# Supplementary material for: Longitudinal transcriptomic analysis of the hyperoxia-exposed preterm rabbit as a model of BPD
Source: Front Pediatr. 2025 Apr 25;13:1567091. doi: 10.3389/fped.2025.1567091 (PMC12063497; doi:10.3389/fped.2025.1567091)
Supplement: Supplementary file 1 [file Table1.xlsx]

## Sheet: allGenes
GENE ANNOTATION										HUMAN HOMOLOG						RAW COUNTS																	VST NORMALIZED COUNTS
gene_index	ID	origin	Gene.stable.ID	Gene.name	Gene.description	Chromosome.scaffold.name	Gene.start.bp	Gene.end.bp	Strand	Gene.type	Human.gene.stable.ID	Human.gene.name	Human.chromosome.scaffold.name	Human.chromosome.scaffold.start.bp	Human.chromosome.scaffold.end.bp	HT3_rep1	HT3_rep2	HT3_rep3	HT5_rep1	HT5_rep2	HT7_rep1	HT7_rep2	HT7_rep3	NT3_rep1	NT3_rep2	NT3_rep3	NT5_rep1	NT5_rep2	NT5_rep3	NT7_rep1	NT7_rep2	NT7_rep3	HT3_rep1	HT3_rep2	HT3_rep3	HT5_rep1	HT5_rep2	HT7_rep1	HT7_rep2	HT7_rep3	NT3_rep1	NT3_rep2	NT3_rep3	NT5_rep1	NT5_rep2	NT5_rep3	NT7_rep1	NT7_rep2	NT7_rep3
gene_1	ENSOCUG00000000032	ensembl	ENSOCUG00000000032	NUGGC	nuclear GTPase, germinal center associated [Source:HGNC Symbol;Acc:HGNC:33550]	2	41587223	41631340	1	protein_coding	ENSG00000189233	NUGGC	8	28021964	28083936	3	7	0	40	22	69	16	19	5	7	9	11	6	5	2	2	6	4.50502	4.81183	3.84898	6.17238	5.47796	6.55746	5.31863	5.32753	4.66768	4.76504	4.94615	5.08166	4.7998	4.63397	4.42492	4.41883	4.78864
gene_2	ENSOCUG00000000049	ensembl	ENSOCUG00000000049	MASP1	mannan binding lectin serine peptidase 1 [Source:HGNC Symbol;Acc:HGNC:6901]	14	82880236	82949571	-1	protein_coding	ENSG00000127241	MASP1	3	187217282	187291980	7	6	5	0	1	3	10	7	15	19	6	9	5	10	3	4	5	4.84014	4.74268	4.68159	3.84898	4.21405	4.49499	5.0286	4.77048	5.2325	5.31923	4.75176	4.96981	4.71949	4.94623	4.55207	4.6498	4.70921
gene_3	ENSOCUG00000000087	ensembl	ENSOCUG00000000087	TLCD2	TLC domain containing 2 [Source:HGNC Symbol;Acc:HGNC:33522]	19	16439748	16441528	1	protein_coding	ENSG00000185561	TLCD2	17	1702816	1710377	3	11	12	16	7	8	8	5	5	8	7	8	3	8	5	2	3	4.50502	5.04404	5.11574	5.40581	4.80012	4.89002	4.90965	4.63147	4.66768	4.82604	4.82156	4.90851	4.52728	4.83492	4.75092	4.41883	4.51919
gene_4	ENSOCUG00000000134	ensembl	ENSOCUG00000000134	NTNG2	netrin G2 [Source:HGNC Symbol;Acc:HGNC:14288]	GL018764	893450	942349	1	protein_coding	ENSG00000196358	NTNG2	9	132161676	132244526	24	19	16	27	28	45	15	28	68	51	40	43	61	62	40	56	32	5.60932	5.3905	5.29753	5.81518	5.66385	6.1276	5.27547	5.61175	6.51365	6.12114	6.01031	6.11934	6.53211	6.33016	6.17988	6.49652	5.88452
gene_5	ENSOCUG00000000136	ensembl	ENSOCUG00000000136	BNC1	basonuclin 1 [Source:HGNC Symbol;Acc:HGNC:1081]	GL018849	432998	466838	-1	protein_coding	ENSG00000169594	BNC1	15	83255884	83284664	25	26	11	5	10	21	14	19	22	31	21	26	27	24	11	22	16	5.6416	5.62498	5.06485	4.74752	4.97752	5.48363	5.23053	5.32753	5.49818	5.68324	5.47774	5.67744	5.7599	5.49874	5.1628	5.63501	5.34305
gene_6	ENSOCUG00000000144	ensembl	ENSOCUG00000000144	NA	NA	7	90808086	91086252	-1	protein_coding	ENSG00000182389	CACNB4	2	151832771	152099167	4	2	13	4	5	5	11	6	7	5	1	11	14	12	6	3	8	4.60439	4.3704	5.16421	4.65518	4.65688	4.67849	5.08296	4.70412	4.81272	4.62681	4.22253	5.08166	5.26971	5.04555	4.83393	4.54469	4.92797
gene_7	ENSOCUG00000000178	ensembl	ENSOCUG00000000178	CYP26A1	cytochrome P450 family 26 subfamily A member 1 [Source:HGNC Symbol;Acc:HGNC:2603]	18	40838324	40842173	1	protein_coding	ENSG00000095596	CYP26A1	10	93073475	93077885	6	2	4	2	6	2	3	1	19	15	11	7	17	50	11	15	10	4.7691	4.3704	4.5957	4.42271	4.73177	4.3779	4.5075	4.20234	5.39185	5.16635	5.05589	4.84274	5.40244	6.12017	5.1628	5.35099	5.04876
gene_8	ENSOCUG00000000265	ensembl	ENSOCUG00000000265	SNAP91	synaptosome associated protein 91 [Source:HGNC Symbol;Acc:HGNC:14986]	12	70533665	70690583	-1	protein_coding	ENSG00000065609	SNAP91	6	83552880	83709691	35	25	36	51	66	57	50	70	44	28	65	25	27	54	21	56	33	5.92526	5.59418	5.92928	6.41391	6.45411	6.35951	6.26747	6.44717	6.08101	5.60215	6.48627	5.64593	5.7599	6.19389	5.61526	6.49652	5.91163
gene_9	ENSOCUG00000000280	ensembl	ENSOCUG00000000280	TAFA3	TAFA chemokine like family member 3 [Source:HGNC Symbol;Acc:HGNC:21590]	13	51431967	51439604	-1	protein_coding	ENSG00000184599	TAFA3	1	112718905	112727235	8	5	6	5	1	3	2	2	5	3	6	2	0	7	13	4	8	4.90576	4.66692	4.75862	4.74752	4.21405	4.49499	4.38819	4.34747	4.66768	4.45435	4.75176	4.38759	3.84898	4.7734	5.26909	4.6498	4.92797
gene_10	ENSOCUG00000000303	ensembl	ENSOCUG00000000303	PPP1R3A	Oryctolagus cuniculus protein phosphatase 1 regulatory subunit 3A (PPP1R3A), mRNA. [Source:RefSeq mRNA;Acc:NM_001082303]	7	31525845	31565294	1	protein_coding	ENSG00000154415	PPP1R3A	7	113876777	114075920	0	5	5	7	0	0	0	0	1	5	0	1	0	0	1	1	0	3.84898	4.66692	4.68159	4.90564	3.84898	3.84898	3.84898	3.84898	4.21903	4.62681	3.84898	4.23094	3.84898	3.84898	4.25757	4.25322	3.84898
gene_11	ENSOCUG00000000310	ensembl	ENSOCUG00000000310	IGDCC3	immunoglobulin superfamily DCC subclass member 3 [Source:HGNC Symbol;Acc:HGNC:9700]	17	6903529	6950160	1	protein_coding	ENSG00000174498	IGDCC3	15	65327127	65378002	2	8	4	6	6	2	8	0	21	4	11	2	21	24	12	8	11	4.38615	4.87571	4.5957	4.83025	4.73177	4.3779	4.90965	3.84898	5.46381	4.54634	5.05589	4.38759	5.55841	5.49874	5.21726	4.96785	5.10396
gene_12	ENSOCUG00000000315	ensembl	ENSOCUG00000000315	GRIA3	glutamate ionotropic receptor AMPA type subunit 3 [Source:HGNC Symbol;Acc:HGNC:4573]	X	97720978	98030689	1	protein_coding	ENSG00000125675	GRIA3	X	123184153	123490915	38	48	41	23	23	3	14	12	59	54	44	49	60	75	24	27	31	5.99935	6.16167	6.04746	5.6817	5.51103	4.49499	5.23053	5.04185	6.36716	6.17576	6.09881	6.24536	6.51473	6.52597	5.72285	5.80346	5.85681
gene_13	ENSOCUG00000000330	ensembl	ENSOCUG00000000330	R3HDML	R3H domain containing like [Source:HGNC Symbol;Acc:HGNC:16249]	GL018718	3565936	3577861	1	protein_coding	ENSG00000101074	R3HDML	20	44337043	44351238	0	2	0	10	1	0	12	2	0	0	2	11	0	0	0	0	9	3.84898	4.3704	3.84898	5.10072	4.21405	3.84898	5.13453	4.34747	3.84898	3.84898	4.37581	5.08166	3.84898	3.84898	3.84898	3.84898	4.99029
gene_14	ENSOCUG00000000349	ensembl	ENSOCUG00000000349	TRIM46	tripartite motif containing 46 [Source:HGNC Symbol;Acc:HGNC:19019]	13	37509151	37518278	-1	protein_coding	ENSG00000163462	TRIM46	1	155173787	155184971	9	27	32	16	25	27	37	46	24	22	24	31	36	27	14	8	28	4.96691	5.65501	5.82626	5.40581	5.5745	5.67823	5.98208	6.03606	5.56405	5.42141	5.57867	5.82398	6.01203	5.58843	5.31855	4.96785	5.76989
gene_15	ENSOCUG00000000361	ensembl	ENSOCUG00000000361	ARID3C	AT-rich interaction domain 3C [Source:HGNC Symbol;Acc:HGNC:21209]	1	19197715	19203649	1	protein_coding	ENSG00000205143	ARID3C	9	34621379	34628086	6	7	9	2	5	5	5	8	11	5	8	6	2	5	4	3	5	4.7691	4.81183	4.95437	4.42271	4.65688	4.67849	4.69438	4.83182	5.04512	4.62681	4.88604	4.77152	4.40449	4.63397	4.65825	4.54469	4.70921
gene_16	ENSOCUG00000000378	ensembl	ENSOCUG00000000378	SPO11	SPO11 initiator of meiotic double stranded breaks [Source:HGNC Symbol;Acc:HGNC:11250]	GL019257	28391	45450	-1	protein_coding	ENSG00000054796	SPO11	20	57329803	57343994	22	22	18	16	20	25	29	36	17	42	22	30	22	26	23	24	15	5.54205	5.49675	5.37816	5.40581	5.40888	5.61679	5.76929	5.81802	5.31504	5.94224	5.51235	5.79601	5.59439	5.55927	5.68802	5.70516	5.29928
gene_17	ENSOCUG00000000402	ensembl	ENSOCUG00000000402	AGR3	anterior gradient 3, protein disulphide isomerase family member [Source:HGNC Symbol;Acc:HGNC:24167]	GL018710	847784	868738	1	protein_coding	ENSG00000173467	AGR3	7	16859412	16881987	2	2	2	3	13	12	15	4	4	5	2	4	5	2	4	5	4	4.38615	4.3704	4.3799	4.54939	5.12661	5.11119	5.27547	4.55053	4.58317	4.62681	4.37581	4.6064	4.71949	4.34909	4.65825	4.74156	4.62061
gene_18	ENSOCUG00000000451	ensembl	ENSOCUG00000000451	EOMES	eomesodermin [Source:HGNC Symbol;Acc:HGNC:3372]	14	14476103	14480746	-1	protein_coding	ENSG00000163508	EOMES	3	27715949	27722711	0	1	1	4	2	0	2	0	1	2	0	18	0	3	2	5	5	3.84898	4.21868	4.22545	4.65518	4.36391	3.84898	4.38819	3.84898	4.21903	4.34446	3.84898	5.39865	3.84898	4.45998	4.42492	4.74156	4.70921
gene_19	ENSOCUG00000000460	ensembl	ENSOCUG00000000460	NLRP14	NLR family pyrin domain containing 14 [Source:HGNC Symbol;Acc:HGNC:22939]	1	148521656	148552985	1	protein_coding	ENSG00000158077	NLRP14	11	7020479	7071526	7	14	11	5	21	10	13	28	6	7	9	7	11	4	8	6	9	4.84014	5.18754	5.06485	4.74752	5.44394	5.00698	5.18362	5.61175	4.74351	4.76504	4.94615	4.84274	5.11847	4.55279	4.97939	4.82377	4.99029
gene_20	ENSOCUG00000000488	ensembl	ENSOCUG00000000488	FAM83C	Oryctolagus cuniculus family with sequence similarity 83 member C (FAM83C), mRNA. [Source:RefSeq mRNA;Acc:NM_001171497]	4	4515658	4520471	1	protein_coding	ENSG00000125998	FAM83C	20	35285731	35292425	7	13	5	8	5	2	5	3	5	9	7	6	4	9	10	5	8	4.84014	5.14191	4.68159	4.9752	4.65688	4.3779	4.69438	4.45801	4.66768	4.88296	4.82156	4.77152	4.62988	4.89231	5.10532	4.74156	4.92797
gene_21	ENSOCUG00000000508	ensembl	ENSOCUG00000000508	OLFM3	olfactomedin 3 [Source:HGNC Symbol;Acc:HGNC:17990]	13	62044494	62260248	1	protein_coding	ENSG00000118733	OLFM3	1	101802560	101996926	15	14	17	31	20	11	42	9	24	7	26	46	7	40	14	20	33	5.27041	5.18754	5.33858	5.9359	5.40888	5.06045	6.09924	4.88904	5.56405	4.76504	5.64153	6.18384	4.87304	5.91551	5.31855	5.56058	5.91163
gene_22	ENSOCUG00000000513	ensembl	ENSOCUG00000000513	VIP	vasoactive intestinal peptide [Source:HGNC Symbol;Acc:HGNC:12693]	12	142861291	142869895	1	protein_coding	ENSG00000146469	VIP	6	152750797	152759765	9	4	2	0	0	6	4	0	2	2	1	3	1	1	4	2	0	4.96691	4.58248	4.3799	3.84898	3.84898	4.75526	4.60723	3.84898	4.3709	4.34446	4.22253	4.50677	4.24299	4.20349	4.65825	4.41883	3.84898
gene_23	ENSOCUG00000000527	ensembl	ENSOCUG00000000527	DPYSL4	dihydropyrimidinase like 4 [Source:HGNC Symbol;Acc:HGNC:3016]	GL019543	34156	43259	1	protein_coding	ENSG00000151640	DPYSL4	10	132186948	132205759	1	1	2	5	6	10	7	11	1	2	0	3	2	30	2	0	0	4.22991	4.21868	4.3799	4.74752	4.73177	5.00698	4.84381	4.99362	4.21903	4.34446	3.84898	4.50677	4.40449	5.6719	4.42492	3.84898	3.84898
gene_24	ENSOCUG00000000541	ensembl	ENSOCUG00000000541	SLC35F4	solute carrier family 35 member F4 [Source:HGNC Symbol;Acc:HGNC:19845]	17	75949516	76199817	-1	protein_coding	ENSG00000151812	SLC35F4	14	57563920	57982194	0	0	0	0	0	0	0	0	0	0	0	0	1	1	0	0	1	3.84898	3.84898	3.84898	3.84898	3.84898	3.84898	3.84898	3.84898	3.84898	3.84898	3.84898	3.84898	4.24299	4.20349	3.84898	3.84898	4.23823
gene_25	ENSOCUG00000000551	ensembl	ENSOCUG00000000551	TGM5	transglutaminase 5 [Source:HGNC Symbol;Acc:HGNC:11781]	17	29014612	29050105	1	protein_coding	ENSG00000104055	TGM5	15	43232590	43266928	4	18	3	3	9	4	5	8	4	13	1	8	9	3	2	10	6	4.60439	5.35278	4.49743	4.54939	4.9222	4.59291	4.69438	4.83182	4.58317	5.08069	4.22253	4.90851	5.00362	4.45998	4.42492	5.09264	4.78864
gene_26	ENSOCUG00000000563	ensembl	ENSOCUG00000000563	QRFPR	pyroglutamylated RFamide peptide receptor [Source:HGNC Symbol;Acc:HGNC:15565]	15	96560493	96616433	-1	protein_coding	ENSG00000186867	QRFPR	4	121328642	121381059	2	3	2	2	0	1	0	2	0	3	1	1	4	6	0	7	4	4.38615	4.48589	4.3799	4.42271	3.84898	4.22402	3.84898	4.34747	3.84898	4.45435	4.22253	4.23094	4.62988	4.70685	3.84898	4.89871	4.62061
gene_27	ENSOCUG00000000579	ensembl	ENSOCUG00000000579	TMEM156	transmembrane protein 156 [Source:HGNC Symbol;Acc:HGNC:26260]	2	28354488	28391918	-1	protein_coding	ENSG00000121895	TMEM156	4	38966744	39032922	3	6	4	6	5	10	5	25	2	6	5	8	1	0	7	3	14	4.50502	4.74268	4.5957	4.83025	4.65688	5.00698	4.69438	5.52445	4.3709	4.69905	4.67527	4.90851	4.24299	3.84898	4.90959	4.54469	5.2537
gene_28	ENSOCUG00000000592	ensembl	ENSOCUG00000000592	RDH12	retinol dehydrogenase 12 [Source:HGNC Symbol;Acc:HGNC:19977]	20	4528269	4541943	-1	protein_coding	ENSG00000139988	RDH12	14	67701886	67734451	2	2	3	2	4	3	2	5	4	0	7	7	1	10	4	5	1	4.38615	4.3704	4.49743	4.42271	4.57343	4.49499	4.38819	4.63147	4.58317	3.84898	4.82156	4.84274	4.24299	4.94623	4.65825	4.74156	4.23823
gene_29	ENSOCUG00000000603	ensembl	ENSOCUG00000000603	HHIPL2	HHIP like 2 [Source:HGNC Symbol;Acc:HGNC:25842]	16	50507172	50530484	1	protein_coding	ENSG00000143512	HHIPL2	1	222522258	222548104	23	8	21	34	26	21	42	35	67	28	5	22	32	68	45	23	14	5.57615	4.87571	5.48931	6.01956	5.60502	5.48363	6.09924	5.79403	6.49813	5.60215	4.67527	5.54619	5.90604	6.42404	6.2953	5.67059	5.2537
gene_30	ENSOCUG00000000623	ensembl	ENSOCUG00000000623	HEPACAM2	HEPACAM family member 2 [Source:HGNC Symbol;Acc:HGNC:27364]	10	35615383	35658273	1	protein_coding	ENSG00000188175	HEPACAM2	7	93188534	93226469	1	0	0	1	0	0	1	0	0	3	2	0	0	3	0	8	8	4.22991	3.84898	3.84898	4.25599	3.84898	3.84898	4.23136	3.84898	3.84898	4.45435	4.37581	3.84898	3.84898	4.45998	3.84898	4.96785	4.92797
gene_31	ENSOCUG00000000632	ensembl	ENSOCUG00000000632	CLDN23	claudin 23 [Source:HGNC Symbol;Acc:HGNC:17591]	GL018709	3369806	3370702	1	protein_coding	ENSG00000253958	CLDN23	8	8701937	8704096	11	2	7	7	10	5	13	11	11	9	5	5	0	10	21	12	8	5.0785	4.3704	4.82892	4.90564	4.97752	4.67849	5.18362	4.99362	5.04512	4.88296	4.67527	4.69345	3.84898	4.94623	5.61526	5.2036	4.92797
gene_32	ENSOCUG00000000671	ensembl	ENSOCUG00000000671	KIAA0319	KIAA0319 [Source:HGNC Symbol;Acc:HGNC:21580]	12	12384492	12447432	1	protein_coding	ENSG00000137261	KIAA0319	6	24544104	24646191	19	21	13	16	17	26	23	34	36	23	25	15	33	29	23	16	31	5.4334	5.46241	5.16421	5.40581	5.29671	5.6479	5.5821	5.76957	5.89862	5.45353	5.61051	5.27399	5.93336	5.64471	5.68802	5.39606	5.85681
gene_33	ENSOCUG00000000706	ensembl	ENSOCUG00000000706	FHOD3	formin homology 2 domain containing 3 [Source:HGNC Symbol;Acc:HGNC:26178]	9	77491562	77979321	1	protein_coding	ENSG00000134775	FHOD3	18	36297714	36780055	84	53	95	33	52	33	51	29	129	80	83	64	73	75	62	45	82	6.80531	6.25803	6.91708	5.99227	6.21453	5.84617	6.28709	5.6395	7.23278	6.57439	6.74852	6.51687	6.72528	6.52597	6.62733	6.27392	6.82694
gene_34	ENSOCUG00000000736	ensembl	ENSOCUG00000000736	ADAM11	ADAM metallopeptidase domain 11 [Source:HGNC Symbol;Acc:HGNC:189]	19	45541583	45557073	-1	protein_coding	ENSG00000073670	ADAM11	17	44758988	44781846	12	7	12	3	13	11	6	6	13	13	7	11	14	12	3	8	4	5.1299	4.81183	5.11574	4.54939	5.12661	5.06045	4.77252	4.70412	5.14307	5.08069	4.82156	5.08166	5.26971	5.04555	4.55207	4.96785	4.62061
gene_35	ENSOCUG00000000760	ensembl	ENSOCUG00000000760	TDRD6	tudor domain containing 6 [Source:HGNC Symbol;Acc:HGNC:21339]	12	36035541	36051888	1	protein_coding	ENSG00000180113	TDRD6	6	46687875	46704319	4	5	5	5	3	4	4	11	6	10	7	11	8	8	10	5	1	4.60439	4.66692	4.68159	4.74752	4.47799	4.59291	4.60723	4.99362	4.74351	4.93644	4.82156	5.08166	4.94064	4.83492	5.10532	4.74156	4.23823
gene_36	ENSOCUG00000000774	ensembl	ENSOCUG00000000774	PCDH9	protocadherin 9 [Source:HGNC Symbol;Acc:HGNC:8661]	8	67756596	68728842	-1	protein_coding	ENSG00000184226	PCDH9	13	66302834	67230445	16	23	12	16	18	4	10	6	16	28	15	11	16	42	8	10	23	5.31344	5.53012	5.11574	5.40581	5.33536	4.59291	5.0286	4.70412	5.27455	5.60215	5.24473	5.08166	5.35992	5.95909	4.97939	5.09264	5.61004
gene_37	ENSOCUG00000000775	ensembl	ENSOCUG00000000775	ADRA1A	Oryctolagus cuniculus adrenoceptor alpha 1A (ADRA1A), mRNA. [Source:RefSeq mRNA;Acc:NM_001082380]	2	42825799	42942868	1	protein_coding	ENSG00000120907	ADRA1A	8	26748150	26867278	0	2	3	1	1	2	0	1	0	1	4	2	0	3	5	1	2	3.84898	4.3704	4.49743	4.25599	4.21405	4.3779	3.84898	4.20234	3.84898	4.20019	4.59001	4.38759	3.84898	4.45998	4.75092	4.25322	4.39782
gene_38	ENSOCUG00000000797	ensembl	ENSOCUG00000000797	NA	NA	GL018924	48515	58496	1	protein_coding	ENSG00000189068	VSTM1	19	54040825	54063953	41	37	22	8	20	25	18	5	18	25	8	26	11	31	49	56	19	6.06946	5.92117	5.52412	4.9752	5.40888	5.61679	5.40024	4.63147	5.3541	5.51523	4.88604	5.67744	5.11847	5.69851	6.381	6.49652	5.46502
gene_39	ENSOCUG00000000815	ensembl	ENSOCUG00000000815	GPR75	G protein-coupled receptor 75 [Source:HGNC Symbol;Acc:HGNC:4526]	2	132364112	132370422	1	protein_coding	ENSG00000119737	GPR75	2	53852912	53859967	10	14	6	10	21	1	7	14	6	18	10	9	3	8	1	5	8	5.02431	5.18754	4.75862	5.10072	5.44394	4.22402	4.84381	5.13176	4.74351	5.28298	5.00259	4.96981	4.52728	4.83492	4.25757	4.74156	4.92797
gene_40	ENSOCUG00000000881	ensembl	ENSOCUG00000000881	ANO4	anoctamin 4 [Source:HGNC Symbol;Acc:HGNC:23837]	4	79933808	80489205	1	protein_coding	ENSG00000151572	ANO4	12	100717526	101128641	81	38	74	44	39	9	24	10	106	123	70	63	88	86	48	39	82	6.76497	5.94496	6.64045	6.26529	5.94552	4.95034	5.61535	4.94281	7.0028	7.05331	6.56425	6.50036	6.9342	6.67229	6.36008	6.13499	6.82694
gene_41	ENSOCUG00000000888	ensembl	ENSOCUG00000000888	GALNTL6	polypeptide N-acetylgalactosaminyltransferase like 6 [Source:HGNC Symbol;Acc:HGNC:33844]	2	49649960	50887595	1	protein_coding	ENSG00000174473	GALNTL6	4	171812254	173041559	5	7	4	0	0	1	1	2	10	3	6	1	1	9	1	1	4	4.69123	4.81183	4.5957	3.84898	3.84898	4.22402	4.23136	4.34747	4.99225	4.45435	4.75176	4.23094	4.24299	4.89231	4.25757	4.25322	4.62061
gene_42	ENSOCUG00000000901	ensembl	ENSOCUG00000000901	SEZ6L2	seizure related 6 homolog like 2 [Source:HGNC Symbol;Acc:HGNC:30844]	6	18291896	18309374	-1	protein_coding	ENSG00000174938	SEZ6L2	16	29871159	29899550	5	4	6	6	7	11	1	5	5	6	8	9	9	37	4	2	3	4.69123	4.58248	4.75862	4.83025	4.80012	5.06045	4.23136	4.63147	4.66768	4.69905	4.88604	4.96981	5.00362	5.84722	4.65825	4.41883	4.51919
gene_43	ENSOCUG00000000903	ensembl	ENSOCUG00000000903	HDX	highly divergent homeobox [Source:HGNC Symbol;Acc:HGNC:26411]	X	75109669	75322554	-1	protein_coding	ENSG00000165259	HDX	X	84317874	84502479	25	18	13	19	30	8	26	22	11	13	8	8	18	15	3	6	16	5.6416	5.35278	5.16421	5.53195	5.71999	4.89002	5.67925	5.43019	5.04512	5.08069	4.88604	4.90851	5.44343	5.17797	4.55207	4.82377	5.34305
gene_44	ENSOCUG00000000918	ensembl	ENSOCUG00000000918	TLX3	T cell leukemia homeobox 3 [Source:HGNC Symbol;Acc:HGNC:13532]	3	52561951	52564432	1	protein_coding	ENSG00000164438	TLX3	5	171309248	171312139	0	1	2	0	0	0	0	0	0	0	0	0	0	5	0	0	2	3.84898	4.21868	4.3799	3.84898	3.84898	3.84898	3.84898	3.84898	3.84898	3.84898	3.84898	3.84898	3.84898	4.63397	3.84898	3.84898	4.39782
gene_45	ENSOCUG00000000936	ensembl	ENSOCUG00000000936	NA	NA	13	107569069	107571093	-1	protein_coding	ENSG00000174842	GLMN	1	92246402	92298987	13	31	19	10	26	24	15	29	9	22	13	10	17	19	13	10	12	5.17885	5.76832	5.41642	5.10072	5.60502	5.58486	5.27547	5.6395	4.93627	5.42141	5.15461	5.02734	5.40244	5.33199	5.26909	5.09264	5.15629
gene_46	ENSOCUG00000000972	ensembl	ENSOCUG00000000972	SORCS1	sortilin related VPS10 domain containing receptor 1 [Source:HGNC Symbol;Acc:HGNC:16697]	18	54537001	54909538	-1	protein_coding	ENSG00000108018	SORCS1	10	106573663	107164706	0	10	4	2	7	13	8	6	4	2	5	3	5	8	11	6	6	3.84898	4.99121	4.5957	4.42271	4.80012	5.1595	4.90965	4.70412	4.58317	4.34446	4.67527	4.50677	4.71949	4.83492	5.1628	4.82377	4.78864
gene_47	ENSOCUG00000000986	ensembl	ENSOCUG00000000986	WNT8B	Wnt family member 8B [Source:HGNC Symbol;Acc:HGNC:12789]	18	48569043	48589669	1	protein_coding	ENSG00000075290	WNT8B	10	100463009	100483744	5	9	14	3	9	7	16	20	7	1	12	10	5	6	6	2	4	4.69123	4.93528	5.21052	4.54939	4.9222	4.82531	5.31863	5.3628	4.81272	4.20019	5.10645	5.02734	4.71949	4.70685	4.83393	4.41883	4.62061
gene_48	ENSOCUG00000001011	ensembl	ENSOCUG00000001011	SLC45A1	solute carrier family 45 member 1 [Source:HGNC Symbol;Acc:HGNC:17939]	13	141605580	141615801	-1	protein_coding	ENSG00000162426	SLC45A1	1	8318114	8344167	16	28	30	11	28	112	40	107	48	27	34	31	18	33	26	33	7	5.31344	5.68433	5.77144	5.15801	5.66385	7.09789	6.05362	6.9075	6.1635	5.57387	5.86515	5.82398	5.44343	5.75007	5.78971	5.97978	4.86109
gene_49	ENSOCUG00000001012	ensembl	ENSOCUG00000001012	SLC18A1	solute carrier family 18 member A1 [Source:HGNC Symbol;Acc:HGNC:10934]	15	4723383	4746760	-1	protein_coding	ENSG00000036565	SLC18A1	8	20144855	20183206	8	4	1	0	5	1	10	9	0	9	5	0	2	0	6	0	4	4.90576	4.58248	4.22545	3.84898	4.65688	4.22402	5.0286	4.88904	3.84898	4.88296	4.67527	3.84898	4.40449	3.84898	4.83393	3.84898	4.62061
gene_50	ENSOCUG00000001019	ensembl	ENSOCUG00000001019	DMRTA2	DMRT like family A2 [Source:HGNC Symbol;Acc:HGNC:13908]	13	116240556	116255250	1	protein_coding	ENSG00000142700	DMRTA2	1	50417550	50423443	2	5	4	2	11	13	4	5	3	10	5	1	1	6	2	2	2	4.38615	4.66692	4.5957	4.42271	5.02978	5.1595	4.60723	4.63147	4.48649	4.93644	4.67527	4.23094	4.24299	4.70685	4.42492	4.41883	4.39782
gene_51	ENSOCUG00000001021	ensembl	ENSOCUG00000001021	NA	NA	2	30861772	30864178	-1	protein_coding	ENSG00000109132	PHOX2B	4	41744082	41748725	0	2	0	0	0	0	1	0	2	0	0	3	0	0	1	0	2	3.84898	4.3704	3.84898	3.84898	3.84898	3.84898	4.23136	3.84898	4.3709	3.84898	3.84898	4.50677	3.84898	3.84898	4.25757	3.84898	4.39782
gene_52	ENSOCUG00000001029	ensembl	ENSOCUG00000001029	CDH17	cadherin 17 [Source:HGNC Symbol;Acc:HGNC:1756]	3	109752107	109814422	-1	protein_coding	ENSG00000079112	CDH17	8	94127162	94217303	5	5	5	3	1	3	9	4	1	0	5	4	1	0	2	1	8	4.69123	4.66692	4.68159	4.54939	4.21405	4.49499	4.971	4.55053	4.21903	3.84898	4.67527	4.6064	4.24299	3.84898	4.42492	4.25322	4.92797
gene_53	ENSOCUG00000001037	ensembl	ENSOCUG00000001037	F13B	coagulation factor XIII B chain [Source:HGNC Symbol;Acc:HGNC:3534]	16	74142809	74172248	1	protein_coding	ENSG00000143278	F13B	1	197038741	197067260	0	16	1	0	4	0	0	11	0	3	2	1	0	1	1	2	1	3.84898	5.27329	4.22545	3.84898	4.57343	3.84898	3.84898	4.99362	3.84898	4.45435	4.37581	4.23094	3.84898	4.20349	4.25757	4.41883	4.23823
gene_54	ENSOCUG00000001051	ensembl	ENSOCUG00000001051	NA	NA	3	68989052	69113318	1	protein_coding	ENSG00000147509	RGS20	8	53851795	53959303	2	0	3	1	3	1	3	0	3	3	0	0	0	3	0	2	0	4.38615	3.84898	4.49743	4.25599	4.47799	4.22402	4.5075	3.84898	4.48649	4.45435	3.84898	3.84898	3.84898	4.45998	3.84898	4.41883	3.84898
gene_55	ENSOCUG00000001070	ensembl	ENSOCUG00000001070	NA	NA	GL019416	3712	5736	1	protein_coding	ENSG00000185800	DMWD	19	45782947	45792845	55	67	82	27	64	79	62	90	86	96	83	56	68	74	51	56	45	6.35506	6.49613	6.7524	5.81518	6.42236	6.7031	6.48598	6.71471	6.76679	6.77228	6.74852	6.37883	6.64804	6.51186	6.4219	6.49652	6.19939
gene_56	ENSOCUG00000001082	ensembl	ENSOCUG00000001082	CLIP4	CAP-Gly domain containing linker protein family member 4 [Source:HGNC Symbol;Acc:HGNC:26108]	2	156942554	157008449	-1	protein_coding	ENSG00000115295	CLIP4	2	29097705	29189643	4	16	23	37	11	24	17	17	5	22	19	11	4	10	3	3	18	4.60439	5.27329	5.55793	6.09818	5.02978	5.58486	5.36017	5.25345	4.66768	5.42141	5.40527	5.08166	4.62988	4.94623	4.55207	4.54469	5.42579
gene_57	ENSOCUG00000001085	ensembl	ENSOCUG00000001085	ALK	ALK receptor tyrosine kinase [Source:HGNC Symbol;Acc:HGNC:427]	2	156270111	156934249	1	protein_coding	ENSG00000171094	ALK	2	29192774	29921586	0	4	7	11	19	19	16	25	2	2	1	3	4	7	3	0	7	3.84898	4.58248	4.82892	5.15801	5.37272	5.41095	5.31863	5.52445	4.3709	4.34446	4.22253	4.50677	4.62988	4.7734	4.55207	3.84898	4.86109
gene_58	ENSOCUG00000001089	ensembl	ENSOCUG00000001089	GRIA4	glutamate ionotropic receptor AMPA type subunit 4 [Source:HGNC Symbol;Acc:HGNC:4574]	1	110680552	111068515	-1	protein_coding	ENSG00000152578	GRIA4	11	105609994	105982092	1	0	7	3	0	0	2	1	10	8	7	2	5	16	8	1	5	4.22991	3.84898	4.82892	4.54939	3.84898	3.84898	4.38819	4.20234	4.99225	4.82604	4.82156	4.38759	4.71949	5.21859	4.97939	4.25322	4.70921
gene_59	ENSOCUG00000001092	ensembl	ENSOCUG00000001092	MMP8	matrix metallopeptidase 8 [Source:HGNC Symbol;Acc:HGNC:7175]	1	113830200	113840288	1	protein_coding	ENSG00000118113	MMP8	11	102711796	102727050	1	2	0	1	3	0	2	0	1	4	7	1	0	2	5	12	2	4.22991	4.3704	3.84898	4.25599	4.47799	3.84898	4.38819	3.84898	4.21903	4.54634	4.82156	4.23094	3.84898	4.34909	4.75092	5.2036	4.39782
gene_60	ENSOCUG00000001098	ensembl	ENSOCUG00000001098	DTHD1	death domain containing 1 [Source:HGNC Symbol;Acc:HGNC:37261]	2	25973724	26052337	1	protein_coding	ENSG00000197057	DTHD1	4	36281616	36347511	13	34	12	34	48	23	45	62	39	36	17	44	29	52	27	17	43	5.17885	5.84704	5.11574	6.01956	6.13744	5.55207	6.16484	6.32359	5.97005	5.80757	5.32789	6.14119	5.82039	6.15754	5.82185	5.43942	6.15558
gene_61	ENSOCUG00000001099	ensembl	ENSOCUG00000001099	GP1BA	glycoprotein Ib platelet subunit alpha [Source:HGNC Symbol;Acc:HGNC:4439]	19	12445158	12447479	1	protein_coding	ENSG00000185245	GP1BA	17	4932277	4935023	4	5	3	1	8	3	2	3	4	3	5	4	3	2	6	3	2	4.60439	4.66692	4.49743	4.25599	4.86329	4.49499	4.38819	4.45801	4.58317	4.45435	4.67527	4.6064	4.52728	4.34909	4.83393	4.54469	4.39782
gene_62	ENSOCUG00000001110	ensembl	ENSOCUG00000001110	TEKT5	tektin 5 [Source:HGNC Symbol;Acc:HGNC:26554]	6	4376472	4415523	-1	protein_coding	ENSG00000153060	TEKT5	16	10627501	10694930	9	10	12	4	4	3	5	2	17	9	14	6	6	5	6	2	3	4.96691	4.99121	5.11574	4.65518	4.57343	4.49499	4.69438	4.34747	5.31504	4.88296	5.20063	4.77152	4.7998	4.63397	4.83393	4.41883	4.51919
gene_63	ENSOCUG00000001114	ensembl	ENSOCUG00000001114	NA	NA	4	9395743	9497514	1	protein_coding	ENSG00000125780	TGM3	20	2296001	2341079	78	73	90	44	31	28	22	33	108	84	51	48	48	57	54	35	70	6.72343	6.5867	6.85602	6.26529	5.74713	5.70784	5.5479	5.74462	7.02435	6.62658	6.24072	6.22517	6.28673	6.24662	6.48105	6.03358	6.65295
gene_64	ENSOCUG00000001129	ensembl	ENSOCUG00000001129	SLC26A3	solute carrier family 26 member 3 [Source:HGNC Symbol;Acc:HGNC:3018]	7	44278534	44330440	-1	protein_coding	ENSG00000091138	SLC26A3	7	107765467	107803225	27	18	22	8	12	8	5	19	34	36	27	3	14	12	18	13	38	5.70371	5.35278	5.52412	4.9752	5.07937	4.89002	4.69438	5.32753	5.8487	5.80757	5.67178	4.50677	5.26971	5.04555	5.49719	5.25498	6.03928
gene_65	ENSOCUG00000001145	ensembl	ENSOCUG00000001145	GRIP2	glutamate receptor interacting protein 2 [Source:HGNC Symbol;Acc:HGNC:23841]	9	10001810	10046618	-1	protein_coding	ENSG00000144596	GRIP2	3	14489107	14556075	7	2	1	11	2	5	7	1	12	9	8	2	7	6	0	7	3	4.84014	4.3704	4.22545	5.15801	4.36391	4.67849	4.84381	4.20234	5.09528	4.88296	4.88604	4.38759	4.87304	4.70685	3.84898	4.89871	4.51919
gene_66	ENSOCUG00000001178	ensembl	ENSOCUG00000001178	FAM78B	family with sequence similarity 78 member B [Source:HGNC Symbol;Acc:HGNC:13495]	13	26731585	26821921	1	protein_coding	ENSG00000188859	FAM78B	1	166057426	166167001	4	5	9	9	10	4	4	5	8	8	7	9	7	5	2	11	5	4.60439	4.66692	4.95437	5.03997	4.97752	4.59291	4.60723	4.63147	4.87666	4.82604	4.82156	4.96981	4.87304	4.63397	4.42492	5.14961	4.70921
gene_67	ENSOCUG00000001181	ensembl	ENSOCUG00000001181	FRK	fyn related Src family tyrosine kinase [Source:HGNC Symbol;Acc:HGNC:3955]	12	104102158	104238904	-1	protein_coding	ENSG00000111816	FRK	6	115931149	116060891	8	13	23	16	16	19	22	15	12	19	6	18	6	18	21	11	11	4.90576	5.14191	5.55793	5.40581	5.25665	5.41095	5.5479	5.17391	5.09528	5.31923	4.75176	5.39865	4.7998	5.29548	5.61526	5.14961	5.10396
gene_68	ENSOCUG00000001183	ensembl	ENSOCUG00000001183	SH3GL2	SH3 domain containing GRB2 like 2, endophilin A1 [Source:HGNC Symbol;Acc:HGNC:10831]	1	36230000	36462040	-1	protein_coding	ENSG00000107295	SH3GL2	9	17579066	17797124	30	27	25	23	28	31	29	34	26	8	12	9	4	32	21	9	25	5.7914	5.65501	5.62283	5.6817	5.66385	5.79265	5.76929	5.76957	5.62649	4.82604	5.10645	4.96981	4.62988	5.72456	5.61526	5.03224	5.67649
gene_69	ENSOCUG00000001205	ensembl	ENSOCUG00000001205	RBFOX1	RNA binding fox-1 homolog 1 [Source:HGNC Symbol;Acc:HGNC:18222]	6	1401914	1769725	1	protein_coding	ENSG00000078328	RBFOX1	16	5239802	7713340	7	17	6	11	17	15	8	10	10	16	10	13	18	5	8	8	5	4.84014	5.31375	4.75862	5.15801	5.29671	5.24992	4.90965	4.94281	4.99225	5.20666	5.00259	5.18223	5.44343	4.63397	4.97939	4.96785	4.70921
gene_70	ENSOCUG00000001227	ensembl	ENSOCUG00000001227	DDO	D-aspartate oxidase [Source:HGNC Symbol;Acc:HGNC:2727]	12	98248776	98273871	-1	protein_coding	ENSG00000203797	DDO	6	110391771	110415575	14	27	4	1	0	0	4	0	13	13	2	5	11	5	3	30	9	5.2256	5.65501	4.5957	4.25599	3.84898	3.84898	4.60723	3.84898	5.14307	5.08069	4.37581	4.69345	5.11847	4.63397	4.55207	5.89465	4.99029
gene_71	ENSOCUG00000001290	ensembl	ENSOCUG00000001290	SYT12	synaptotagmin 12 [Source:HGNC Symbol;Acc:HGNC:18381]	GL019157	121135	132940	1	protein_coding	ENSG00000173227	SYT12	11	67006778	67050863	7	2	4	12	11	24	10	23	4	5	13	14	1	12	1	2	6	4.84014	4.3704	4.5957	5.21231	5.02978	5.58486	5.0286	5.46246	4.58317	4.62681	5.15461	5.22909	4.24299	5.04555	4.25757	4.41883	4.78864
gene_72	ENSOCUG00000001327	ensembl	ENSOCUG00000001327	HRH4	histamine receptor H4 [Source:HGNC Symbol;Acc:HGNC:17383]	9	65630081	65647158	1	protein_coding	ENSG00000134489	HRH4	18	24460637	24479961	15	73	39	42	24	49	31	60	27	18	9	20	16	24	26	37	46	5.27041	6.5867	6.00147	6.21964	5.54319	6.20945	5.82591	6.29085	5.65654	5.28298	4.94615	5.47475	5.35992	5.49874	5.78971	6.08526	6.22077
gene_73	ENSOCUG00000001342	ensembl	ENSOCUG00000001342	ANKFN1	ankyrin repeat and fibronectin type III domain containing 1 [Source:HGNC Symbol;Acc:HGNC:26766]	19	31501409	32020506	-1	protein_coding	ENSG00000153930	ANKFN1	17	55882301	56517016	42	47	64	51	73	29	100	53	81	69	42	58	67	73	61	75	77	6.09202	6.14153	6.48641	6.41391	6.55974	5.73676	7.01162	6.16954	6.70099	6.41974	6.0553	6.41467	6.63207	6.49761	6.60987	6.81225	6.75707
gene_74	ENSOCUG00000001351	ensembl	ENSOCUG00000001351	CD96	CD96 molecule [Source:HGNC Symbol;Acc:HGNC:16892]	14	107561441	107670746	-1	protein_coding	ENSG00000153283	CD96	3	111292719	111665750	7	3	8	3	1	2	4	3	5	8	11	20	4	3	9	6	15	4.84014	4.48589	4.89385	4.54939	4.21405	4.3779	4.60723	4.45801	4.66768	4.82604	5.05589	5.47475	4.62988	4.45998	5.04437	4.82377	5.29928
gene_75	ENSOCUG00000001355	ensembl	ENSOCUG00000001355	IKZF3	IKAROS family zinc finger 3 [Source:HGNC Symbol;Acc:HGNC:13178]	19	41000050	41113226	-1	protein_coding	ENSG00000161405	IKZF3	17	39757718	39864312	5	11	3	12	3	4	3	3	3	14	12	28	12	3	5	11	20	4.69123	5.04404	4.49743	5.21231	4.47799	4.59291	4.5075	4.45801	4.48649	5.12441	5.10645	5.73813	5.17134	4.45998	4.75092	5.14961	5.50297
gene_76	ENSOCUG00000001363	ensembl	ENSOCUG00000001363	NA	NA	GL018701	7983028	7984449	1	protein_coding	ENSG00000183439	TRIM61	4	164954446	164977668	5	1	0	0	0	0	0	0	0	0	2	0	6	0	0	2	0	4.69123	4.21868	3.84898	3.84898	3.84898	3.84898	3.84898	3.84898	3.84898	3.84898	4.37581	3.84898	4.7998	3.84898	3.84898	4.41883	3.84898
gene_77	ENSOCUG00000001372	ensembl	ENSOCUG00000001372	ABCB11	ATP binding cassette subfamily B member 11 [Source:HGNC Symbol;Acc:HGNC:42]	7	108676915	108776499	-1	protein_coding	ENSG00000073734	ABCB11	2	168915498	169031324	62	41	13	21	5	1	1	4	1	7	6	2	0	1	4	5	1	6.47798	6.01382	5.16421	5.60914	4.65688	4.22402	4.23136	4.55053	4.21903	4.76504	4.75176	4.38759	3.84898	4.20349	4.65825	4.74156	4.23823
gene_78	ENSOCUG00000001373	ensembl	ENSOCUG00000001373	BRINP1	BMP/retinoic acid inducible neural specific 1 [Source:HGNC Symbol;Acc:HGNC:2687]	GL018699	8012219	8157082	1	protein_coding	ENSG00000078725	BRINP1	9	119153458	119369435	0	0	0	1	1	0	4	1	3	6	2	3	1	9	1	1	4	3.84898	3.84898	3.84898	4.25599	4.21405	3.84898	4.60723	4.20234	4.48649	4.69905	4.37581	4.50677	4.24299	4.89231	4.25757	4.25322	4.62061
gene_79	ENSOCUG00000001374	ensembl	ENSOCUG00000001374	TSHR	thyroid stimulating hormone receptor [Source:HGNC Symbol;Acc:HGNC:12373]	20	24178832	24359685	-1	protein_coding	ENSG00000165409	TSHR	14	80954989	81146306	3	8	1	12	23	25	20	39	1	3	1	6	2	4	13	1	6	4.50502	4.87571	4.22545	5.21231	5.51103	5.61679	5.4764	5.8874	4.21903	4.45435	4.22253	4.77152	4.40449	4.55279	5.26909	4.25322	4.78864
gene_80	ENSOCUG00000001376	ensembl	ENSOCUG00000001376	SCN11A	sodium voltage-gated channel alpha subunit 11 [Source:HGNC Symbol;Acc:HGNC:10583]	GL018769	1034245	1147314	1	protein_coding	ENSG00000168356	SCN11A	3	38845764	39052157	3	1	4	0	1	1	0	0	3	9	4	7	4	6	5	2	0	4.50502	4.21868	4.5957	3.84898	4.21405	4.22402	3.84898	3.84898	4.48649	4.88296	4.59001	4.84274	4.62988	4.70685	4.75092	4.41883	3.84898
gene_81	ENSOCUG00000001387	ensembl	ENSOCUG00000001387	NA	NA	13	40402992	40409503	1	protein_coding	ENSG00000182134	TDRKH	1	151770107	151791416	2	2	1	0	2	7	6	1	6	9	1	12	5	7	4	3	3	4.38615	4.3704	4.22545	3.84898	4.36391	4.82531	4.77252	4.20234	4.74351	4.88296	4.22253	5.13317	4.71949	4.7734	4.65825	4.54469	4.51919
gene_82	ENSOCUG00000001389	ensembl	ENSOCUG00000001389	LINGO4	leucine rich repeat and Ig domain containing 4 [Source:HGNC Symbol;Acc:HGNC:31814]	13	40388561	40390450	1	protein_coding	ENSG00000213171	LINGO4	1	151800264	151805419	7	2	5	5	1	5	21	7	5	1	4	2	1	2	6	4	1	4.84014	4.3704	4.68159	4.74752	4.21405	4.67849	5.51269	4.77048	4.66768	4.20019	4.59001	4.38759	4.24299	4.34909	4.83393	4.6498	4.23823
gene_83	ENSOCUG00000001415	ensembl	ENSOCUG00000001415	SOAT2	sterol O-acyltransferase 2 [Source:HGNC Symbol;Acc:HGNC:11178]	4	36976916	36987489	1	protein_coding	ENSG00000167780	SOAT2	12	53103486	53124535	16	12	8	14	10	9	16	2	12	6	1	15	5	13	11	7	10	5.31344	5.09416	4.89385	5.31328	4.97752	4.95034	5.31863	4.34747	5.09528	4.69905	4.22253	5.27399	4.71949	5.09164	5.1628	4.89871	5.04876
gene_84	ENSOCUG00000001437	ensembl	ENSOCUG00000001437	S1PR5	sphingosine-1-phosphate receptor 5 [Source:HGNC Symbol;Acc:HGNC:14299]	GL018914	390240	391439	1	protein_coding	ENSG00000180739	S1PR5	19	10512742	10517931	15	12	17	26	44	18	17	19	21	14	17	20	11	31	6	11	8	5.27041	5.09416	5.33858	5.78312	6.05559	5.37281	5.36017	5.32753	5.46381	5.12441	5.32789	5.47475	5.11847	5.69851	4.83393	5.14961	4.92797
gene_85	ENSOCUG00000001457	ensembl	ENSOCUG00000001457	MYF6	myogenic factor 6 [Source:HGNC Symbol;Acc:HGNC:7566]	4	59978705	59979973	1	protein_coding	ENSG00000111046	MYF6	12	80707634	80709474	3	20	1	4	1	1	0	0	3	1	1	6	2	1	2	2	2	4.50502	5.42702	4.22545	4.65518	4.21405	4.22402	3.84898	3.84898	4.48649	4.20019	4.22253	4.77152	4.40449	4.20349	4.42492	4.41883	4.39782
gene_86	ENSOCUG00000001477	ensembl	ENSOCUG00000001477	FOXA3	forkhead box A3 [Source:HGNC Symbol;Acc:HGNC:5023]	GL019168	40137	41697	1	protein_coding	ENSG00000170608	FOXA3	19	45863989	45873797	15	28	30	23	9	9	10	24	16	33	18	24	30	25	18	15	19	5.27041	5.68433	5.77144	5.6817	4.9222	4.95034	5.0286	5.49386	5.27455	5.73447	5.36724	5.61359	5.84958	5.52939	5.49719	5.35099	5.46502
gene_87	ENSOCUG00000001493	ensembl	ENSOCUG00000001493	MGRA	MAS1 proto-oncogene, G protein-coupled receptor [Source:HGNC Symbol;Acc:HGNC:6899]	12	149696588	149697562	1	protein_coding	ENSG00000130368	MAS1	6	159890988	159917447	0	0	0	0	0	0	0	1	2	0	1	2	0	0	1	0	1	3.84898	3.84898	3.84898	3.84898	3.84898	3.84898	3.84898	4.20234	4.3709	3.84898	4.22253	4.38759	3.84898	3.84898	4.25757	3.84898	4.23823
gene_88	ENSOCUG00000001518	ensembl	ENSOCUG00000001518	LCA5L	lebercilin LCA5 like [Source:HGNC Symbol;Acc:HGNC:1255]	GL018907	393969	440038	-1	protein_coding	ENSG00000157578	LCA5L	21	39405728	39445805	5	19	8	6	14	1	6	4	7	23	11	8	8	22	18	2	12	4.69123	5.3905	4.89385	4.83025	5.17177	4.22402	4.77252	4.55053	4.81272	5.45353	5.05589	4.90851	4.94064	5.43491	5.49719	4.41883	5.15629
gene_89	ENSOCUG00000001526	ensembl	ENSOCUG00000001526	SYPL2	Oryctolagus cuniculus synaptophysin like 2 (SYPL2), mRNA. [Source:RefSeq mRNA;Acc:NM_001081986]	13	54721149	54737335	-1	protein_coding	ENSG00000143028	SYPL2	1	109466546	109482134	37	47	30	37	9	7	9	4	35	53	31	19	41	24	27	17	33	5.97512	6.14153	5.77144	6.09818	4.9222	4.82531	4.971	4.55053	5.8739	6.1578	5.7859	5.43733	6.13346	5.49874	5.82185	5.43942	5.91163
gene_90	ENSOCUG00000001548	ensembl	ENSOCUG00000001548	RASEF	RAS and EF-hand domain containing [Source:HGNC Symbol;Acc:HGNC:26464]	1	69541863	69647126	-1	protein_coding	ENSG00000165105	RASEF	9	82979590	83063177	30	34	44	58	50	21	70	57	34	19	31	44	28	38	34	17	28	5.7914	5.84704	6.11357	6.54789	6.17654	5.48363	6.61438	6.2402	5.8487	5.31923	5.7859	6.14119	5.79051	5.87039	6.02672	5.43942	5.76989
gene_91	ENSOCUG00000001573	ensembl	ENSOCUG00000001573	PTPRT	protein tyrosine phosphatase receptor type T [Source:HGNC Symbol;Acc:HGNC:9682]	GL018718	1534013	2520890	-1	protein_coding	ENSG00000196090	PTPRT	20	42072752	43189970	0	3	0	1	0	0	1	0	1	1	1	2	0	0	2	2	0	3.84898	4.48589	3.84898	4.25599	3.84898	3.84898	4.23136	3.84898	4.21903	4.20019	4.22253	4.38759	3.84898	3.84898	4.42492	4.41883	3.84898
gene_92	ENSOCUG00000001597	ensembl	ENSOCUG00000001597	ADAMDEC1	ADAM like decysin 1 [Source:HGNC Symbol;Acc:HGNC:16299]	2	45333147	45352860	-1	protein_coding	ENSG00000134028	ADAMDEC1	8	24384285	24406013	4	5	3	1	0	5	3	3	4	6	4	1	2	4	1	3	3	4.60439	4.66692	4.49743	4.25599	3.84898	4.67849	4.5075	4.45801	4.58317	4.69905	4.59001	4.23094	4.40449	4.55279	4.25757	4.54469	4.51919
gene_93	ENSOCUG00000001617	ensembl	ENSOCUG00000001617	MTMR8	myotubularin related protein 8 [Source:HGNC Symbol;Acc:HGNC:16825]	X	42932255	43060515	-1	protein_coding	ENSG00000102043	MTMR8	X	64268081	64395452	32	29	26	37	93	27	49	64	47	41	38	35	36	39	29	27	22	5.84664	5.71296	5.65402	6.09818	6.82346	5.67823	6.24757	6.35556	6.14336	5.92075	5.96371	5.9301	6.01203	5.89315	5.88379	5.80346	5.57541
gene_94	ENSOCUG00000001627	ensembl	ENSOCUG00000001627	SLC6A11	solute carrier family 6 member 11 [Source:HGNC Symbol;Acc:HGNC:11044]	9	12749681	12862050	-1	protein_coding	ENSG00000132164	SLC6A11	3	10816201	10940714	2	3	1	0	0	0	0	0	1	3	3	0	1	7	3	0	2	4.38615	4.48589	4.22545	3.84898	3.84898	3.84898	3.84898	3.84898	4.21903	4.45435	4.49246	3.84898	4.24299	4.7734	4.55207	3.84898	4.39782
gene_95	ENSOCUG00000001631	ensembl	ENSOCUG00000001631	NA	NA	1	121868368	121869852	-1	protein_coding	ENSG00000186280	KDM4D	11	94973709	94999519	5	4	7	3	9	4	8	9	7	8	16	5	7	18	16	4	5	4.69123	4.58248	4.82892	4.54939	4.9222	4.59291	4.90965	4.88904	4.81272	4.82604	5.2871	4.69345	4.87304	5.29548	5.41135	4.6498	4.70921
gene_96	ENSOCUG00000001647	ensembl	ENSOCUG00000001647	LIPC	Oryctolagus cuniculus lipase C, hepatic type (LIPC), mRNA. [Source:RefSeq mRNA;Acc:NM_001082032]	17	13811866	13971802	-1	protein_coding	ENSG00000166035	LIPC	15	58410569	58569844	2	7	5	3	1	1	3	0	9	9	5	5	2	3	1	1	4	4.38615	4.81183	4.68159	4.54939	4.21405	4.22402	4.5075	3.84898	4.93627	4.88296	4.67527	4.69345	4.40449	4.45998	4.25757	4.25322	4.62061
gene_97	ENSOCUG00000001648	ensembl	ENSOCUG00000001648	OCSTAMP	osteoclast stimulatory transmembrane protein [Source:HGNC Symbol;Acc:HGNC:16116]	GL018725	1425803	1431878	-1	protein_coding	ENSG00000149635	OCSTAMP	20	46540946	46550654	12	10	10	11	19	4	13	13	7	8	10	12	8	24	12	14	14	5.1299	4.99121	5.01119	5.15801	5.37272	4.59291	5.18362	5.08781	4.81272	4.82604	5.00259	5.13317	4.94064	5.49874	5.21726	5.30403	5.2537
gene_98	ENSOCUG00000001660	ensembl	ENSOCUG00000001660	VWCE	von Willebrand factor C and EGF domains [Source:HGNC Symbol;Acc:HGNC:26487]	GL018717	3457078	3484943	1	protein_coding	ENSG00000167992	VWCE	11	61258286	61295316	36	11	29	11	17	24	22	25	34	15	21	24	18	30	10	14	22	5.95043	5.04404	5.74311	5.15801	5.29671	5.58486	5.5479	5.52445	5.8487	5.16635	5.47774	5.61359	5.44343	5.6719	5.10532	5.30403	5.57541
gene_99	ENSOCUG00000001663	ensembl	ENSOCUG00000001663	IL22	interleukin 22 [Source:HGNC Symbol;Acc:HGNC:14900]	4	47237339	47243187	-1	protein_coding	ENSG00000127318	IL22	12	68248242	68253604	0	0	1	9	1	0	11	0	1	1	0	4	0	2	12	0	4	3.84898	3.84898	4.22545	5.03997	4.21405	3.84898	5.08296	3.84898	4.21903	4.20019	3.84898	4.6064	3.84898	4.34909	5.21726	3.84898	4.62061
gene_100	ENSOCUG00000001680	ensembl	ENSOCUG00000001680	MMP21	matrix metallopeptidase 21 [Source:HGNC Symbol;Acc:HGNC:14357]	GL018726	278400	285994	-1	protein_coding	ENSG00000154485	MMP21	10	125753580	125775821	0	5	1	2	12	0	0	5	2	1	0	7	6	9	5	4	4	3.84898	4.66692	4.22545	4.42271	5.07937	3.84898	3.84898	4.63147	4.3709	4.20019	3.84898	4.84274	4.7998	4.89231	4.75092	4.6498	4.62061
gene_101	ENSOCUG00000001703	ensembl	ENSOCUG00000001703	CATSPER3	cation channel sperm associated 3 [Source:HGNC Symbol;Acc:HGNC:20819]	3	17664332	17693530	1	protein_coding	ENSG00000152705	CATSPER3	5	134967907	135011696	6	9	1	5	13	4	2	5	5	14	4	3	3	3	9	0	2	4.7691	4.93528	4.22545	4.74752	5.12661	4.59291	4.38819	4.63147	4.66768	5.12441	4.59001	4.50677	4.52728	4.45998	5.04437	3.84898	4.39782
gene_102	ENSOCUG00000001723	ensembl	ENSOCUG00000001723	ZFHX4	zinc finger homeobox 4 [Source:HGNC Symbol;Acc:HGNC:30939]	3	92468416	92672914	1	protein_coding	ENSG00000091656	ZFHX4	8	76681239	76867281	17	12	9	27	40	42	18	64	42	27	26	35	15	27	31	18	24	5.35486	5.09416	4.95437	5.81518	5.96829	6.06273	5.40024	6.35556	6.03775	5.57387	5.64153	5.9301	5.31573	5.58843	5.94287	5.48121	5.64372
gene_103	ENSOCUG00000001739	ensembl	ENSOCUG00000001739	CADM2	cell adhesion molecule 2 [Source:HGNC Symbol;Acc:HGNC:29849]	14	130982299	132108256	-1	protein_coding	ENSG00000175161	CADM2	3	84958989	86074429	4	15	10	12	2	0	2	3	11	19	10	16	9	26	2	5	2	4.60439	5.23127	5.01119	5.21231	4.36391	3.84898	4.38819	4.45801	5.04512	5.31923	5.00259	5.31711	5.00362	5.55927	4.42492	4.74156	4.39782
gene_104	ENSOCUG00000001746	ensembl	ENSOCUG00000001746	GJA10	gap junction protein alpha 10 [Source:HGNC Symbol;Acc:HGNC:16995]	12	76706366	76743748	1	protein_coding	ENSG00000135355	GJA10	6	89894469	89921760	1	2	6	3	2	2	4	5	2	3	1	7	8	7	5	3	3	4.22991	4.3704	4.75862	4.54939	4.36391	4.3779	4.60723	4.63147	4.3709	4.45435	4.22253	4.84274	4.94064	4.7734	4.75092	4.54469	4.51919
gene_105	ENSOCUG00000001793	ensembl	ENSOCUG00000001793	GFI1B	growth factor independent 1B transcriptional repressor [Source:HGNC Symbol;Acc:HGNC:4238]	GL019214	44305	51783	-1	protein_coding	ENSG00000165702	GFI1B	9	132944000	132991687	7	12	8	2	12	6	6	2	11	10	9	9	7	9	8	8	5	4.84014	5.09416	4.89385	4.42271	5.07937	4.75526	4.77252	4.34747	5.04512	4.93644	4.94615	4.96981	4.87304	4.89231	4.97939	4.96785	4.70921
gene_106	ENSOCUG00000001822	ensembl	ENSOCUG00000001822	KIF17	kinesin family member 17 [Source:HGNC Symbol;Acc:HGNC:19167]	13	132394709	132435601	1	protein_coding	ENSG00000117245	KIF17	1	20664014	20718017	15	18	21	7	6	4	5	16	55	37	37	32	19	43	40	23	24	5.27041	5.35278	5.48931	4.90564	4.73177	4.59291	4.69438	5.21442	6.29661	5.83103	5.93977	5.85135	5.48302	5.98035	6.17988	5.67059	5.64372
gene_107	ENSOCUG00000001858	ensembl	ENSOCUG00000001858	ICOS	inducible T cell costimulator [Source:HGNC Symbol;Acc:HGNC:5351]	7	144608062	144631890	1	protein_coding	ENSG00000163600	ICOS	2	203936763	203961577	2	0	3	10	1	1	11	2	4	7	2	30	3	3	7	2	7	4.38615	3.84898	4.49743	5.10072	4.21405	4.22402	5.08296	4.34747	4.58317	4.76504	4.37581	5.79601	4.52728	4.45998	4.90959	4.41883	4.86109
gene_108	ENSOCUG00000001864	ensembl	ENSOCUG00000001864	AQP8	aquaporin 8 [Source:HGNC Symbol;Acc:HGNC:642]	6	15689166	15717850	1	protein_coding	ENSG00000103375	AQP8	16	25215731	25228932	5	2	3	0	4	0	0	0	0	2	1	4	2	2	6	13	4	4.69123	4.3704	4.49743	3.84898	4.57343	3.84898	3.84898	3.84898	3.84898	4.34446	4.22253	4.6064	4.40449	4.34909	4.83393	5.25498	4.62061
gene_109	ENSOCUG00000001867	ensembl	ENSOCUG00000001867	SLC13A4	solute carrier family 13 member 4 [Source:HGNC Symbol;Acc:HGNC:15827]	7	14080161	14111733	-1	protein_coding	ENSG00000164707	SLC13A4	7	135681231	135729258	7	9	5	0	3	3	4	5	6	11	8	8	14	10	5	13	6	4.84014	4.93528	4.68159	3.84898	4.47799	4.49499	4.60723	4.63147	4.74351	4.98698	4.88604	4.90851	5.26971	4.94623	4.75092	5.25498	4.78864
gene_110	ENSOCUG00000001909	ensembl	ENSOCUG00000001909	NA	NA	7	60109258	60138303	1	protein_coding	ENSG00000178171	AMER3	2	130755540	130768134	0	0	0	0	0	0	0	0	0	0	1	1	1	2	0	0	0	3.84898	3.84898	3.84898	3.84898	3.84898	3.84898	3.84898	3.84898	3.84898	3.84898	4.22253	4.23094	4.24299	4.34909	3.84898	3.84898	3.84898
gene_111	ENSOCUG00000001962	ensembl	ENSOCUG00000001962	HPDL	4-hydroxyphenylpyruvate dioxygenase like [Source:HGNC Symbol;Acc:HGNC:28242]	13	121326254	121327369	-1	protein_coding	ENSG00000186603	HPDL	1	45326895	45328710	7	8	2	6	18	19	16	21	2	6	6	3	4	7	4	5	2	4.84014	4.87571	4.3799	4.83025	5.33536	5.41095	5.31863	5.39699	4.3709	4.69905	4.75176	4.50677	4.62988	4.7734	4.65825	4.74156	4.39782
gene_112	ENSOCUG00000001965	ensembl	ENSOCUG00000001965	DYRK4	dual specificity tyrosine phosphorylation regulated kinase 4 [Source:HGNC Symbol;Acc:HGNC:3095]	8	30653746	30712264	1	protein_coding	ENSG00000010219	DYRK4	12	4562204	4615302	0	1	0	1	1	0	6	2	6	1	1	2	4	3	0	0	0	3.84898	4.21868	3.84898	4.25599	4.21405	3.84898	4.77252	4.34747	4.74351	4.20019	4.22253	4.38759	4.62988	4.45998	3.84898	3.84898	3.84898
gene_113	ENSOCUG00000001970	ensembl	ENSOCUG00000001970	AKAP3	A-kinase anchoring protein 3 [Source:HGNC Symbol;Acc:HGNC:373]	8	30716216	30741247	-1	protein_coding	ENSG00000111254	AKAP3	12	4615508	4649051	19	23	40	13	25	12	19	15	39	32	18	29	30	35	27	22	22	5.4334	5.53012	6.02466	5.26397	5.5745	5.11119	5.43895	5.17391	5.97005	5.70912	5.36724	5.76741	5.84958	5.79958	5.82185	5.63501	5.57541
gene_114	ENSOCUG00000001995	ensembl	ENSOCUG00000001995	NRSN1	neurensin 1 [Source:HGNC Symbol;Acc:HGNC:17881]	12	12809212	12823061	-1	protein_coding	ENSG00000152954	NRSN1	6	24126186	24154900	14	5	7	3	2	3	7	2	10	5	15	12	7	12	9	13	7	5.2256	4.66692	4.82892	4.54939	4.36391	4.49499	4.84381	4.34747	4.99225	4.62681	5.24473	5.13317	4.87304	5.04555	5.04437	5.25498	4.86109
gene_115	ENSOCUG00000002028	ensembl	ENSOCUG00000002028	USH1C	USH1 protein network component harmonin [Source:HGNC Symbol;Acc:HGNC:12597]	GL018733	1499280	1545917	-1	protein_coding	ENSG00000006611	USH1C	11	17493895	17544416	3	3	1	1	4	2	1	12	5	13	6	10	5	6	0	1	1	4.50502	4.48589	4.22545	4.25599	4.57343	4.3779	4.23136	5.04185	4.66768	5.08069	4.75176	5.02734	4.71949	4.70685	3.84898	4.25322	4.23823
gene_116	ENSOCUG00000002042	ensembl	ENSOCUG00000002042	NAALADL2	N-acetylated alpha-linked acidic dipeptidase like 2 [Source:HGNC Symbol;Acc:HGNC:23219]	14	70031760	71143819	1	protein_coding	ENSG00000177694	NAALADL2	3	174438573	175810548	22	42	43	25	50	36	69	46	32	42	47	28	30	53	46	29	24	5.54205	6.03598	6.0919	5.75022	6.17654	5.92246	6.59897	6.03606	5.79673	5.94224	6.16149	5.73813	5.84958	6.17584	6.31724	5.86497	5.64372
gene_117	ENSOCUG00000002047	ensembl	ENSOCUG00000002047	TRPM8	transient receptor potential cation channel subfamily M member 8 [Source:HGNC Symbol;Acc:HGNC:17961]	GL018736	1407123	1494463	1	protein_coding	ENSG00000144481	TRPM8	2	233917373	234019522	2	9	6	1	10	6	4	4	7	16	5	0	3	9	0	4	8	4.38615	4.93528	4.75862	4.25599	4.97752	4.75526	4.60723	4.55053	4.81272	5.20666	4.67527	3.84898	4.52728	4.89231	3.84898	4.6498	4.92797
gene_118	ENSOCUG00000002051	ensembl	ENSOCUG00000002051	NA	NA	15	26535173	26537254	-1	protein_coding	ENSG00000003509	NDUFAF7	2	37231631	37253403	0	11	1	0	2	1	1	1	12	1	1	11	0	1	18	0	0	3.84898	5.04404	4.22545	3.84898	4.36391	4.22402	4.23136	4.20234	5.09528	4.20019	4.22253	5.08166	3.84898	4.20349	5.49719	3.84898	3.84898
gene_119	ENSOCUG00000002233	ensembl	ENSOCUG00000002233	HSH2D	hematopoietic SH2 domain containing [Source:HGNC Symbol;Acc:HGNC:24920]	GL018776	811651	815708	1	protein_coding	ENSG00000196684	HSH2D	19	16134028	16158575	15	24	18	21	23	34	24	35	8	17	18	50	11	23	14	16	34	5.27041	5.56258	5.37816	5.60914	5.51103	5.87211	5.61535	5.79403	4.87666	5.24549	5.36724	6.26526	5.11847	5.46726	5.31855	5.39606	5.93819
gene_120	ENSOCUG00000002256	ensembl	ENSOCUG00000002256	CCDC62	coiled-coil domain containing 62 [Source:HGNC Symbol;Acc:HGNC:30723]	GL018824	7990	36478	-1	protein_coding	ENSG00000130783	CCDC62	12	122774526	122827528	14	7	12	10	8	13	7	4	20	13	5	6	9	17	16	23	15	5.2256	4.81183	5.11574	5.10072	4.86329	5.1595	4.84381	4.55053	5.42839	5.08069	4.67527	4.77152	5.00362	5.25772	5.41135	5.67059	5.29928
gene_121	ENSOCUG00000002285	ensembl	ENSOCUG00000002285	SLITRK2	SLIT and NTRK like family member 2 [Source:HGNC Symbol;Acc:HGNC:13449]	GL018700	9059317	9061854	1	protein_coding	ENSG00000185985	SLITRK2	X	145817829	145829856	16	23	25	20	14	12	8	15	31	27	32	21	20	77	28	31	46	5.31344	5.53012	5.62283	5.57117	5.17177	5.11119	4.90965	5.17391	5.76993	5.57387	5.81287	5.51101	5.52132	6.55375	5.85319	5.92365	6.22077
gene_122	ENSOCUG00000002335	ensembl	ENSOCUG00000002335	LRRC9	leucine rich repeat containing 9 [Source:HGNC Symbol;Acc:HGNC:19848]	20	7574387	7678821	1	protein_coding	ENSG00000131951	LRRC9	14	59919713	60063559	18	8	11	11	24	8	15	16	6	13	5	21	12	13	28	12	23	5.39481	4.87571	5.06485	5.15801	5.54319	4.89002	5.27547	5.21442	4.74351	5.08069	4.67527	5.51101	5.17134	5.09164	5.85319	5.2036	5.61004
gene_123	ENSOCUG00000002399	ensembl	ENSOCUG00000002399	PNCK	pregnancy up-regulated nonubiquitous CaM kinase [Source:HGNC Symbol;Acc:HGNC:13415]	GL018816	745201	747973	1	protein_coding	ENSG00000130822	PNCK	X	153669733	153689010	9	7	9	3	5	5	4	6	5	14	3	10	8	5	7	2	5	4.96691	4.81183	4.95437	4.54939	4.65688	4.67849	4.60723	4.70412	4.66768	5.12441	4.49246	5.02734	4.94064	4.63397	4.90959	4.41883	4.70921
gene_124	ENSOCUG00000002413	ensembl	ENSOCUG00000002413	HOXD4	homeobox D4 [Source:HGNC Symbol;Acc:HGNC:5138]	7	115710776	115712321	1	protein_coding	ENSG00000170166	HOXD4	2	176151550	176153226	2	11	3	1	6	6	3	4	4	5	8	2	4	7	5	1	6	4.38615	5.04404	4.49743	4.25599	4.73177	4.75526	4.5075	4.55053	4.58317	4.62681	4.88604	4.38759	4.62988	4.7734	4.75092	4.25322	4.78864
gene_125	ENSOCUG00000002420	ensembl	ENSOCUG00000002420	MS4A3	membrane spanning 4-domains A3 [Source:HGNC Symbol;Acc:HGNC:7317]	1	192825924	192833226	1	protein_coding	ENSG00000149516	MS4A3	11	60056587	60071115	36	62	39	29	62	62	33	64	31	23	36	18	10	22	29	58	73	5.95043	6.41579	6.00147	5.87697	6.38986	6.4455	5.8801	6.35556	5.76993	5.45353	5.91537	5.39865	5.06271	5.43491	5.88379	6.53337	6.69853
gene_126	ENSOCUG00000002427	ensembl	ENSOCUG00000002427	SLC6A17	solute carrier family 6 member 17 [Source:HGNC Symbol;Acc:HGNC:31399]	13	53974180	54006996	-1	protein_coding	ENSG00000197106	SLC6A17	1	110150494	110202202	0	0	3	0	6	52	2	20	0	0	5	2	4	2	0	0	0	3.84898	3.84898	4.49743	3.84898	4.73177	6.2677	4.38819	5.3628	3.84898	3.84898	4.67527	4.38759	4.62988	4.34909	3.84898	3.84898	3.84898
gene_127	ENSOCUG00000002431	ensembl	ENSOCUG00000002431	KCNC4	potassium voltage-gated channel subfamily C member 4 [Source:HGNC Symbol;Acc:HGNC:6236]	13	53940557	53949889	-1	protein_coding	ENSG00000116396	KCNC4	1	110210314	110283100	2	13	4	9	2	4	3	5	3	6	0	1	2	3	3	5	3	4.38615	5.14191	4.5957	5.03997	4.36391	4.59291	4.5075	4.63147	4.48649	4.69905	3.84898	4.23094	4.40449	4.45998	4.55207	4.74156	4.51919
gene_128	ENSOCUG00000002462	ensembl	ENSOCUG00000002462	SLC24A2	solute carrier family 24 member 2 [Source:HGNC Symbol;Acc:HGNC:10976]	1	34121351	34381731	1	protein_coding	ENSG00000155886	SLC24A2	9	19507452	19786928	7	5	3	2	11	6	1	1	3	4	3	4	1	18	4	4	1	4.84014	4.66692	4.49743	4.42271	5.02978	4.75526	4.23136	4.20234	4.48649	4.54634	4.49246	4.6064	4.24299	5.29548	4.65825	4.6498	4.23823
gene_129	ENSOCUG00000002477	ensembl	ENSOCUG00000002477	GJD4	gap junction protein delta 4 [Source:HGNC Symbol;Acc:HGNC:23296]	GL018724	1115227	1118835	-1	protein_coding	ENSG00000177291	GJD4	10	35605341	35608935	10	20	5	3	1	6	8	3	11	13	14	9	4	12	7	6	7	5.02431	5.42702	4.68159	4.54939	4.21405	4.75526	4.90965	4.45801	5.04512	5.08069	5.20063	4.96981	4.62988	5.04555	4.90959	4.82377	4.86109
gene_130	ENSOCUG00000002478	ensembl	ENSOCUG00000002478	NA	NA	X	87420414	87422308	1	protein_coding	ENSG00000204071	TCEAL6	X	102140476	102142970	15	8	10	4	7	19	14	5	12	8	7	11	3	17	6	10	5	5.27041	4.87571	5.01119	4.65518	4.80012	5.41095	5.23053	4.63147	5.09528	4.82604	4.82156	5.08166	4.52728	5.25772	4.83393	5.09264	4.70921
gene_131	ENSOCUG00000002481	ensembl	ENSOCUG00000002481	MMP13	Oryctolagus cuniculus matrix metallopeptidase 13 (MMP13), mRNA. [Source:RefSeq mRNA;Acc:NM_001082037]	1	113615791	113627810	1	protein_coding	ENSG00000137745	MMP13	11	102942995	102955732	0	1	4	5	30	110	38	30	3	1	2	1	11	7	6	44	18	3.84898	4.21868	4.5957	4.74752	5.71999	7.07687	6.00636	5.66663	4.48649	4.20019	4.37581	4.23094	5.11847	4.7734	4.83393	6.25174	5.42579
gene_132	ENSOCUG00000002490	ensembl	ENSOCUG00000002490	NA	NA	8	49527692	49594586	1	protein_coding	ENSG00000165837	ERICH6B	13	45534522	45615739	1	2	1	4	2	0	0	3	2	1	1	3	1	4	1	0	4	4.22991	4.3704	4.22545	4.65518	4.36391	3.84898	3.84898	4.45801	4.3709	4.20019	4.22253	4.50677	4.24299	4.55279	4.25757	3.84898	4.62061
gene_133	ENSOCUG00000002522	ensembl	ENSOCUG00000002522	PTGFR	prostaglandin F receptor [Source:HGNC Symbol;Acc:HGNC:9600]	13	86859866	86905607	-1	protein_coding	ENSG00000122420	PTGFR	1	78303884	78540701	24	56	11	12	3	6	8	5	35	43	32	22	21	43	13	28	29	5.60932	6.31269	5.06485	5.21231	4.47799	4.75526	4.90965	4.63147	5.8739	5.96337	5.81287	5.54619	5.55841	5.98035	5.26909	5.83458	5.79953
gene_134	ENSOCUG00000002539	ensembl	ENSOCUG00000002539	SLC22A1	Oryctolagus cuniculus solute carrier family 22 member 1 (SLC22A1), mRNA. [Source:RefSeq mRNA;Acc:NM_001082022]	12	149873910	149896692	1	protein_coding	ENSG00000175003	SLC22A1	6	160121815	160158718	2	6	4	1	1	0	3	1	2	3	2	4	2	6	3	3	5	4.38615	4.74268	4.5957	4.25599	4.21405	3.84898	4.5075	4.20234	4.3709	4.45435	4.37581	4.6064	4.40449	4.70685	4.55207	4.54469	4.70921
gene_135	ENSOCUG00000002542	ensembl	ENSOCUG00000002542	SLC22A2	solute carrier family 22 member 2 [Source:HGNC Symbol;Acc:HGNC:10966]	12	149927414	149955733	-1	protein_coding	ENSG00000112499	SLC22A2	6	160171061	160277638	0	1	1	0	2	1	1	1	3	1	0	0	0	1	0	0	0	3.84898	4.21868	4.22545	3.84898	4.36391	4.22402	4.23136	4.20234	4.48649	4.20019	3.84898	3.84898	3.84898	4.20349	3.84898	3.84898	3.84898
gene_136	ENSOCUG00000002557	ensembl	ENSOCUG00000002557	CLSTN2	calsyntenin 2 [Source:HGNC Symbol;Acc:HGNC:17448]	14	33537727	34101949	1	protein_coding	ENSG00000158258	CLSTN2	3	139935185	140577397	0	0	5	3	2	5	34	1	0	1	0	0	0	2	0	0	2	3.84898	3.84898	4.68159	4.54939	4.36391	4.67849	5.90636	4.20234	3.84898	4.20019	3.84898	3.84898	3.84898	4.34909	3.84898	3.84898	4.39782
gene_137	ENSOCUG00000002576	ensembl	ENSOCUG00000002576	GABRA2	gamma-aminobutyric acid type A receptor alpha2 subunit [Source:HGNC Symbol;Acc:HGNC:4076]	2	34754844	34894718	-1	protein_coding	ENSG00000151834	GABRA2	4	46243548	46475230	2	1	3	5	3	3	0	3	4	3	4	2	2	4	2	1	0	4.38615	4.21868	4.49743	4.74752	4.47799	4.49499	3.84898	4.45801	4.58317	4.45435	4.59001	4.38759	4.40449	4.55279	4.42492	4.25322	3.84898
gene_138	ENSOCUG00000002580	ensembl	ENSOCUG00000002580	NA	cholinergic receptor nicotinic alpha 7 subunit [Source:HGNC Symbol;Acc:HGNC:1960]	17	82034539	82164183	-1	protein_coding	ENSG00000175344	CHRNA7	15	31923438	32173018	33	52	24	26	37	11	52	63	20	26	20	24	34	33	30	22	16	5.87339	6.2393	5.59082	5.78312	5.89874	5.06045	6.30643	6.33967	5.42839	5.54491	5.44207	5.61359	5.96012	5.75007	5.91367	5.63501	5.34305
gene_139	ENSOCUG00000002595	ensembl	ENSOCUG00000002595	ANKRD33B	ankyrin repeat domain 33B [Source:HGNC Symbol;Acc:HGNC:35240]	11	35507232	35578649	1	protein_coding	ENSG00000164236	ANKRD33B	5	10564070	10657816	5	8	22	15	8	6	18	17	6	6	6	11	2	5	9	14	16	4.69123	4.87571	5.52412	5.36049	4.86329	4.75526	5.40024	5.25345	4.74351	4.69905	4.75176	5.08166	4.40449	4.63397	5.04437	5.30403	5.34305
gene_140	ENSOCUG00000002606	ensembl	ENSOCUG00000002606	HES7	hes family bHLH transcription factor 7 [Source:HGNC Symbol;Acc:HGNC:15977]	19	11121383	11123198	1	protein_coding	ENSG00000179111	HES7	17	8120592	8124106	13	23	12	5	6	5	4	6	30	19	15	11	11	30	18	19	19	5.17885	5.53012	5.11574	4.74752	4.73177	4.67849	4.60723	4.70412	5.74254	5.31923	5.24473	5.08166	5.11847	5.6719	5.49719	5.52156	5.46502
gene_141	ENSOCUG00000002617	ensembl	ENSOCUG00000002617	YDJC	YdjC chitooligosaccharide deacetylase homolog [Source:HGNC Symbol;Acc:HGNC:27158]	21	5506175	5507797	-1	protein_coding	ENSG00000161179	YDJC	22	21628089	21630064	7	3	2	6	3	11	6	7	2	2	5	3	3	3	6	6	3	4.84014	4.48589	4.3799	4.83025	4.47799	5.06045	4.77252	4.77048	4.3709	4.34446	4.67527	4.50677	4.52728	4.45998	4.83393	4.82377	4.51919
gene_142	ENSOCUG00000002655	ensembl	ENSOCUG00000002655	HEPACAM	hepatic and glial cell adhesion molecule [Source:HGNC Symbol;Acc:HGNC:26361]	1	92322379	92334381	1	protein_coding	ENSG00000165478	HEPACAM	11	124919205	124936412	2	4	5	2	0	1	2	1	1	6	2	3	1	15	1	4	4	4.38615	4.58248	4.68159	4.42271	3.84898	4.22402	4.38819	4.20234	4.21903	4.69905	4.37581	4.50677	4.24299	5.17797	4.25757	4.6498	4.62061
gene_143	ENSOCUG00000002668	ensembl	ENSOCUG00000002668	TMEM171	transmembrane protein 171 [Source:HGNC Symbol;Acc:HGNC:27031]	GL018720	1696577	1703483	1	protein_coding	ENSG00000157111	TMEM171	5	73120569	73131809	2	6	1	5	1	4	4	4	2	9	1	3	5	3	11	3	5	4.38615	4.74268	4.22545	4.74752	4.21405	4.59291	4.60723	4.55053	4.3709	4.88296	4.22253	4.50677	4.71949	4.45998	5.1628	4.54469	4.70921
gene_144	ENSOCUG00000002685	ensembl	ENSOCUG00000002685	ADCY8	adenylate cyclase 8 [Source:HGNC Symbol;Acc:HGNC:239]	3	146490086	146740453	-1	protein_coding	ENSG00000155897	ADCY8	8	130780301	131040909	1	1	1	0	1	3	2	3	9	3	10	0	6	1	3	1	4	4.22991	4.21868	4.22545	3.84898	4.21405	4.49499	4.38819	4.45801	4.93627	4.45435	5.00259	3.84898	4.7998	4.20349	4.55207	4.25322	4.62061
gene_145	ENSOCUG00000002693	ensembl	ENSOCUG00000002693	CATSPERB	cation channel sperm associated auxiliary subunit beta [Source:HGNC Symbol;Acc:HGNC:20500]	20	14152145	14247171	1	protein_coding	ENSG00000133962	CATSPERB	14	91580696	91780707	7	11	0	5	2	4	1	0	1	3	6	2	0	2	2	0	4	4.84014	5.04404	3.84898	4.74752	4.36391	4.59291	4.23136	3.84898	4.21903	4.45435	4.75176	4.38759	3.84898	4.34909	4.42492	3.84898	4.62061
gene_146	ENSOCUG00000002770	ensembl	ENSOCUG00000002770	FAM3D	family with sequence similarity 3 member D [Source:HGNC Symbol;Acc:HGNC:18665]	9	25380470	25413270	-1	protein_coding	ENSG00000198643	FAM3D	3	58633946	58666834	1	5	1	6	2	8	4	5	0	6	0	1	1	6	3	5	3	4.22991	4.66692	4.22545	4.83025	4.36391	4.89002	4.60723	4.63147	3.84898	4.69905	3.84898	4.23094	4.24299	4.70685	4.55207	4.74156	4.51919
gene_147	ENSOCUG00000002773	ensembl	ENSOCUG00000002773	CFAP20DC	chromosome 3 open reading frame 67 [Source:HGNC Symbol;Acc:HGNC:24763]	9	25492046	25770746	-1	protein_coding	ENSG00000163689	CFAP20DC	3	58717365	59050084	50	46	33	42	43	18	40	31	45	59	33	38	44	52	32	47	42	6.25989	6.12109	5.8528	6.21964	6.0343	5.37281	6.05362	5.69318	6.10212	6.26209	5.83928	6.00431	6.20131	6.15754	5.97142	6.3172	6.13313
gene_148	ENSOCUG00000002831	ensembl	ENSOCUG00000002831	POU2F3	POU class 2 homeobox 3 [Source:HGNC Symbol;Acc:HGNC:19864]	1	97671391	97760682	-1	protein_coding	ENSG00000137709	POU2F3	11	120236640	120319945	1	6	14	17	10	23	19	25	0	2	8	1	1	1	4	1	0	4.22991	4.74268	5.21052	5.44939	4.97752	5.55207	5.43895	5.52445	3.84898	4.34446	4.88604	4.23094	4.24299	4.20349	4.65825	4.25322	3.84898
gene_149	ENSOCUG00000002871	ensembl	ENSOCUG00000002871	DNTT	DNA nucleotidylexotransferase [Source:HGNC Symbol;Acc:HGNC:2983]	18	44943234	44974233	1	protein_coding	ENSG00000107447	DNTT	10	96304409	96338564	0	2	1	1	0	0	0	0	0	0	0	0	2	0	0	1	0	3.84898	4.3704	4.22545	4.25599	3.84898	3.84898	3.84898	3.84898	3.84898	3.84898	3.84898	3.84898	4.40449	3.84898	3.84898	4.25322	3.84898
gene_150	ENSOCUG00000002875	ensembl	ENSOCUG00000002875	STOX1	storkhead box 1 [Source:HGNC Symbol;Acc:HGNC:23508]	18	17857507	17894978	-1	protein_coding	ENSG00000165730	STOX1	10	68827531	68895432	25	23	21	13	14	15	32	24	28	27	33	22	27	42	19	22	27	5.6416	5.53012	5.48931	5.26397	5.17177	5.24992	5.85329	5.49386	5.68588	5.57387	5.83928	5.54619	5.7599	5.95909	5.53786	5.63501	5.73953
gene_151	ENSOCUG00000002877	ensembl	ENSOCUG00000002877	PLCXD3	phosphatidylinositol specific phospholipase C X domain containing 3 [Source:HGNC Symbol;Acc:HGNC:31822]	11	62180687	62402878	-1	protein_coding	ENSG00000182836	PLCXD3	5	41306952	41510628	0	0	0	0	0	0	3	2	1	0	2	1	0	0	1	2	1	3.84898	3.84898	3.84898	3.84898	3.84898	3.84898	4.5075	4.34747	4.21903	3.84898	4.37581	4.23094	3.84898	3.84898	4.25757	4.41883	4.23823
gene_152	ENSOCUG00000002883	ensembl	ENSOCUG00000002883	TLL2	tolloid like 2 [Source:HGNC Symbol;Acc:HGNC:11844]	18	45006576	45029308	-1	protein_coding	ENSG00000095587	TLL2	10	96364608	96513926	3	2	5	1	2	4	1	3	0	9	5	1	5	4	2	4	0	4.50502	4.3704	4.68159	4.25599	4.36391	4.59291	4.23136	4.45801	3.84898	4.88296	4.67527	4.23094	4.71949	4.55279	4.42492	4.6498	3.84898
gene_153	ENSOCUG00000002907	ensembl	ENSOCUG00000002907	NA	NA	5	30886709	31186796	1	protein_coding	ENSG00000152910	CNTNAP4	16	76277278	76560757	21	3	10	3	2	3	8	8	13	4	5	1	10	23	7	9	4	5.50694	4.48589	5.01119	4.54939	4.36391	4.49499	4.90965	4.83182	5.14307	4.54634	4.67527	4.23094	5.06271	5.46726	4.90959	5.03224	4.62061
gene_154	ENSOCUG00000002945	ensembl	ENSOCUG00000002945	MEOX1	mesenchyme homeobox 1 [Source:HGNC Symbol;Acc:HGNC:7013]	19	44103979	44117762	-1	protein_coding	ENSG00000005102	MEOX1	17	43640389	43661922	5	5	6	2	7	0	2	8	7	27	12	6	5	5	0	3	9	4.69123	4.66692	4.75862	4.42271	4.80012	3.84898	4.38819	4.83182	4.81272	5.57387	5.10645	4.77152	4.71949	4.63397	3.84898	4.54469	4.99029
gene_155	ENSOCUG00000002947	ensembl	ENSOCUG00000002947	SOST	sclerostin [Source:HGNC Symbol;Acc:HGNC:13771]	19	44189156	44193728	-1	protein_coding	ENSG00000167941	SOST	17	43753738	43758791	15	10	47	26	15	3	12	5	72	45	40	28	44	39	39	40	31	5.27041	4.99121	6.17652	5.78312	5.21506	4.49499	5.13453	4.63147	6.57405	6.00463	6.01031	5.73813	6.20131	5.89315	6.15555	6.15918	5.85681
gene_156	ENSOCUG00000002982	ensembl	ENSOCUG00000002982	MYRFL	myelin regulatory factor like [Source:HGNC Symbol;Acc:HGNC:26316]	4	48851331	49114377	1	protein_coding	ENSG00000166268	MYRFL	12	69825227	69959097	22	20	2	13	7	1	9	7	16	13	16	16	18	11	8	9	18	5.54205	5.42702	4.3799	5.26397	4.80012	4.22402	4.971	4.77048	5.27455	5.08069	5.2871	5.31711	5.44343	4.99718	4.97939	5.03224	5.42579
gene_157	ENSOCUG00000002983	ensembl	ENSOCUG00000002983	NA	NA	13	55355823	55393246	1	protein_coding	ENSG00000162641	AKNAD1	1	108815898	108963484	17	0	12	7	11	5	8	9	4	19	8	5	7	9	11	9	7	5.35486	3.84898	5.11574	4.90564	5.02978	4.67849	4.90965	4.88904	4.58317	5.31923	4.88604	4.69345	4.87304	4.89231	5.1628	5.03224	4.86109
gene_158	ENSOCUG00000003000	ensembl	ENSOCUG00000003000	BCL2L14	BCL2 like 14 [Source:HGNC Symbol;Acc:HGNC:16657]	8	27646553	27672047	-1	protein_coding	ENSG00000121380	BCL2L14	12	12049844	12211084	7	1	13	18	8	6	3	8	4	14	6	8	3	10	7	3	12	4.84014	4.21868	5.16421	5.4914	4.86329	4.75526	4.5075	4.83182	4.58317	5.12441	4.75176	4.90851	4.52728	4.94623	4.90959	4.54469	5.15629
gene_159	ENSOCUG00000003017	ensembl	ENSOCUG00000003017	ERICH3	glutamate rich 3 [Source:HGNC Symbol;Acc:HGNC:25346]	13	91040270	91157121	1	protein_coding	ENSG00000178965	ERICH3	1	74568117	74673792	35	43	36	35	36	31	35	57	44	57	47	45	44	48	51	36	44	5.92526	6.05778	5.92928	6.04629	5.8747	5.79265	5.9321	6.2402	6.08101	6.22822	6.16149	6.16269	6.20131	6.08172	6.4219	6.05968	6.17767
gene_160	ENSOCUG00000003033	ensembl	ENSOCUG00000003033	GDNF	glial cell derived neurotrophic factor [Source:HGNC Symbol;Acc:HGNC:4232]	11	58822684	58823163	-1	protein_coding	ENSG00000168621	GDNF	5	37812677	37840041	1	14	5	2	1	0	2	4	12	4	8	10	9	6	10	10	3	4.22991	5.18754	4.68159	4.42271	4.21405	3.84898	4.38819	4.55053	5.09528	4.54634	4.88604	5.02734	5.00362	4.70685	5.10532	5.09264	4.51919
gene_161	ENSOCUG00000003049	ensembl	ENSOCUG00000003049	COL17A1	collagen type XVII alpha 1 chain [Source:HGNC Symbol;Acc:HGNC:2194]	18	51948282	51989350	-1	protein_coding	ENSG00000065618	COL17A1	10	104031286	104085880	74	113	57	114	123	142	103	147	105	71	51	56	44	62	102	47	39	6.66603	7.07461	6.36727	7.3141	7.14417	7.38055	7.04579	7.27793	6.99189	6.44919	6.24072	6.37883	6.20131	6.33016	7.19065	6.3172	6.06337
gene_162	ENSOCUG00000003052	ensembl	ENSOCUG00000003052	SLC16A7	solute carrier family 16 member 7 [Source:HGNC Symbol;Acc:HGNC:10928]	GL018714	2650421	2807619	1	protein_coding	ENSG00000118596	SLC16A7	12	59596029	59789855	9	9	21	19	33	19	47	21	6	18	9	19	11	12	19	6	18	4.96691	4.93528	5.48931	5.53195	5.79971	5.41095	6.20684	5.39699	4.74351	5.28298	4.94615	5.43733	5.11847	5.04555	5.53786	4.82377	5.42579
gene_163	ENSOCUG00000003061	ensembl	ENSOCUG00000003061	SV2B	synaptic vesicle glycoprotein 2B [Source:HGNC Symbol;Acc:HGNC:16874]	GL018759	980722	1029659	-1	protein_coding	ENSG00000185518	SV2B	15	91099950	91302565	0	0	1	0	0	11	3	0	0	0	0	0	1	10	0	0	1	3.84898	3.84898	4.22545	3.84898	3.84898	5.06045	4.5075	3.84898	3.84898	3.84898	3.84898	3.84898	4.24299	4.94623	3.84898	3.84898	4.23823
gene_164	ENSOCUG00000003079	ensembl	ENSOCUG00000003079	RGS9	regulator of G protein signaling 9 [Source:HGNC Symbol;Acc:HGNC:10004]	19	51999202	52088717	-1	protein_coding	ENSG00000108370	RGS9	17	65100812	65227703	4	5	4	7	13	4	13	4	5	16	7	12	13	9	1	7	5	4.60439	4.66692	4.5957	4.90564	5.12661	4.59291	5.18362	4.55053	4.66768	5.20666	4.82156	5.13317	5.22166	4.89231	4.25757	4.89871	4.70921
gene_165	ENSOCUG00000003087	ensembl	ENSOCUG00000003087	SLITRK3	SLIT and NTRK like family member 3 [Source:HGNC Symbol;Acc:HGNC:23501]	14	59811822	59819678	-1	protein_coding	ENSG00000121871	SLITRK3	3	165186720	165197109	1	1	0	11	0	0	4	3	0	1	3	2	0	1	0	0	1	4.22991	4.21868	3.84898	5.15801	3.84898	3.84898	4.60723	4.45801	3.84898	4.20019	4.49246	4.38759	3.84898	4.20349	3.84898	3.84898	4.23823
gene_166	ENSOCUG00000003123	ensembl	ENSOCUG00000003123	NA	NA	9	8185712	8223879	-1	protein_coding	ENSG00000088727	KIF9	3	47227998	47283451	76	100	67	71	89	63	89	136	96	110	76	105	89	169	95	85	104	6.69503	6.93389	6.53446	6.76667	6.77457	6.46206	6.87872	7.18536	6.88976	6.925	6.65235	7.06551	6.94708	7.45472	7.10699	6.95351	7.0987
gene_167	ENSOCUG00000003142	ensembl	ENSOCUG00000003142	AR	Oryctolagus cuniculus androgen receptor (AR), mRNA. [Source:RefSeq mRNA;Acc:NM_001195724]	X	46288134	46477127	1	protein_coding	ENSG00000169083	AR	X	67544021	67730619	21	31	47	38	34	28	39	47	31	29	29	53	39	39	28	37	30	5.50694	5.76832	6.17652	6.12338	5.8252	5.70784	6.03021	6.05597	5.76993	5.62978	5.73015	6.32324	6.08622	5.89315	5.85319	6.08526	5.8285
gene_168	ENSOCUG00000003146	ensembl	ENSOCUG00000003146	QRICH2	glutamine rich 2 [Source:HGNC Symbol;Acc:HGNC:25326]	GL018843	404634	430752	1	protein_coding	ENSG00000129646	QRICH2	17	76274049	76308276	0	12	25	8	5	1	0	1	8	27	6	30	3	3	4	3	8	3.84898	5.09416	5.62283	4.9752	4.65688	4.22402	3.84898	4.20234	4.87666	5.57387	4.75176	5.79601	4.52728	4.45998	4.65825	4.54469	4.92797
gene_169	ENSOCUG00000003197	ensembl	ENSOCUG00000003197	PLAC1	placenta enriched 1 [Source:HGNC Symbol;Acc:HGNC:9044]	X	108877774	108878467	-1	protein_coding	ENSG00000170965	PLAC1	X	134565838	134764322	2	14	7	0	2	6	3	1	1	4	5	2	0	1	8	4	3	4.38615	5.18754	4.82892	3.84898	4.36391	4.75526	4.5075	4.20234	4.21903	4.54634	4.67527	4.38759	3.84898	4.20349	4.97939	4.6498	4.51919
gene_170	ENSOCUG00000003248	ensembl	ENSOCUG00000003248	ACTRT3	actin related protein T3 [Source:HGNC Symbol;Acc:HGNC:24022]	14	64666673	64670215	-1	protein_coding	ENSG00000184378	ACTRT3	3	169766921	169769561	7	12	19	9	16	3	12	7	10	28	20	12	6	23	9	16	26	4.84014	5.09416	5.41642	5.03997	5.25665	4.49499	5.13453	4.77048	4.99225	5.60215	5.44207	5.13317	4.7998	5.46726	5.04437	5.39606	5.70841
gene_171	ENSOCUG00000003276	ensembl	ENSOCUG00000003276	PAX1	paired box 1 [Source:HGNC Symbol;Acc:HGNC:8615]	4	14969192	14977209	-1	protein_coding	ENSG00000125813	PAX1	20	21705659	21718481	0	0	0	0	0	1	0	0	0	0	0	0	0	0	0	0	0	3.84898	3.84898	3.84898	3.84898	3.84898	4.22402	3.84898	3.84898	3.84898	3.84898	3.84898	3.84898	3.84898	3.84898	3.84898	3.84898	3.84898
gene_172	ENSOCUG00000003299	ensembl	ENSOCUG00000003299	DMRT2	doublesex and mab-3 related transcription factor 2 [Source:HGNC Symbol;Acc:HGNC:2935]	1	53427414	53602701	-1	protein_coding	ENSG00000173253	DMRT2	9	1049858	1057552	0	5	0	2	3	3	2	2	0	3	0	1	0	0	0	1	3	3.84898	4.66692	3.84898	4.42271	4.47799	4.49499	4.38819	4.34747	3.84898	4.45435	3.84898	4.23094	3.84898	3.84898	3.84898	4.25322	4.51919
gene_173	ENSOCUG00000003312	ensembl	ENSOCUG00000003312	ONECUT1	one cut homeobox 1 [Source:HGNC Symbol;Acc:HGNC:8138]	17	19775806	19814856	1	protein_coding	ENSG00000169856	ONECUT1	15	52755053	52791078	1	0	0	1	19	5	5	18	0	2	0	0	1	1	0	0	2	4.22991	3.84898	3.84898	4.25599	5.37272	4.67849	4.69438	5.29111	3.84898	4.34446	3.84898	3.84898	4.24299	4.20349	3.84898	3.84898	4.39782
gene_174	ENSOCUG00000003318	ensembl	ENSOCUG00000003318	NA	NA	3	6427430	6461557	1	protein_coding	ENSG00000250803	NA	5	122129622	122183949	19	26	18	16	25	40	27	50	46	48	24	24	30	18	44	19	22	5.4334	5.62498	5.37816	5.40581	5.5745	6.01763	5.70999	6.11398	6.1229	6.06418	5.57867	5.61359	5.84958	5.29548	6.27299	5.52156	5.57541
gene_175	ENSOCUG00000003330	ensembl	ENSOCUG00000003330	CLNK	cytokine dependent hematopoietic cell linker [Source:HGNC Symbol;Acc:HGNC:17438]	2	959253	1120991	-1	protein_coding	ENSG00000109684	CLNK	4	10486395	10684768	4	1	3	0	1	0	2	1	0	3	2	2	0	4	2	0	7	4.60439	4.21868	4.49743	3.84898	4.21405	3.84898	4.38819	4.20234	3.84898	4.45435	4.37581	4.38759	3.84898	4.55279	4.42492	3.84898	4.86109
gene_176	ENSOCUG00000003332	ensembl	ENSOCUG00000003332	NA	NA	4	33798905	33827621	-1	protein_coding	ENSG00000135436	FAM186B	12	49582885	49605639	7	7	12	7	4	11	5	8	2	11	4	10	2	4	13	4	10	4.84014	4.81183	5.11574	4.90564	4.57343	5.06045	4.69438	4.83182	4.3709	4.98698	4.59001	5.02734	4.40449	4.55279	5.26909	4.6498	5.04876
gene_177	ENSOCUG00000003349	ensembl	ENSOCUG00000003349	IDO2	indoleamine 2,3-dioxygenase 2 [Source:HGNC Symbol;Acc:HGNC:27269]	GL018706	2894939	2957581	-1	protein_coding	ENSG00000188676	IDO2	8	39934614	40016391	30	24	37	33	41	69	50	88	16	16	13	51	10	30	40	40	41	5.7914	5.56258	5.95379	5.99227	5.99067	6.55746	6.26747	6.69017	5.27455	5.20666	5.15461	6.28486	5.06271	5.6719	6.17988	6.15918	6.11028
gene_178	ENSOCUG00000003353	ensembl	ENSOCUG00000003353	CNGA3	cyclic nucleotide gated channel subunit alpha 3 [Source:HGNC Symbol;Acc:HGNC:2150]	2	93753306	93782711	-1	protein_coding	ENSG00000144191	CNGA3	2	98346188	98398601	1	0	2	0	0	0	0	1	0	2	1	8	1	1	0	0	3	4.22991	3.84898	4.3799	3.84898	3.84898	3.84898	3.84898	4.20234	3.84898	4.34446	4.22253	4.90851	4.24299	4.20349	3.84898	3.84898	4.51919
gene_179	ENSOCUG00000003362	ensembl	ENSOCUG00000003362	LVRN	laeverin [Source:HGNC Symbol;Acc:HGNC:26904]	3	767066	839390	1	protein_coding	ENSG00000172901	LVRN	5	115962454	116027619	29	46	31	22	27	27	16	24	55	43	33	22	18	40	38	29	36	5.76285	6.12109	5.79915	5.64596	5.63479	5.67823	5.31863	5.49386	6.29661	5.96337	5.83928	5.54619	5.44343	5.91551	6.13077	5.86497	5.98971
gene_180	ENSOCUG00000003384	ensembl	ENSOCUG00000003384	PRKAG3	protein kinase AMP-activated non-catalytic subunit gamma 3 [Source:HGNC Symbol;Acc:HGNC:9387]	7	160092580	160098846	-1	protein_coding	ENSG00000115592	PRKAG3	2	218822383	218832086	0	0	3	14	6	0	12	9	6	3	4	4	7	6	3	4	4	3.84898	3.84898	4.49743	5.31328	4.73177	3.84898	5.13453	4.88904	4.74351	4.45435	4.59001	4.6064	4.87304	4.70685	4.55207	4.6498	4.62061
gene_181	ENSOCUG00000003407	ensembl	ENSOCUG00000003407	SLC30A10	solute carrier family 30 member 10 [Source:HGNC Symbol;Acc:HGNC:25355]	16	53149315	53161403	1	protein_coding	ENSG00000196660	SLC30A10	1	219685427	219958647	9	21	19	7	6	1	1	3	13	17	27	17	16	20	22	12	21	4.96691	5.46241	5.41642	4.90564	4.73177	4.22402	4.23136	4.45801	5.14307	5.24549	5.67178	5.35862	5.35992	5.36735	5.65218	5.2036	5.53974
gene_182	ENSOCUG00000003511	ensembl	ENSOCUG00000003511	GPR85	G protein-coupled receptor 85 [Source:HGNC Symbol;Acc:HGNC:4536]	7	32363686	32364798	1	protein_coding	ENSG00000164604	GPR85	7	113078331	113087778	11	13	10	11	17	11	9	14	11	20	16	11	11	21	9	18	16	5.0785	5.14191	5.01119	5.15801	5.29671	5.06045	4.971	5.13176	5.04512	5.35432	5.2871	5.08166	5.11847	5.40163	5.04437	5.48121	5.34305
gene_183	ENSOCUG00000003523	ensembl	ENSOCUG00000003523	SYT6	synaptotagmin 6 [Source:HGNC Symbol;Acc:HGNC:18638]	13	50053279	50112880	1	protein_coding	ENSG00000134207	SYT6	1	114089291	114153880	4	3	2	3	6	4	2	3	8	6	2	2	1	5	0	2	3	4.60439	4.48589	4.3799	4.54939	4.73177	4.59291	4.38819	4.45801	4.87666	4.69905	4.37581	4.38759	4.24299	4.63397	3.84898	4.41883	4.51919
gene_184	ENSOCUG00000003531	ensembl	ENSOCUG00000003531	B4GALNT2	beta-1,4-N-acetyl-galactosaminyltransferase 2 [Source:HGNC Symbol;Acc:HGNC:24136]	19	38363000	38387470	-1	protein_coding	ENSG00000167080	B4GALNT2	17	49132460	49176840	4	22	10	12	8	51	13	37	50	10	9	8	6	16	34	21	8	4.60439	5.49675	5.01119	5.21231	4.86329	6.24856	5.18362	5.84157	6.2029	4.93644	4.94615	4.90851	4.7998	5.21859	6.02672	5.59837	4.92797
gene_185	ENSOCUG00000003533	ensembl	ENSOCUG00000003533	RASGRF2	Ras protein specific guanine nucleotide releasing factor 2 [Source:HGNC Symbol;Acc:HGNC:9876]	11	1419696	1635883	1	protein_coding	ENSG00000113319	RASGRF2	5	80960363	81230162	15	58	32	5	9	13	15	20	39	36	18	14	12	24	43	36	21	5.27041	6.34793	5.82626	4.74752	4.9222	5.1595	5.27547	5.3628	5.97005	5.80757	5.36724	5.22909	5.17134	5.49874	6.25032	6.05968	5.53974
gene_186	ENSOCUG00000003541	ensembl	ENSOCUG00000003541	SLC25A53	solute carrier family 25 member 53 [Source:HGNC Symbol;Acc:HGNC:31894]	X	52652802	52653788	-1	protein_coding	ENSG00000269743	SLC25A53	X	104099214	104157009	2	1	1	4	1	2	2	3	1	6	1	3	2	1	3	2	2	4.38615	4.21868	4.22545	4.65518	4.21405	4.3779	4.38819	4.45801	4.21903	4.69905	4.22253	4.50677	4.40449	4.20349	4.55207	4.41883	4.39782
gene_187	ENSOCUG00000003576	ensembl	ENSOCUG00000003576	TENM2	teneurin transmembrane protein 2 [Source:HGNC Symbol;Acc:HGNC:29943]	3	48383768	49596113	1	protein_coding	ENSG00000145934	TENM2	5	167284799	168264157	4	1	0	0	2	9	2	1	3	11	10	4	11	14	1	2	2	4.60439	4.21868	3.84898	3.84898	4.36391	4.95034	4.38819	4.20234	4.48649	4.98698	5.00259	4.6064	5.11847	5.13571	4.25757	4.41883	4.39782
gene_188	ENSOCUG00000003579	ensembl	ENSOCUG00000003579	TEX36	testis expressed 36 [Source:HGNC Symbol;Acc:HGNC:31653]	GL018726	186263	197755	-1	protein_coding	ENSG00000175018	TEX36	10	125576522	125683163	10	6	4	2	4	10	5	3	7	9	6	10	10	8	6	1	5	5.02431	4.74268	4.5957	4.42271	4.57343	5.00698	4.69438	4.45801	4.81272	4.88296	4.75176	5.02734	5.06271	4.83492	4.83393	4.25322	4.70921
gene_189	ENSOCUG00000003619	ensembl	ENSOCUG00000003619	CACNA1S	calcium voltage-gated channel subunit alpha1 S [Source:HGNC Symbol;Acc:HGNC:1397]	16	70324757	70381515	1	protein_coding	ENSG00000081248	CACNA1S	1	201039512	201112451	2	96	9	68	0	1	1	1	0	1	2	5	0	1	1	0	0	4.38615	6.8876	4.95437	6.71916	3.84898	4.22402	4.23136	4.20234	3.84898	4.20019	4.37581	4.69345	3.84898	4.20349	4.25757	3.84898	3.84898
gene_190	ENSOCUG00000003649	ensembl	ENSOCUG00000003649	TMIGD1	transmembrane and immunoglobulin domain containing 1 [Source:HGNC Symbol;Acc:HGNC:32431]	19	17927668	17941429	1	protein_coding	ENSG00000182271	TMIGD1	17	30316333	30334059	3	1	0	12	3	1	6	9	1	5	3	4	3	3	6	2	1	4.50502	4.21868	3.84898	5.21231	4.47799	4.22402	4.77252	4.88904	4.21903	4.62681	4.49246	4.6064	4.52728	4.45998	4.83393	4.41883	4.23823
gene_191	ENSOCUG00000003695	ensembl	ENSOCUG00000003695	SPATA48	spermatogenesis associated 48 [Source:HGNC Symbol;Acc:HGNC:22564]	GL018745	1562757	1608861	1	protein_coding	ENSG00000164500	SPATA48	7	50095883	50159256	22	5	4	2	5	1	6	3	7	5	14	14	13	12	7	3	4	5.54205	4.66692	4.5957	4.42271	4.65688	4.22402	4.77252	4.45801	4.81272	4.62681	5.20063	5.22909	5.22166	5.04555	4.90959	4.54469	4.62061
gene_192	ENSOCUG00000003701	ensembl	ENSOCUG00000003701	TLR10	Oryctolagus cuniculus toll like receptor 10 (TLR10), mRNA. [Source:RefSeq mRNA;Acc:NM_001297501]	2	28198316	28200748	-1	protein_coding	ENSG00000174123	TLR10	4	38772238	38782990	34	20	44	55	151	23	25	36	27	55	35	94	33	83	37	36	68	5.89959	5.42702	6.11357	6.49206	7.38935	5.55207	5.64772	5.81802	5.65654	6.19347	5.89051	6.93814	5.93336	6.6339	6.10552	6.05968	6.6217
gene_193	ENSOCUG00000003703	ensembl	ENSOCUG00000003703	TAFA4	TAFA chemokine like family member 4 [Source:HGNC Symbol;Acc:HGNC:21591]	9	36098228	36313109	-1	protein_coding	ENSG00000163377	TAFA4	3	68731766	68953297	2	2	0	2	2	1	2	6	4	2	5	5	1	5	2	1	1	4.38615	4.3704	3.84898	4.42271	4.36391	4.22402	4.38819	4.70412	4.58317	4.34446	4.67527	4.69345	4.24299	4.63397	4.42492	4.25322	4.23823
gene_194	ENSOCUG00000003708	ensembl	ENSOCUG00000003708	CFAP299	cilia and flagella associated protein 299 [Source:HGNC Symbol;Acc:HGNC:28554]	15	69305333	70031607	-1	protein_coding	ENSG00000197826	CFAP299	4	80335730	80963750	21	14	3	5	22	17	12	12	19	18	10	10	5	31	26	15	10	5.50694	5.18754	4.49743	4.74752	5.47796	5.33334	5.13453	5.04185	5.39185	5.28298	5.00259	5.02734	4.71949	5.69851	5.78971	5.35099	5.04876
gene_195	ENSOCUG00000003715	ensembl	ENSOCUG00000003715	NA	NA	16	68126555	68135466	-1	protein_coding	ENSG00000122188	LAX1	1	203765177	203776372	6	6	8	11	9	8	7	4	6	5	16	21	7	9	9	12	15	4.7691	4.74268	4.89385	5.15801	4.9222	4.89002	4.84381	4.55053	4.74351	4.62681	5.2871	5.51101	4.87304	4.89231	5.04437	5.2036	5.29928
gene_196	ENSOCUG00000003724	ensembl	ENSOCUG00000003724	MEGF10	multiple EGF like domains 10 [Source:HGNC Symbol;Acc:HGNC:29634]	3	11015789	11137925	1	protein_coding	ENSG00000145794	MEGF10	5	127290796	127465737	10	18	24	12	4	55	11	6	26	18	21	10	17	36	37	35	11	5.02431	5.35278	5.59082	5.21231	4.57343	6.32353	5.08296	4.70412	5.62649	5.28298	5.47774	5.02734	5.40244	5.82363	6.10552	6.03358	5.10396
gene_197	ENSOCUG00000003735	ensembl	ENSOCUG00000003735	HCAR1	hydroxycarboxylic acid receptor 1 [Source:HGNC Symbol;Acc:HGNC:4532]	GL018824	92942	93997	1	protein_coding	ENSG00000196917	HCAR1	12	122726076	122730844	5	11	6	1	0	0	0	0	13	20	11	6	2	23	27	18	23	4.69123	5.04404	4.75862	4.25599	3.84898	3.84898	3.84898	3.84898	5.14307	5.35432	5.05589	4.77152	4.40449	5.46726	5.82185	5.48121	5.61004
gene_198	ENSOCUG00000003757	ensembl	ENSOCUG00000003757	STK32A	serine/threonine kinase 32A [Source:HGNC Symbol;Acc:HGNC:28317]	3	29227544	29361426	1	protein_coding	ENSG00000169302	STK32A	5	147234963	147387855	7	16	9	4	2	5	2	2	24	26	7	23	28	21	27	13	16	4.84014	5.27329	4.95437	4.65518	4.36391	4.67849	4.38819	4.34747	5.56405	5.54491	4.82156	5.58036	5.79051	5.40163	5.82185	5.25498	5.34305
gene_199	ENSOCUG00000003806	ensembl	ENSOCUG00000003806	KY	kyphoscoliosis peptidase [Source:HGNC Symbol;Acc:HGNC:26576]	14	28493528	28536693	-1	protein_coding	ENSG00000174611	KY	3	134599923	134651636	16	6	25	6	4	4	6	5	34	40	18	10	21	30	14	19	26	5.31344	4.74268	5.62283	4.83025	4.57343	4.59291	4.77252	4.63147	5.8487	5.89891	5.36724	5.02734	5.55841	5.6719	5.31855	5.52156	5.70841
gene_200	ENSOCUG00000003811	ensembl	ENSOCUG00000003811	SP7	Sp7 transcription factor [Source:HGNC Symbol;Acc:HGNC:17321]	4	37151333	37159287	-1	protein_coding	ENSG00000170374	SP7	12	53326575	53345315	0	2	2	0	0	1	3	1	1	5	3	2	1	5	1	1	1	3.84898	4.3704	4.3799	3.84898	3.84898	4.22402	4.5075	4.20234	4.21903	4.62681	4.49246	4.38759	4.24299	4.63397	4.25757	4.25322	4.23823
gene_201	ENSOCUG00000003819	ensembl	ENSOCUG00000003819	TRANK1	tetratricopeptide repeat and ankyrin repeat containing 1 [Source:HGNC Symbol;Acc:HGNC:29011]	14	23651675	23805193	-1	protein_coding	ENSG00000168016	TRANK1	3	36826819	36945057	8	4	3	6	14	3	6	6	11	6	1	5	10	16	5	1	2	4.90576	4.58248	4.49743	4.83025	5.17177	4.49499	4.77252	4.70412	5.04512	4.69905	4.22253	4.69345	5.06271	5.21859	4.75092	4.25322	4.39782
gene_202	ENSOCUG00000003822	ensembl	ENSOCUG00000003822	FAM83B	family with sequence similarity 83 member B [Source:HGNC Symbol;Acc:HGNC:21357]	12	44840726	44932145	1	protein_coding	ENSG00000168143	FAM83B	6	54846771	54945099	9	12	16	23	35	44	56	40	14	9	16	17	8	17	16	15	9	4.96691	5.09416	5.29753	5.6817	5.85019	6.10633	6.38112	5.90971	5.18873	4.88296	5.2871	5.35862	4.94064	5.25772	5.41135	5.35099	4.99029
gene_203	ENSOCUG00000003841	ensembl	ENSOCUG00000003841	RNF182	ring finger protein 182 [Source:HGNC Symbol;Acc:HGNC:28522]	12	7654520	7655263	1	protein_coding	ENSG00000180537	RNF182	6	13924446	13980310	5	6	9	5	2	8	13	9	9	19	8	7	13	13	9	8	7	4.69123	4.74268	4.95437	4.74752	4.36391	4.89002	5.18362	4.88904	4.93627	5.31923	4.88604	4.84274	5.22166	5.09164	5.04437	4.96785	4.86109
gene_204	ENSOCUG00000003846	ensembl	ENSOCUG00000003846	TRAM1L1	translocation associated membrane protein 1 like 1 [Source:HGNC Symbol;Acc:HGNC:28371]	15	32505905	32507020	1	protein_coding	ENSG00000174599	TRAM1L1	4	117083554	117085576	5	4	11	1	11	10	10	9	9	14	8	17	8	16	10	2	8	4.69123	4.58248	5.06485	4.25599	5.02978	5.00698	5.0286	4.88904	4.93627	5.12441	4.88604	5.35862	4.94064	5.21859	5.10532	4.41883	4.92797
gene_205	ENSOCUG00000003878	ensembl	ENSOCUG00000003878	SI	Oryctolagus cuniculus sucrase-isomaltase (SI), mRNA. [Source:RefSeq mRNA;Acc:NM_001082266]	14	59609690	59700266	-1	protein_coding	ENSG00000090402	SI	3	164978898	165078496	0	0	1	0	0	0	0	2	0	0	0	0	0	0	1	0	0	3.84898	3.84898	4.22545	3.84898	3.84898	3.84898	3.84898	4.34747	3.84898	3.84898	3.84898	3.84898	3.84898	3.84898	4.25757	3.84898	3.84898
gene_206	ENSOCUG00000003893	ensembl	ENSOCUG00000003893	NA	NA	GL019513	40116	42224	-1	protein_coding	ENSG00000179698	WDR97	8	144107726	144118328	25	32	18	6	7	0	7	8	19	31	34	13	22	14	20	18	16	5.6416	5.79511	5.37816	4.83025	4.80012	3.84898	4.84381	4.83182	5.39185	5.68324	5.86515	5.18223	5.59439	5.13571	5.57718	5.48121	5.34305
gene_207	ENSOCUG00000003930	ensembl	ENSOCUG00000003930	CHRM5	cholinergic receptor muscarinic 5 [Source:HGNC Symbol;Acc:HGNC:1954]	17	39314944	39316542	1	protein_coding	ENSG00000184984	CHRM5	15	33968497	34067458	14	24	5	4	14	1	6	7	7	4	4	2	3	9	3	6	8	5.2256	5.56258	4.68159	4.65518	5.17177	4.22402	4.77252	4.77048	4.81272	4.54634	4.59001	4.38759	4.52728	4.89231	4.55207	4.82377	4.92797
gene_208	ENSOCUG00000003933	ensembl	ENSOCUG00000003933	RAB42	RAB42, member RAS oncogene family [Source:HGNC Symbol;Acc:HGNC:28702]	13	136961789	136963171	-1	protein_coding	ENSG00000188060	RAB42	1	28592200	28595449	12	11	7	11	5	2	5	0	2	7	7	13	8	3	3	3	6	5.1299	5.04404	4.82892	5.15801	4.65688	4.3779	4.69438	3.84898	4.3709	4.76504	4.82156	5.18223	4.94064	4.45998	4.55207	4.54469	4.78864
gene_209	ENSOCUG00000003951	ensembl	ENSOCUG00000003951	ATP1B4	ATPase Na+/K+ transporting family member beta 4 [Source:HGNC Symbol;Acc:HGNC:808]	X	94803056	94820787	1	protein_coding	ENSG00000101892	ATP1B4	X	120362085	120383249	0	10	0	4	1	1	3	0	1	2	2	1	1	0	1	0	0	3.84898	4.99121	3.84898	4.65518	4.21405	4.22402	4.5075	3.84898	4.21903	4.34446	4.37581	4.23094	4.24299	3.84898	4.25757	3.84898	3.84898
gene_210	ENSOCUG00000003963	ensembl	ENSOCUG00000003963	BCAT1	branched chain amino acid transaminase 1 [Source:HGNC Symbol;Acc:HGNC:976]	8	15125674	15254975	1	protein_coding	ENSG00000060982	BCAT1	12	24810024	24949101	1	0	0	1	1	4	5	1	0	1	3	0	0	2	1	1	1	4.22991	3.84898	3.84898	4.25599	4.21405	4.59291	4.69438	4.20234	3.84898	4.20019	4.49246	3.84898	3.84898	4.34909	4.25757	4.25322	4.23823
gene_211	ENSOCUG00000003974	ensembl	ENSOCUG00000003974	GNG8	G protein subunit gamma 8 [Source:HGNC Symbol;Acc:HGNC:19664]	GL018835	110621	114367	-1	protein_coding	ENSG00000167414	GNG8	19	46634076	46634685	4	1	10	0	4	0	3	2	5	6	5	2	2	3	1	4	4	4.60439	4.21868	5.01119	3.84898	4.57343	3.84898	4.5075	4.34747	4.66768	4.69905	4.67527	4.38759	4.40449	4.45998	4.25757	4.6498	4.62061
gene_212	ENSOCUG00000003998	ensembl	ENSOCUG00000003998	FMN2	formin 2 [Source:HGNC Symbol;Acc:HGNC:14074]	16	30223636	30577805	1	protein_coding	ENSG00000155816	FMN2	1	240014348	240475187	0	7	3	2	3	2	4	0	3	2	0	4	1	4	0	0	3	3.84898	4.81183	4.49743	4.42271	4.47799	4.3779	4.60723	3.84898	4.48649	4.34446	3.84898	4.6064	4.24299	4.55279	3.84898	3.84898	4.51919
gene_213	ENSOCUG00000004037	ensembl	ENSOCUG00000004037	SYCP2	synaptonemal complex protein 2 [Source:HGNC Symbol;Acc:HGNC:11490]	GL018755	1066558	1123869	-1	protein_coding	ENSG00000196074	SYCP2	20	59863564	59933655	0	6	3	0	3	4	9	6	5	11	12	5	7	16	6	5	2	3.84898	4.74268	4.49743	3.84898	4.47799	4.59291	4.971	4.70412	4.66768	4.98698	5.10645	4.69345	4.87304	5.21859	4.83393	4.74156	4.39782
gene_214	ENSOCUG00000004077	ensembl	ENSOCUG00000004077	SLC4A11	solute carrier family 4 member 11 [Source:HGNC Symbol;Acc:HGNC:16438]	4	10162604	10172959	-1	protein_coding	ENSG00000088836	SLC4A11	20	3227417	3239559	33	34	43	23	29	20	33	28	42	58	47	53	65	41	24	32	38	5.87339	5.84704	6.0919	5.6817	5.69224	5.44786	5.8801	5.61175	6.03775	6.24526	6.16149	6.32324	6.59955	5.93748	5.72285	5.95202	6.03928
gene_215	ENSOCUG00000004098	ensembl	ENSOCUG00000004098	NEFH	neurofilament heavy [Source:HGNC Symbol;Acc:HGNC:7737]	GL018723	2687012	2694970	1	protein_coding	ENSG00000100285	NEFH	22	29480218	29491390	1	1	0	0	0	1	0	3	4	2	1	2	1	5	2	2	3	4.22991	4.21868	3.84898	3.84898	3.84898	4.22402	3.84898	4.45801	4.58317	4.34446	4.22253	4.38759	4.24299	4.63397	4.42492	4.41883	4.51919
gene_216	ENSOCUG00000004106	ensembl	ENSOCUG00000004106	GLDC	glycine decarboxylase [Source:HGNC Symbol;Acc:HGNC:4313]	1	47531137	47650846	1	protein_coding	ENSG00000178445	GLDC	9	6532467	6645729	2	3	6	3	2	0	13	1	4	9	3	5	4	3	1	6	4	4.38615	4.48589	4.75862	4.54939	4.36391	3.84898	5.18362	4.20234	4.58317	4.88296	4.49246	4.69345	4.62988	4.45998	4.25757	4.82377	4.62061
gene_217	ENSOCUG00000004116	ensembl	ENSOCUG00000004116	LYG2	lysozyme g2 [Source:HGNC Symbol;Acc:HGNC:29615]	2	92981410	92995384	1	protein_coding	ENSG00000185674	LYG2	2	99242246	99255282	10	13	3	4	10	10	4	5	16	12	4	2	8	15	8	9	9	5.02431	5.14191	4.49743	4.65518	4.97752	5.00698	4.60723	4.63147	5.27455	5.03496	4.59001	4.38759	4.94064	5.17797	4.97939	5.03224	4.99029
gene_218	ENSOCUG00000004126	ensembl	ENSOCUG00000004126	PLA2G2F	phospholipase A2 group IIF [Source:HGNC Symbol;Acc:HGNC:30040]	13	132853496	132860642	-1	protein_coding	ENSG00000158786	PLA2G2F	1	20139323	20150381	5	0	4	4	33	17	14	30	1	3	2	1	2	2	5	4	3	4.69123	3.84898	4.5957	4.65518	5.79971	5.33334	5.23053	5.66663	4.21903	4.45435	4.37581	4.23094	4.40449	4.34909	4.75092	4.6498	4.51919
gene_219	ENSOCUG00000004155	ensembl	ENSOCUG00000004155	ACOX2	acyl-CoA oxidase 2 [Source:HGNC Symbol;Acc:HGNC:120]	9	25267152	25293749	-1	protein_coding	ENSG00000168306	ACOX2	3	58505136	58537283	12	15	10	11	7	8	8	6	31	11	23	26	22	26	18	22	11	5.1299	5.23127	5.01119	5.15801	4.80012	4.89002	4.90965	4.70412	5.76993	4.98698	5.54597	5.67744	5.59439	5.55927	5.49719	5.63501	5.10396
gene_220	ENSOCUG00000004162	ensembl	ENSOCUG00000004162	PRRT3	proline rich transmembrane protein 3 [Source:HGNC Symbol;Acc:HGNC:26591]	GL018802	274066	278441	1	protein_coding	ENSG00000163704	PRRT3	3	9945542	9952408	22	32	12	24	11	14	39	27	24	36	16	21	24	21	11	20	16	5.54205	5.79511	5.11574	5.71643	5.02978	5.20567	6.03021	5.58335	5.56405	5.80757	5.2871	5.51101	5.66329	5.40163	5.1628	5.56058	5.34305
gene_221	ENSOCUG00000004181	ensembl	ENSOCUG00000004181	ADARB2	adenosine deaminase RNA specific B2 (inactive) [Source:HGNC Symbol;Acc:HGNC:227]	GL018707	452322	1021554	-1	protein_coding	ENSG00000185736	ADARB2	10	1177313	1737525	0	1	0	0	0	0	0	0	0	0	0	0	0	1	0	0	0	3.84898	4.21868	3.84898	3.84898	3.84898	3.84898	3.84898	3.84898	3.84898	3.84898	3.84898	3.84898	3.84898	4.20349	3.84898	3.84898	3.84898
gene_222	ENSOCUG00000004187	ensembl	ENSOCUG00000004187	PAX8	paired box 8 [Source:HGNC Symbol;Acc:HGNC:8622]	2	97946131	98003751	-1	protein_coding	ENSG00000125618	PAX8	2	113215997	113278921	0	3	10	4	0	7	10	5	3	3	3	2	1	2	2	0	2	3.84898	4.48589	5.01119	4.65518	3.84898	4.82531	5.0286	4.63147	4.48649	4.45435	4.49246	4.38759	4.24299	4.34909	4.42492	3.84898	4.39782
gene_223	ENSOCUG00000004213	ensembl	ENSOCUG00000004213	BARHL2	BarH like homeobox 2 [Source:HGNC Symbol;Acc:HGNC:954]	13	73672575	73678785	1	protein_coding	ENSG00000143032	BARHL2	1	90711539	90717302	0	0	0	0	0	0	0	0	0	0	0	0	0	6	0	0	0	3.84898	3.84898	3.84898	3.84898	3.84898	3.84898	3.84898	3.84898	3.84898	3.84898	3.84898	3.84898	3.84898	4.70685	3.84898	3.84898	3.84898
gene_224	ENSOCUG00000004232	ensembl	ENSOCUG00000004232	ZBTB20	zinc finger and BTB domain containing 20 [Source:HGNC Symbol;Acc:HGNC:13503]	14	104828919	104874390	1	protein_coding	ENSG00000181722	ZBTB20	3	114314500	115147288	12	23	13	8	17	4	7	9	4	10	8	16	13	14	21	17	11	5.1299	5.53012	5.16421	4.9752	5.29671	4.59291	4.84381	4.88904	4.58317	4.93644	4.88604	5.31711	5.22166	5.13571	5.61526	5.43942	5.10396
gene_225	ENSOCUG00000004254	ensembl	ENSOCUG00000004254	RAB39B	RAB39B, member RAS oncogene family [Source:HGNC Symbol;Acc:HGNC:16499]	GL018783	545276	549604	1	protein_coding	ENSG00000155961	RAB39B	X	155258235	155264491	2	10	6	7	14	3	13	12	4	4	4	6	0	2	5	4	7	4.38615	4.99121	4.75862	4.90564	5.17177	4.49499	5.18362	5.04185	4.58317	4.54634	4.59001	4.77152	3.84898	4.34909	4.75092	4.6498	4.86109
gene_226	ENSOCUG00000004269	ensembl	ENSOCUG00000004269	TRPV4	transient receptor potential cation channel subfamily V member 4 [Source:HGNC Symbol;Acc:HGNC:18083]	GL019210	93768	107707	-1	protein_coding	ENSG00000111199	TRPV4	12	109783087	109833406	3	13	15	33	19	8	12	42	19	14	17	22	3	19	17	11	20	4.50502	5.14191	5.2549	5.99227	5.37272	4.89002	5.13453	5.95321	5.39185	5.12441	5.32789	5.54619	4.52728	5.33199	5.45506	5.14961	5.50297
gene_227	ENSOCUG00000004283	ensembl	ENSOCUG00000004283	NA	NA	1	1763191	1764759	-1	protein_coding	ENSG00000173258	ZNF483	9	111525159	111577844	18	12	9	3	14	3	6	4	10	38	17	13	12	14	13	9	8	5.39481	5.09416	4.95437	4.54939	5.17177	4.49499	4.77252	4.55053	4.99225	5.85406	5.32789	5.18223	5.17134	5.13571	5.26909	5.03224	4.92797
gene_228	ENSOCUG00000004314	ensembl	ENSOCUG00000004314	TRPM1	transient receptor potential cation channel subfamily M member 1 [Source:HGNC Symbol;Acc:HGNC:7146]	17	83037456	83126041	1	protein_coding	ENSG00000134160	TRPM1	15	31001061	31161273	11	43	33	22	25	18	12	26	43	37	30	24	15	13	25	23	33	5.0785	6.05778	5.8528	5.64596	5.5745	5.37281	5.13453	5.55426	6.05956	5.83103	5.75833	5.61359	5.31573	5.09164	5.75672	5.67059	5.91163
gene_229	ENSOCUG00000004322	ensembl	ENSOCUG00000004322	XCR1	X-C motif chemokine receptor 1 [Source:HGNC Symbol;Acc:HGNC:1625]	9	14348957	14350012	-1	protein_coding	ENSG00000173578	XCR1	3	46016990	46085825	5	5	21	11	2	4	5	3	4	8	12	38	8	3	13	10	29	4.69123	4.66692	5.48931	5.15801	4.36391	4.59291	4.69438	4.45801	4.58317	4.82604	5.10645	6.00431	4.94064	4.45998	5.26909	5.09264	5.79953
gene_230	ENSOCUG00000004324	ensembl	ENSOCUG00000004324	ZFP42	ZFP42 zinc finger protein [Source:HGNC Symbol;Acc:HGNC:30949]	2	65527415	65528995	1	protein_coding	ENSG00000179059	ZFP42	4	187995771	188005046	0	4	8	0	2	5	1	3	6	14	4	3	6	3	4	3	3	3.84898	4.58248	4.89385	3.84898	4.36391	4.67849	4.23136	4.45801	4.74351	5.12441	4.59001	4.50677	4.7998	4.45998	4.65825	4.54469	4.51919
gene_231	ENSOCUG00000004341	ensembl	ENSOCUG00000004341	GHB1	Somatotropin [Source:UniProtKB/Swiss-Prot;Acc:P46407]	19	48725660	48727208	-1	protein_coding	ENSG00000136487	GH2	17	63880215	63881944	6	6	2	0	0	0	4	5	4	3	9	4	3	3	5	18	10	4.7691	4.74268	4.3799	3.84898	3.84898	3.84898	4.60723	4.63147	4.58317	4.45435	4.94615	4.6064	4.52728	4.45998	4.75092	5.48121	5.04876
gene_232	ENSOCUG00000004343	ensembl	ENSOCUG00000004343	NA	NA	GL018980	22917	35884	-1	protein_coding	ENSG00000253548	PYDC2	3	191461163	191461456	4	16	7	8	12	15	10	8	3	2	1	8	2	4	3	13	6	4.60439	5.27329	4.82892	4.9752	5.07937	5.24992	5.0286	4.83182	4.48649	4.34446	4.22253	4.90851	4.40449	4.55279	4.55207	5.25498	4.78864
gene_233	ENSOCUG00000004347	ensembl	ENSOCUG00000004347	SCN4A	sodium voltage-gated channel alpha subunit 4 [Source:HGNC Symbol;Acc:HGNC:10591]	19	48744060	48769861	-1	protein_coding	ENSG00000007314	SCN4A	17	63938554	63972918	32	17	41	12	1	4	9	4	4	5	2	2	2	0	6	1	6	5.84664	5.31375	6.04746	5.21231	4.21405	4.59291	4.971	4.55053	4.58317	4.62681	4.37581	4.38759	4.40449	3.84898	4.83393	4.25322	4.78864
gene_234	ENSOCUG00000004362	ensembl	ENSOCUG00000004362	NA	NA	19	48854034	48896174	1	protein_coding	ENSG00000185158	LRRC37B	17	32007872	32053504	7	11	13	6	14	16	3	7	4	10	9	17	14	13	5	6	4	4.84014	5.04404	5.16421	4.83025	5.17177	5.29242	4.5075	4.77048	4.58317	4.93644	4.94615	5.35862	5.26971	5.09164	4.75092	4.82377	4.62061
gene_235	ENSOCUG00000004363	ensembl	ENSOCUG00000004363	SLC2A7	solute carrier family 2 member 7 [Source:HGNC Symbol;Acc:HGNC:13445]	13	140991059	141033138	1	protein_coding	ENSG00000197241	SLC2A7	1	9002973	9026423	4	14	8	5	5	6	11	7	4	4	12	9	3	4	3	1	4	4.60439	5.18754	4.89385	4.74752	4.65688	4.75526	5.08296	4.77048	4.58317	4.54634	5.10645	4.96981	4.52728	4.55279	4.55207	4.25322	4.62061
gene_236	ENSOCUG00000004377	ensembl	ENSOCUG00000004377	NA	NA	GL018796	342674	387489	-1	protein_coding	ENSG00000159733	ZFYVE28	4	2269582	2418651	89	139	72	72	38	78	83	70	117	145	109	92	76	134	123	74	98	6.87006	7.31988	6.61099	6.78216	5.92234	6.68921	6.80053	6.44717	7.11747	7.24694	7.05697	6.91368	6.76964	7.17558	7.41552	6.79731	7.02964
gene_237	ENSOCUG00000004433	ensembl	ENSOCUG00000004433	SLC17A2	solute carrier family 17 member 2 [Source:HGNC Symbol;Acc:HGNC:10930]	12	11097424	11115769	1	protein_coding	ENSG00000112337	SLC17A2	6	25912754	25930691	52	41	17	12	2	3	13	7	19	38	32	46	8	28	16	25	27	6.29877	6.01382	5.33858	5.21231	4.36391	4.49499	5.18362	4.77048	5.39185	5.85406	5.81287	6.18384	4.94064	5.6169	5.41135	5.73879	5.73953
gene_238	ENSOCUG00000004444	ensembl	ENSOCUG00000004444	CHST9	carbohydrate sulfotransferase 9 [Source:HGNC Symbol;Acc:HGNC:19898]	9	68179422	68475570	-1	protein_coding	ENSG00000154080	CHST9	18	26906481	27185308	33	59	28	18	21	4	16	12	33	47	30	14	35	27	23	23	17	5.87339	6.36522	5.71412	5.4914	5.44394	4.59291	5.31863	5.04185	5.82298	6.04463	5.75833	5.22909	5.98633	5.58843	5.68802	5.67059	5.38517
gene_239	ENSOCUG00000004452	ensembl	ENSOCUG00000004452	ITIH6	inter-alpha-trypsin inhibitor heavy chain family member 6 [Source:HGNC Symbol;Acc:HGNC:28907]	X	35297809	35328052	1	protein_coding	ENSG00000102313	ITIH6	X	54748918	54798255	36	35	34	8	2	2	4	3	64	35	48	25	32	40	22	40	44	5.95043	5.87223	5.8788	4.9752	4.36391	4.3779	4.60723	4.45801	6.45047	5.78367	6.18174	5.64593	5.90604	5.91551	5.65218	6.15918	6.17767
gene_240	ENSOCUG00000004459	ensembl	ENSOCUG00000004459	KCNA1	Oryctolagus cuniculus potassium voltage-gated channel subfamily A member 1 (KCNA1), mRNA. [Source:RefSeq mRNA;Acc:NM_001198982]	8	30998318	30999805	1	protein_coding	ENSG00000111262	KCNA1	12	4909905	4918256	0	0	0	0	0	1	2	3	0	0	0	0	0	2	1	0	1	3.84898	3.84898	3.84898	3.84898	3.84898	4.22402	4.38819	4.45801	3.84898	3.84898	3.84898	3.84898	3.84898	4.34909	4.25757	3.84898	4.23823
gene_241	ENSOCUG00000004461	ensembl	ENSOCUG00000004461	CDH9	cadherin 9 [Source:HGNC Symbol;Acc:HGNC:1768]	11	49549418	49695575	-1	protein_coding	ENSG00000113100	CDH9	5	26880597	27121150	0	1	0	0	0	0	0	0	0	0	1	0	0	9	0	0	0	3.84898	4.21868	3.84898	3.84898	3.84898	3.84898	3.84898	3.84898	3.84898	3.84898	4.22253	3.84898	3.84898	4.89231	3.84898	3.84898	3.84898
gene_242	ENSOCUG00000004467	ensembl	ENSOCUG00000004467	KCNC2	potassium voltage-gated channel subfamily C member 2 [Source:HGNC Symbol;Acc:HGNC:6234]	4	53832985	54027326	-1	protein_coding	ENSG00000166006	KCNC2	12	75040077	75209839	2	5	0	1	2	6	8	3	2	1	5	6	4	2	0	1	10	4.38615	4.66692	3.84898	4.25599	4.36391	4.75526	4.90965	4.45801	4.3709	4.20019	4.67527	4.77152	4.62988	4.34909	3.84898	4.25322	5.04876
gene_243	ENSOCUG00000004484	ensembl	ENSOCUG00000004484	GLRB	glycine receptor beta [Source:HGNC Symbol;Acc:HGNC:4329]	15	6787036	6908559	-1	protein_coding	ENSG00000109738	GLRB	4	157076125	157172090	26	20	27	21	27	33	35	50	17	22	17	14	18	27	17	20	23	5.67304	5.42702	5.68444	5.60914	5.63479	5.84617	5.9321	6.11398	5.31504	5.42141	5.32789	5.22909	5.44343	5.58843	5.45506	5.56058	5.61004
gene_244	ENSOCUG00000004494	ensembl	ENSOCUG00000004494	THSD7B	thrombospondin type 1 domain containing 7B [Source:HGNC Symbol;Acc:HGNC:29348]	7	74526915	75363538	1	protein_coding	ENSG00000144229	THSD7B	2	136765545	137677718	11	6	12	6	4	0	3	1	12	11	7	13	9	15	0	16	3	5.0785	4.74268	5.11574	4.83025	4.57343	3.84898	4.5075	4.20234	5.09528	4.98698	4.82156	5.18223	5.00362	5.17797	3.84898	5.39606	4.51919
gene_245	ENSOCUG00000004503	ensembl	ENSOCUG00000004503	SRRM4	serine/arginine repetitive matrix 4 [Source:HGNC Symbol;Acc:HGNC:29389]	21	13315983	13481556	-1	protein_coding	ENSG00000139767	SRRM4	12	118981541	119163051	2	0	0	0	0	0	0	0	0	2	1	0	3	2	0	0	1	4.38615	3.84898	3.84898	3.84898	3.84898	3.84898	3.84898	3.84898	3.84898	4.34446	4.22253	3.84898	4.52728	4.34909	3.84898	3.84898	4.23823
gene_246	ENSOCUG00000004513	ensembl	ENSOCUG00000004513	DACH2	dachshund family transcription factor 2 [Source:HGNC Symbol;Acc:HGNC:16814]	X	76964363	77538618	1	protein_coding	ENSG00000126733	DACH2	X	86148451	86832604	24	22	16	11	7	3	7	5	22	42	25	10	20	19	3	16	13	5.60932	5.49675	5.29753	5.15801	4.80012	4.49499	4.84381	4.63147	5.49818	5.94224	5.61051	5.02734	5.52132	5.33199	4.55207	5.39606	5.20611
gene_247	ENSOCUG00000004542	ensembl	ENSOCUG00000004542	RIMBP2	RIMS binding protein 2 [Source:HGNC Symbol;Acc:HGNC:30339]	GL019076	177556	211662	-1	protein_coding	ENSG00000060709	RIMBP2	12	130396137	130716281	18	29	7	8	23	26	19	26	15	35	17	16	24	48	14	20	18	5.39481	5.71296	4.82892	4.9752	5.51103	5.6479	5.43895	5.55426	5.2325	5.78367	5.32789	5.31711	5.66329	6.08172	5.31855	5.56058	5.42579
gene_248	ENSOCUG00000004628	ensembl	ENSOCUG00000004628	APOA5	Oryctolagus cuniculus apolipoprotein A5 (APOA5), mRNA. [Source:RefSeq mRNA;Acc:NM_001171409]	1	99628812	99631280	1	protein_coding	ENSG00000110243	APOA5	11	116789367	116792420	3	7	18	46	1	3	27	9	1	2	4	13	5	4	2	2	6	4.50502	4.81183	5.37816	6.30945	4.21405	4.49499	5.70999	4.88904	4.21903	4.34446	4.59001	5.18223	4.71949	4.55279	4.42492	4.41883	4.78864
gene_249	ENSOCUG00000004691	ensembl	ENSOCUG00000004691	PROM2	prominin 2 [Source:HGNC Symbol;Acc:HGNC:20685]	2	95366067	95381426	-1	protein_coding	ENSG00000155066	PROM2	2	95274449	95291308	67	49	38	23	54	32	67	71	46	50	48	48	46	95	113	44	45	6.55948	6.1815	5.97785	5.6817	6.25147	5.81969	6.56762	6.46186	6.1229	6.10243	6.18174	6.22517	6.2447	6.78148	7.31287	6.25174	6.19939
gene_250	ENSOCUG00000004701	ensembl	ENSOCUG00000004701	SLFNL1	schlafen like 1 [Source:HGNC Symbol;Acc:HGNC:26313]	13	125593668	125597546	1	protein_coding	ENSG00000171790	SLFNL1	1	41015597	41023237	1	2	2	2	0	2	7	6	3	7	4	3	11	6	10	3	9	4.22991	4.3704	4.3799	4.42271	3.84898	4.3779	4.84381	4.70412	4.48649	4.76504	4.59001	4.50677	5.11847	4.70685	5.10532	4.54469	4.99029
gene_251	ENSOCUG00000004707	ensembl	ENSOCUG00000004707	OLFM2	olfactomedin 2 [Source:HGNC Symbol;Acc:HGNC:17189]	GL018833	324518	380775	1	protein_coding	ENSG00000105088	OLFM2	19	9853718	9936515	15	20	18	16	18	17	14	36	19	22	30	10	13	17	16	17	8	5.27041	5.42702	5.37816	5.40581	5.33536	5.33334	5.23053	5.81802	5.39185	5.42141	5.75833	5.02734	5.22166	5.25772	5.41135	5.43942	4.92797
gene_252	ENSOCUG00000004720	ensembl	ENSOCUG00000004720	TMPRSS11F	transmembrane serine protease 11F [Source:HGNC Symbol;Acc:HGNC:29994]	15	81582152	81647331	1	protein_coding	ENSG00000198092	TMPRSS11F	4	68053198	68129869	7	8	6	8	12	6	8	6	9	12	6	8	4	3	5	5	6	4.84014	4.87571	4.75862	4.9752	5.07937	4.75526	4.90965	4.70412	4.93627	5.03496	4.75176	4.90851	4.62988	4.45998	4.75092	4.74156	4.78864
gene_253	ENSOCUG00000004727	ensembl	ENSOCUG00000004727	CLCA2	chloride channel accessory 2 [Source:HGNC Symbol;Acc:HGNC:2016]	13	78391045	78426558	-1	protein_coding	ENSG00000137975	CLCA2	1	86424171	86456553	0	9	0	5	6	3	2	14	3	0	0	1	0	4	3	0	0	3.84898	4.93528	3.84898	4.74752	4.73177	4.49499	4.38819	5.13176	4.48649	3.84898	3.84898	4.23094	3.84898	4.55279	4.55207	3.84898	3.84898
gene_254	ENSOCUG00000004825	ensembl	ENSOCUG00000004825	DRD1	dopamine receptor D1 [Source:HGNC Symbol;Acc:HGNC:3020]	3	56245261	56246607	-1	protein_coding	ENSG00000184845	DRD1	5	175440036	175444182	1	1	4	1	9	17	3	8	2	1	1	3	3	1	1	1	0	4.22991	4.21868	4.5957	4.25599	4.9222	5.33334	4.5075	4.83182	4.3709	4.20019	4.22253	4.50677	4.52728	4.20349	4.25757	4.25322	3.84898
gene_255	ENSOCUG00000004829	ensembl	ENSOCUG00000004829	ESR1	estrogen receptor 1 [Source:HGNC Symbol;Acc:HGNC:3467]	12	141843408	142163884	1	protein_coding	ENSG00000091831	ESR1	6	151656691	152129619	6	2	4	0	2	2	1	1	7	2	9	7	8	9	3	13	6	4.7691	4.3704	4.5957	3.84898	4.36391	4.3779	4.23136	4.20234	4.81272	4.34446	4.94615	4.84274	4.94064	4.89231	4.55207	5.25498	4.78864
gene_256	ENSOCUG00000004836	ensembl	ENSOCUG00000004836	UPB1	beta-ureidopropionase 1 [Source:HGNC Symbol;Acc:HGNC:16297]	GL018810	580036	618844	1	protein_coding	ENSG00000100024	UPB1	22	24494107	24528390	10	7	8	1	0	10	2	4	2	1	3	2	0	5	6	3	2	5.02431	4.81183	4.89385	4.25599	3.84898	5.00698	4.38819	4.55053	4.3709	4.20019	4.49246	4.38759	3.84898	4.63397	4.83393	4.54469	4.39782
gene_257	ENSOCUG00000004863	ensembl	ENSOCUG00000004863	IQSEC3	IQ motif and Sec7 domain ArfGEF 3 [Source:HGNC Symbol;Acc:HGNC:29193]	8	37509673	37613485	-1	protein_coding	ENSG00000120645	IQSEC3	12	66767	178455	1	2	2	0	3	3	1	1	2	0	1	2	1	8	0	4	0	4.22991	4.3704	4.3799	3.84898	4.47799	4.49499	4.23136	4.20234	4.3709	3.84898	4.22253	4.38759	4.24299	4.83492	3.84898	4.6498	3.84898
gene_258	ENSOCUG00000004897	ensembl	ENSOCUG00000004897	FLT3	fms related tyrosine kinase 3 [Source:HGNC Symbol;Acc:HGNC:3765]	GL018735	1068365	1151420	-1	protein_coding	ENSG00000122025	FLT3	13	28003274	28100592	69	53	54	62	73	95	89	97	31	60	40	106	32	42	40	48	69	6.59077	6.25803	6.31282	6.61896	6.55974	6.90839	6.87872	6.79735	5.76993	6.27871	6.01031	7.07654	5.90604	5.95909	6.17988	6.33834	6.63741
gene_259	ENSOCUG00000004905	ensembl	ENSOCUG00000004905	PLEKHD1	pleckstrin homology and coiled-coil domain containing D1 [Source:HGNC Symbol;Acc:HGNC:20148]	GL018749	1780624	1804920	-1	protein_coding	ENSG00000175985	PLEKHD1	14	69484692	69531551	3	13	14	11	28	23	53	28	3	6	7	15	7	12	17	3	11	4.50502	5.14191	5.21052	5.15801	5.66385	5.55207	6.32549	5.61175	4.48649	4.69905	4.82156	5.27399	4.87304	5.04555	5.45506	4.54469	5.10396
gene_260	ENSOCUG00000004915	ensembl	ENSOCUG00000004915	PLEKHS1	pleckstrin homology domain containing S1 [Source:HGNC Symbol;Acc:HGNC:26285]	18	61336720	61364509	1	protein_coding	ENSG00000148735	PLEKHS1	10	113751262	113783429	0	1	12	2	1	1	9	6	10	0	0	1	2	0	5	7	6	3.84898	4.21868	5.11574	4.42271	4.21405	4.22402	4.971	4.70412	4.99225	3.84898	3.84898	4.23094	4.40449	3.84898	4.75092	4.89871	4.78864
gene_261	ENSOCUG00000004916	ensembl	ENSOCUG00000004916	GJD3	gap junction protein delta 3 [Source:HGNC Symbol;Acc:HGNC:19147]	19	41522548	41524044	-1	protein_coding	ENSG00000183153	GJD3	17	40360652	40364737	6	5	2	4	3	15	3	5	11	16	21	7	11	19	6	6	11	4.7691	4.66692	4.3799	4.65518	4.47799	5.24992	4.5075	4.63147	5.04512	5.20666	5.47774	4.84274	5.11847	5.33199	4.83393	4.82377	5.10396
gene_262	ENSOCUG00000004935	ensembl	ENSOCUG00000004935	CYP24A1	cytochrome P450 family 24 subfamily A member 1 [Source:HGNC Symbol;Acc:HGNC:2602]	GL018712	2331129	2347617	1	protein_coding	ENSG00000019186	CYP24A1	20	54153446	54173986	2	0	0	0	1	39	1	9	2	1	1	0	0	2	2	0	1	4.38615	3.84898	3.84898	3.84898	4.21405	5.99448	4.23136	4.88904	4.3709	4.20019	4.22253	3.84898	3.84898	4.34909	4.42492	3.84898	4.23823
gene_263	ENSOCUG00000004939	ensembl	ENSOCUG00000004939	ATP2B2	ATPase plasma membrane Ca2+ transporting 2 [Source:HGNC Symbol;Acc:HGNC:815]	GL019250	19228	100493	1	protein_coding	ENSG00000157087	ATP2B2	3	10324023	10708007	0	0	1	1	2	1	2	0	0	1	1	2	0	15	1	0	0	3.84898	3.84898	4.22545	4.25599	4.36391	4.22402	4.38819	3.84898	3.84898	4.20019	4.22253	4.38759	3.84898	5.17797	4.25757	3.84898	3.84898
gene_264	ENSOCUG00000004942	ensembl	ENSOCUG00000004942	PRKAA2	protein kinase AMP-activated catalytic subunit alpha 2 [Source:HGNC Symbol;Acc:HGNC:9377]	13	110264601	110332128	-1	protein_coding	ENSG00000162409	PRKAA2	1	56645314	56715335	60	79	66	66	97	44	112	125	45	43	55	33	41	48	33	27	34	6.44398	6.67169	6.51863	6.68656	6.87069	6.10633	7.14359	7.0863	6.10212	5.96337	6.31553	5.87814	6.13346	6.08172	5.99937	5.80346	5.93819
gene_265	ENSOCUG00000004951	ensembl	ENSOCUG00000004951	MEFV	MEFV innate immuity regulator, pyrin [Source:HGNC Symbol;Acc:HGNC:6998]	GL018828	482806	495831	-1	protein_coding	ENSG00000103313	MEFV	16	3242027	3256633	32	55	119	49	51	135	46	105	4	16	25	42	13	39	32	15	35	5.84664	6.29471	7.17811	6.37308	6.19567	7.31945	6.18601	6.88615	4.58317	5.20666	5.61051	6.09713	5.22166	5.89315	5.97142	5.35099	5.96421
gene_266	ENSOCUG00000004952	ensembl	ENSOCUG00000004952	FCRL1	Fc receptor like 1 [Source:HGNC Symbol;Acc:HGNC:18509]	13	35429038	35445841	1	protein_coding	ENSG00000163534	FCRL1	1	157794403	157820120	4	0	1	2	1	6	1	1	2	1	4	4	2	5	5	9	8	4.60439	3.84898	4.22545	4.42271	4.21405	4.75526	4.23136	4.20234	4.3709	4.20019	4.59001	4.6064	4.40449	4.63397	4.75092	5.03224	4.92797
gene_267	ENSOCUG00000005049	ensembl	ENSOCUG00000005049	GPR174	G protein-coupled receptor 174 [Source:HGNC Symbol;Acc:HGNC:30245]	X	70787902	70788903	1	protein_coding	ENSG00000147138	GPR174	X	79144688	79175318	1	2	2	3	0	0	0	0	1	4	2	6	4	4	0	0	4	4.22991	4.3704	4.3799	4.54939	3.84898	3.84898	3.84898	3.84898	4.21903	4.54634	4.37581	4.77152	4.62988	4.55279	3.84898	3.84898	4.62061
gene_268	ENSOCUG00000005054	ensembl	ENSOCUG00000005054	RNF183	ring finger protein 183 [Source:HGNC Symbol;Acc:HGNC:28721]	1	52453	53037	1	protein_coding	ENSG00000165188	RNF183	9	113297093	113303376	0	2	2	1	1	0	1	0	14	1	3	7	5	9	7	5	10	3.84898	4.3704	4.3799	4.25599	4.21405	3.84898	4.23136	3.84898	5.18873	4.20019	4.49246	4.84274	4.71949	4.89231	4.90959	4.74156	5.04876
gene_269	ENSOCUG00000005083	ensembl	ENSOCUG00000005083	ESR2	estrogen receptor 2 [Source:HGNC Symbol;Acc:HGNC:3468]	20	11921224	11973480	-1	protein_coding	ENSG00000140009	ESR2	14	64084232	64338112	0	0	0	6	0	4	3	0	0	0	0	0	0	1	10	2	4	3.84898	3.84898	3.84898	4.83025	3.84898	4.59291	4.5075	3.84898	3.84898	3.84898	3.84898	3.84898	3.84898	4.20349	5.10532	4.41883	4.62061
gene_270	ENSOCUG00000005162	ensembl	ENSOCUG00000005162	CES4A	carboxylesterase 4A [Source:HGNC Symbol;Acc:HGNC:26741]	5	22621386	22637873	1	protein_coding	ENSG00000172824	CES4A	16	66988589	67009758	0	2	6	1	0	0	0	2	0	4	2	1	2	0	0	2	0	3.84898	4.3704	4.75862	4.25599	3.84898	3.84898	3.84898	4.34747	3.84898	4.54634	4.37581	4.23094	4.40449	3.84898	3.84898	4.41883	3.84898
gene_271	ENSOCUG00000005185	ensembl	ENSOCUG00000005185	FOXN4	forkhead box N4 [Source:HGNC Symbol;Acc:HGNC:21399]	GL018892	180818	205626	-1	protein_coding	ENSG00000139445	FOXN4	12	109277978	109309284	15	27	20	16	30	6	18	7	30	35	19	28	16	31	18	17	14	5.27041	5.65501	5.45343	5.40581	5.71999	4.75526	5.40024	4.77048	5.74254	5.78367	5.40527	5.73813	5.35992	5.69851	5.49719	5.43942	5.2537
gene_272	ENSOCUG00000005187	ensembl	ENSOCUG00000005187	CCDC42	coiled-coil domain containing 42 [Source:HGNC Symbol;Acc:HGNC:26528]	19	10578502	10595250	1	protein_coding	ENSG00000161973	CCDC42	17	8729935	8745219	7	9	8	6	2	1	4	1	10	8	8	4	11	13	10	4	10	4.84014	4.93528	4.89385	4.83025	4.36391	4.22402	4.60723	4.20234	4.99225	4.82604	4.88604	4.6064	5.11847	5.09164	5.10532	4.6498	5.04876
gene_273	ENSOCUG00000005206	ensembl	ENSOCUG00000005206	SEC16B	SEC16 homolog B, endoplasmic reticulum export factor [Source:HGNC Symbol;Acc:HGNC:30301]	13	5069539	5117831	-1	protein_coding	ENSG00000120341	SEC16B	1	177923956	177984303	57	80	76	75	82	120	85	146	93	85	60	39	54	72	65	37	57	6.39132	6.68536	6.6693	6.8276	6.68465	7.17895	6.82708	7.26976	6.85399	6.63932	6.40357	6.02814	6.40549	6.48321	6.67842	6.08526	6.43592
gene_274	ENSOCUG00000005213	ensembl	ENSOCUG00000005213	SLC4A5	solute carrier family 4 member 5 [Source:HGNC Symbol;Acc:HGNC:18168]	2	112201742	112293781	1	protein_coding	ENSG00000188687	SLC4A5	2	74216242	74343414	13	30	23	13	23	14	24	23	35	23	9	5	23	32	21	14	11	5.17885	5.74095	5.55793	5.26397	5.51103	5.20567	5.61535	5.46246	5.8739	5.45353	4.94615	4.69345	5.62933	5.72456	5.61526	5.30403	5.10396
gene_275	ENSOCUG00000005231	ensembl	ENSOCUG00000005231	CACNA1F	calcium voltage-gated channel subunit alpha1 F [Source:HGNC Symbol;Acc:HGNC:1393]	X	33779138	33805981	-1	protein_coding	ENSG00000102001	CACNA1F	X	49205063	49233371	8	7	7	2	1	4	12	2	15	7	7	3	8	16	12	12	12	4.90576	4.81183	4.82892	4.42271	4.21405	4.59291	5.13453	4.34747	5.2325	4.76504	4.82156	4.50677	4.94064	5.21859	5.21726	5.2036	5.15629
gene_276	ENSOCUG00000005238	ensembl	ENSOCUG00000005238	DGKG	diacylglycerol kinase gamma [Source:HGNC Symbol;Acc:HGNC:2853]	14	79268554	79431666	1	protein_coding	ENSG00000058866	DGKG	3	186105668	186362234	8	7	15	8	27	10	22	11	18	13	13	21	13	30	15	13	22	4.90576	4.81183	5.2549	4.9752	5.63479	5.00698	5.5479	4.99362	5.3541	5.08069	5.15461	5.51101	5.22166	5.6719	5.3659	5.25498	5.57541
gene_277	ENSOCUG00000005244	ensembl	ENSOCUG00000005244	LRRTM1	leucine rich repeat transmembrane neuronal 1 [Source:HGNC Symbol;Acc:HGNC:19408]	2	106015061	106018482	1	protein_coding	ENSG00000162951	LRRTM1	2	80288351	80304752	4	3	1	0	2	0	2	1	4	0	11	8	12	16	3	6	0	4.60439	4.48589	4.22545	3.84898	4.36391	3.84898	4.38819	4.20234	4.58317	3.84898	5.05589	4.90851	5.17134	5.21859	4.55207	4.82377	3.84898
gene_278	ENSOCUG00000005274	ensembl	ENSOCUG00000005274	PRLR	Oryctolagus cuniculus prolactin receptor (PRLR), mRNA. [Source:RefSeq mRNA;Acc:NM_001082231]	11	56363806	56565013	-1	protein_coding	ENSG00000113494	PRLR	5	35048756	35230487	62	112	46	87	74	63	97	81	63	51	26	69	44	40	38	50	25	6.47798	7.06427	6.15587	6.99592	6.57419	6.46206	6.9766	6.60069	6.43421	6.12114	5.64153	6.59657	6.20131	5.91551	6.13077	6.37964	5.67649
gene_279	ENSOCUG00000005286	ensembl	ENSOCUG00000005286	CACNA2D2	calcium voltage-gated channel auxiliary subunit alpha2delta 2 [Source:HGNC Symbol;Acc:HGNC:1400]	9	17827229	17847853	-1	protein_coding	ENSG00000007402	CACNA2D2	3	50362613	50504244	7	5	7	4	2	5	1	1	8	18	10	6	10	24	1	8	5	4.84014	4.66692	4.82892	4.65518	4.36391	4.67849	4.23136	4.20234	4.87666	5.28298	5.00259	4.77152	5.06271	5.49874	4.25757	4.96785	4.70921
gene_280	ENSOCUG00000005297	ensembl	ENSOCUG00000005297	ZDHHC22	zinc finger DHHC-type containing 22 [Source:HGNC Symbol;Acc:HGNC:20106]	20	28233826	28243500	1	protein_coding	ENSG00000177108	ZDHHC22	14	77131270	77142734	1	3	2	1	4	3	0	6	1	2	2	0	1	3	0	3	3	4.22991	4.48589	4.3799	4.25599	4.57343	4.49499	3.84898	4.70412	4.21903	4.34446	4.37581	3.84898	4.24299	4.45998	3.84898	4.54469	4.51919
gene_281	ENSOCUG00000005306	ensembl	ENSOCUG00000005306	C3orf18	chromosome 3 open reading frame 18 [Source:HGNC Symbol;Acc:HGNC:24837]	9	18010731	18015534	-1	protein_coding	ENSG00000088543	C3orf18	3	50558025	50571027	17	16	13	13	8	12	11	17	15	22	13	18	20	14	12	13	16	5.35486	5.27329	5.16421	5.26397	4.86329	5.11119	5.08296	5.25345	5.2325	5.42141	5.15461	5.39865	5.52132	5.13571	5.21726	5.25498	5.34305
gene_282	ENSOCUG00000005321	ensembl	ENSOCUG00000005321	SYT13	synaptotagmin 13 [Source:HGNC Symbol;Acc:HGNC:14962]	1	184748402	184793938	-1	protein_coding	ENSG00000019505	SYT13	11	45240302	45286341	6	4	1	1	4	0	5	1	3	0	4	2	3	0	1	0	1	4.7691	4.58248	4.22545	4.25599	4.57343	3.84898	4.69438	4.20234	4.48649	3.84898	4.59001	4.38759	4.52728	3.84898	4.25757	3.84898	4.23823
gene_283	ENSOCUG00000005334	ensembl	ENSOCUG00000005334	ELOVL4	ELOVL fatty acid elongase 4 [Source:HGNC Symbol;Acc:HGNC:14415]	12	66859748	66894552	-1	protein_coding	ENSG00000118402	ELOVL4	6	79914814	79947553	10	13	10	13	21	23	10	27	13	7	8	13	11	27	5	5	12	5.02431	5.14191	5.01119	5.26397	5.44394	5.55207	5.0286	5.58335	5.14307	4.76504	4.88604	5.18223	5.11847	5.58843	4.75092	4.74156	5.15629
gene_284	ENSOCUG00000005353	ensembl	ENSOCUG00000005353	ANKDD1A	ankyrin repeat and death domain containing 1A [Source:HGNC Symbol;Acc:HGNC:28002]	17	7323219	7361205	-1	protein_coding	ENSG00000166839	ANKDD1A	15	64911902	64958691	13	12	9	1	7	15	4	9	6	15	10	1	6	9	1	0	11	5.17885	5.09416	4.95437	4.25599	4.80012	5.24992	4.60723	4.88904	4.74351	5.16635	5.00259	4.23094	4.7998	4.89231	4.25757	3.84898	5.10396
gene_285	ENSOCUG00000005382	ensembl	ENSOCUG00000005382	ZNF575	zinc finger protein 575 [Source:HGNC Symbol;Acc:HGNC:27606]	GL018881	5908	7403	1	protein_coding	ENSG00000176472	ZNF575	19	43525497	43536130	4	6	3	2	9	4	6	0	8	9	1	3	10	9	2	4	7	4.60439	4.74268	4.49743	4.42271	4.9222	4.59291	4.77252	3.84898	4.87666	4.88296	4.22253	4.50677	5.06271	4.89231	4.42492	4.6498	4.86109
gene_286	ENSOCUG00000005405	ensembl	ENSOCUG00000005405	KCNK13	potassium two pore domain channel subfamily K member 13 [Source:HGNC Symbol;Acc:HGNC:6275]	20	15335725	15436222	-1	protein_coding	ENSG00000152315	KCNK13	14	90061994	90185853	5	5	9	9	9	9	10	7	2	3	3	9	6	7	5	4	5	4.69123	4.66692	4.95437	5.03997	4.9222	4.95034	5.0286	4.77048	4.3709	4.45435	4.49246	4.96981	4.7998	4.7734	4.75092	4.6498	4.70921
gene_287	ENSOCUG00000005418	ensembl	ENSOCUG00000005418	SLC35D3	solute carrier family 35 member D3 [Source:HGNC Symbol;Acc:HGNC:15621]	12	127368196	127406612	1	protein_coding	ENSG00000182747	SLC35D3	6	136922301	136925660	6	8	15	4	2	2	4	6	13	16	5	14	11	24	7	12	2	4.7691	4.87571	5.2549	4.65518	4.36391	4.3779	4.60723	4.70412	5.14307	5.20666	4.67527	5.22909	5.11847	5.49874	4.90959	5.2036	4.39782
gene_288	ENSOCUG00000005432	ensembl	ENSOCUG00000005432	NA	NA	14	92426247	92430164	1	protein_coding	ENSG00000273331	TM4SF19-DYNLT2B	3	196316082	196338373	11	10	28	31	7	17	23	29	5	9	7	18	9	10	15	1	9	5.0785	4.99121	5.71412	5.9359	4.80012	5.33334	5.5821	5.6395	4.66768	4.88296	4.82156	5.39865	5.00362	4.94623	5.3659	4.25322	4.99029
gene_289	ENSOCUG00000005433	ensembl	ENSOCUG00000005433	TRIM66	tripartite motif containing 66 [Source:HGNC Symbol;Acc:HGNC:29005]	1	150377609	150440340	-1	protein_coding	ENSG00000166436	TRIM66	11	8612037	8682694	63	65	97	60	93	47	83	75	84	87	52	55	40	111	76	70	52	6.49467	6.46456	6.94078	6.58388	6.82346	6.16915	6.80053	6.51909	6.74084	6.66446	6.25982	6.36055	6.11005	6.95672	6.85116	6.73588	6.34234
gene_290	ENSOCUG00000005466	ensembl	ENSOCUG00000005466	LRRC66	leucine rich repeat containing 66 [Source:HGNC Symbol;Acc:HGNC:34299]	2	37803362	37834615	-1	protein_coding	ENSG00000188993	LRRC66	4	51993652	52020363	4	1	3	3	5	23	15	20	3	0	2	2	5	4	6	2	5	4.60439	4.21868	4.49743	4.54939	4.65688	5.55207	5.27547	5.3628	4.48649	3.84898	4.37581	4.38759	4.71949	4.55279	4.83393	4.41883	4.70921
gene_291	ENSOCUG00000005519	ensembl	ENSOCUG00000005519	ARMC12	armadillo repeat containing 12 [Source:HGNC Symbol;Acc:HGNC:21099]	12	25794976	25808030	1	protein_coding	ENSG00000157343	ARMC12	6	35737032	35749079	27	217	27	7	2	36	17	13	23	19	7	3	2	4	25	10	6	5.70371	7.87283	5.68444	4.90564	4.36391	5.92246	5.36017	5.08781	5.53157	5.31923	4.82156	4.50677	4.40449	4.55279	5.75672	5.09264	4.78864
gene_292	ENSOCUG00000005522	ensembl	ENSOCUG00000005522	TRIM55	tripartite motif containing 55 [Source:HGNC Symbol;Acc:HGNC:14215]	3	82031185	82080621	1	protein_coding	ENSG00000147573	TRIM55	8	66126896	66175485	1	2	1	1	0	0	0	1	0	6	0	0	0	0	0	0	2	4.22991	4.3704	4.22545	4.25599	3.84898	3.84898	3.84898	4.20234	3.84898	4.69905	3.84898	3.84898	3.84898	3.84898	3.84898	3.84898	4.39782
gene_293	ENSOCUG00000005528	ensembl	ENSOCUG00000005528	HAL	histidine ammonia-lyase [Source:HGNC Symbol;Acc:HGNC:4806]	4	75167385	75193674	-1	protein_coding	ENSG00000084110	HAL	12	95972662	95996365	2	16	0	0	2	7	9	1	2	0	2	2	0	4	4	1	0	4.38615	5.27329	3.84898	3.84898	4.36391	4.82531	4.971	4.20234	4.3709	3.84898	4.37581	4.38759	3.84898	4.55279	4.65825	4.25322	3.84898
gene_294	ENSOCUG00000005533	ensembl	ENSOCUG00000005533	SCN2A	sodium voltage-gated channel alpha subunit 2 [Source:HGNC Symbol;Acc:HGNC:10588]	7	104665799	104796938	1	protein_coding	ENSG00000136531	SCN2A	2	165194993	165392310	2	7	7	30	11	11	15	10	12	11	7	10	0	15	9	8	2	4.38615	4.81183	4.82892	5.90677	5.02978	5.06045	5.27547	4.94281	5.09528	4.98698	4.82156	5.02734	3.84898	5.17797	5.04437	4.96785	4.39782
gene_295	ENSOCUG00000005549	ensembl	ENSOCUG00000005549	DRAXIN	dorsal inhibitory axon guidance protein [Source:HGNC Symbol;Acc:HGNC:25054]	GL018739	2305775	2318502	-1	protein_coding	ENSG00000162490	DRAXIN	1	11691710	11725857	4	1	19	0	1	11	0	17	3	0	4	1	0	6	7	0	5	4.60439	4.21868	5.41642	3.84898	4.21405	5.06045	3.84898	5.25345	4.48649	3.84898	4.59001	4.23094	3.84898	4.70685	4.90959	3.84898	4.70921
gene_296	ENSOCUG00000005568	ensembl	ENSOCUG00000005568	GBA3	glucosylceramidase beta 3 (gene/pseudogene) [Source:HGNC Symbol;Acc:HGNC:19069]	2	13239653	13362378	1	protein_coding	ENSG00000249948	GBA3	4	22692914	22819575	1	2	0	0	2	0	0	0	2	0	0	1	0	1	1	5	0	4.22991	4.3704	3.84898	3.84898	4.36391	3.84898	3.84898	3.84898	4.3709	3.84898	3.84898	4.23094	3.84898	4.20349	4.25757	4.74156	3.84898
gene_297	ENSOCUG00000005581	ensembl	ENSOCUG00000005581	GRIK3	glutamate ionotropic receptor kainate type subunit 3 [Source:HGNC Symbol;Acc:HGNC:4581]	GL018704	1527328	1612014	1	protein_coding	ENSG00000163873	GRIK3	1	36795527	37034515	1	5	3	1	2	2	3	5	0	2	0	1	0	5	0	2	1	4.22991	4.66692	4.49743	4.25599	4.36391	4.3779	4.5075	4.63147	3.84898	4.34446	3.84898	4.23094	3.84898	4.63397	3.84898	4.41883	4.23823
gene_298	ENSOCUG00000005596	ensembl	ENSOCUG00000005596	GREM1	gremlin 1, DAN family BMP antagonist [Source:HGNC Symbol;Acc:HGNC:2001]	17	37877962	37888614	1	protein_coding	ENSG00000166923	GREM1	15	32718004	32745106	6	0	3	2	8	9	1	1	10	14	4	15	4	4	6	3	11	4.7691	3.84898	4.49743	4.42271	4.86329	4.95034	4.23136	4.20234	4.99225	5.12441	4.59001	5.27399	4.62988	4.55279	4.83393	4.54469	5.10396
gene_299	ENSOCUG00000005607	ensembl	ENSOCUG00000005607	TMEM269	transmembrane protein 269 [Source:HGNC Symbol;Acc:HGNC:52381]	13	123944324	123951783	-1	protein_coding	ENSG00000274386	TMEM269	1	42785007	42816619	5	8	3	3	4	1	0	1	3	9	4	14	7	1	5	2	12	4.69123	4.87571	4.49743	4.54939	4.57343	4.22402	3.84898	4.20234	4.48649	4.88296	4.59001	5.22909	4.87304	4.20349	4.75092	4.41883	5.15629
gene_300	ENSOCUG00000005623	ensembl	ENSOCUG00000005623	SCN9A	sodium voltage-gated channel alpha subunit 9 [Source:HGNC Symbol;Acc:HGNC:10597]	7	105663854	105768147	-1	protein_coding	ENSG00000169432	SCN9A	2	166195185	166376001	12	4	1	12	8	7	8	8	12	4	6	16	10	18	9	8	6	5.1299	4.58248	4.22545	5.21231	4.86329	4.82531	4.90965	4.83182	5.09528	4.54634	4.75176	5.31711	5.06271	5.29548	5.04437	4.96785	4.78864
gene_301	ENSOCUG00000005626	ensembl	ENSOCUG00000005626	POLN	DNA polymerase nu [Source:HGNC Symbol;Acc:HGNC:18870]	GL018796	112035	303037	-1	protein_coding	ENSG00000130997	POLN	4	2071918	2242121	9	3	2	7	3	6	7	5	9	6	6	5	12	12	5	3	8	4.96691	4.48589	4.3799	4.90564	4.47799	4.75526	4.84381	4.63147	4.93627	4.69905	4.75176	4.69345	5.17134	5.04555	4.75092	4.54469	4.92797
gene_302	ENSOCUG00000005645	ensembl	ENSOCUG00000005645	TRIM67	tripartite motif containing 67 [Source:HGNC Symbol;Acc:HGNC:31859]	16	36735239	36782909	-1	protein_coding	ENSG00000119283	TRIM67	1	231162058	231221565	1	3	1	1	1	0	2	6	0	1	1	1	5	5	1	4	1	4.22991	4.48589	4.22545	4.25599	4.21405	3.84898	4.38819	4.70412	3.84898	4.20019	4.22253	4.23094	4.71949	4.63397	4.25757	4.6498	4.23823
gene_303	ENSOCUG00000005661	ensembl	ENSOCUG00000005661	XKRX	XK related X-linked [Source:HGNC Symbol;Acc:HGNC:29845]	X	88435835	88455238	1	protein_coding	ENSG00000182489	XKRX	X	100913445	100929433	7	9	19	5	6	5	23	31	4	17	8	17	5	21	7	21	18	4.84014	4.93528	5.41642	4.74752	4.73177	4.67849	5.5821	5.69318	4.58317	5.24549	4.88604	5.35862	4.71949	5.40163	4.90959	5.59837	5.42579
gene_304	ENSOCUG00000005666	ensembl	ENSOCUG00000005666	DHRS9	dehydrogenase/reductase 9 [Source:HGNC Symbol;Acc:HGNC:16888]	7	108827063	108852570	1	protein_coding	ENSG00000073737	DHRS9	2	169064789	169096167	17	42	33	22	17	31	28	11	10	6	4	8	1	8	8	10	6	5.35486	6.03598	5.8528	5.64596	5.29671	5.79265	5.73999	4.99362	4.99225	4.69905	4.59001	4.90851	4.24299	4.83492	4.97939	5.09264	4.78864
gene_305	ENSOCUG00000005716	ensembl	ENSOCUG00000005716	SLC28A3	solute carrier family 28 member 3 [Source:HGNC Symbol;Acc:HGNC:16484]	GL018728	1303359	1395611	-1	protein_coding	ENSG00000197506	SLC28A3	9	84275457	84340758	103	114	50	73	60	129	140	75	67	105	41	95	86	113	99	100	70	7.0369	7.08488	6.23664	6.79747	6.35657	7.26491	7.4107	6.51909	6.49813	6.87235	6.033	6.9502	6.90808	6.97716	7.1554	7.14188	6.65295
gene_306	ENSOCUG00000005728	ensembl	ENSOCUG00000005728	GPRIN2	G protein regulated inducer of neurite outgrowth 2 [Source:HGNC Symbol;Acc:HGNC:23730]	18	8825768	8827147	1	protein_coding	ENSG00000204175	GPRIN2	10	46549044	46555530	6	10	4	0	2	5	4	6	14	3	2	2	3	8	4	4	6	4.7691	4.99121	4.5957	3.84898	4.36391	4.67849	4.60723	4.70412	5.18873	4.45435	4.37581	4.38759	4.52728	4.83492	4.65825	4.6498	4.78864
gene_307	ENSOCUG00000005770	ensembl	ENSOCUG00000005770	MFSD13A	major facilitator superfamily domain containing 13A [Source:HGNC Symbol;Acc:HGNC:26196]	18	50456620	50462081	1	protein_coding	ENSG00000138111	MFSD13A	10	102461395	102477045	63	70	57	48	17	31	73	37	55	52	48	100	47	62	51	57	53	6.49467	6.54216	6.36727	6.3522	5.29671	5.79265	6.65961	5.84157	6.29661	6.1396	6.18174	7.00904	6.26587	6.33016	6.4219	6.51507	6.36158
gene_308	ENSOCUG00000005826	ensembl	ENSOCUG00000005826	PCDH10	protocadherin 10 [Source:HGNC Symbol;Acc:HGNC:13404]	15	108682465	108724881	1	protein_coding	ENSG00000138650	PCDH10	4	133149294	133208606	26	12	41	20	31	41	30	34	43	32	36	19	33	57	21	17	12	5.67304	5.09416	6.04746	5.57117	5.74713	6.04037	5.79792	5.76957	6.05956	5.70912	5.91537	5.43733	5.93336	6.24662	5.61526	5.43942	5.15629
gene_309	ENSOCUG00000005839	ensembl	ENSOCUG00000005839	NA	NA	13	26017801	26079425	1	protein_coding	ENSG00000143195	ILDR2	1	166895711	166975540	6	16	2	3	4	7	3	3	8	11	5	6	2	6	4	2	5	4.7691	5.27329	4.3799	4.54939	4.57343	4.82531	4.5075	4.45801	4.87666	4.98698	4.67527	4.77152	4.40449	4.70685	4.65825	4.41883	4.70921
gene_310	ENSOCUG00000005853	ensembl	ENSOCUG00000005853	NR2E1	nuclear receptor subfamily 2 group E member 1 [Source:HGNC Symbol;Acc:HGNC:7973]	12	96165100	96183623	1	protein_coding	ENSG00000112333	NR2E1	6	108166022	108188805	22	27	33	25	10	18	14	22	13	19	14	22	7	21	27	25	27	5.54205	5.65501	5.8528	5.75022	4.97752	5.37281	5.23053	5.43019	5.14307	5.31923	5.20063	5.54619	4.87304	5.40163	5.82185	5.73879	5.73953
gene_311	ENSOCUG00000005882	ensembl	ENSOCUG00000005882	WT1	WT1 transcription factor [Source:HGNC Symbol;Acc:HGNC:12796]	1	171737599	171779657	-1	protein_coding	ENSG00000184937	WT1	11	32387775	32435564	10	16	17	7	14	32	8	17	15	8	11	8	8	16	11	6	16	5.02431	5.27329	5.33858	4.90564	5.17177	5.81969	4.90965	5.25345	5.2325	4.82604	5.05589	4.90851	4.94064	5.21859	5.1628	4.82377	5.34305
gene_312	ENSOCUG00000005891	ensembl	ENSOCUG00000005891	ELAVL2	ELAV like RNA binding protein 2 [Source:HGNC Symbol;Acc:HGNC:3313]	1	29765734	29958049	1	protein_coding	ENSG00000107105	ELAVL2	9	23690104	23826337	24	8	23	27	68	17	23	19	13	14	8	11	10	46	23	6	4	5.60932	4.87571	5.55793	5.81518	6.48513	5.33334	5.5821	5.32753	5.14307	5.12441	4.88604	5.08166	5.06271	6.04211	5.68802	4.82377	4.62061
gene_313	ENSOCUG00000005919	ensembl	ENSOCUG00000005919	CABCOCO1	ciliary associated calcium binding coiled-coil 1 [Source:HGNC Symbol;Acc:HGNC:28678]	18	24370261	24471768	-1	protein_coding	ENSG00000183346	CABCOCO1	10	61662929	61766766	11	13	8	4	16	7	11	10	18	13	16	8	19	10	17	10	20	5.0785	5.14191	4.89385	4.65518	5.25665	4.82531	5.08296	4.94281	5.3541	5.08069	5.2871	4.90851	5.48302	4.94623	5.45506	5.09264	5.50297
gene_314	ENSOCUG00000005968	ensembl	ENSOCUG00000005968	P2RY8	P2Y receptor family member 8 [Source:HGNC Symbol;Acc:HGNC:15524]	AAGW02081159	11189	12337	1	protein_coding	ENSG00000182162	P2RY8	X	1462581	1537185	9	15	31	16	33	41	14	31	4	39	13	39	12	22	29	25	21	4.96691	5.23127	5.79915	5.40581	5.79971	6.04037	5.23053	5.69318	4.58317	5.87668	5.15461	6.02814	5.17134	5.43491	5.88379	5.73879	5.53974
gene_315	ENSOCUG00000005997	ensembl	ENSOCUG00000005997	MEIOB	meiosis specific with OB-fold [Source:HGNC Symbol;Acc:HGNC:28569]	GL019283	14511	43698	-1	protein_coding	ENSG00000162039	MEIOB	16	1833986	1884294	36	89	45	12	48	16	48	20	49	54	68	23	47	75	32	55	28	5.95043	6.8027	6.13488	5.21231	6.13744	5.29242	6.22736	5.3628	6.18335	6.17576	6.53359	5.58036	6.26587	6.52597	5.97142	6.47773	5.76989
gene_316	ENSOCUG00000006017	ensembl	ENSOCUG00000006017	NA	NA	19	4484323	4533581	1	protein_coding	ENSG00000239704	CDRT4	17	15436015	15503608	7	8	7	6	12	9	2	8	6	8	6	6	10	14	2	9	8	4.84014	4.87571	4.82892	4.83025	5.07937	4.95034	4.38819	4.83182	4.74351	4.82604	4.75176	4.77152	5.06271	5.13571	4.42492	5.03224	4.92797
gene_317	ENSOCUG00000006028	ensembl	ENSOCUG00000006028	NEURL3	neuralized E3 ubiquitin protein ligase 3 [Source:HGNC Symbol;Acc:HGNC:25162]	2	94930025	94937726	1	protein_coding	ENSG00000163121	NEURL3	2	96497646	96508109	1	13	5	12	13	32	13	29	1	4	2	10	7	1	1	6	16	4.22991	5.14191	4.68159	5.21231	5.12661	5.81969	5.18362	5.6395	4.21903	4.54634	4.37581	5.02734	4.87304	4.20349	4.25757	4.82377	5.34305
gene_318	ENSOCUG00000006031	ensembl	ENSOCUG00000006031	TLR6	Oryctolagus cuniculus toll like receptor 6 (TLR6), mRNA. [Source:RefSeq mRNA;Acc:NM_001329084]	2	28246016	28248403	-1	protein_coding	ENSG00000174130	TLR6	4	38823715	38856817	46	50	53	55	61	73	70	74	49	57	53	46	27	54	37	51	57	6.1786	6.20105	6.29418	6.49206	6.37332	6.61757	6.61438	6.505	6.18335	6.22822	6.27864	6.18384	5.7599	6.19389	6.10552	6.39983	6.43592
gene_319	ENSOCUG00000006037	ensembl	ENSOCUG00000006037	ADGRG4	adhesion G protein-coupled receptor G4 [Source:HGNC Symbol;Acc:HGNC:18992]	X	110838098	110943304	1	protein_coding	ENSG00000156920	ADGRG4	X	136300963	136416890	1	10	7	3	3	4	9	2	5	6	6	5	4	1	6	6	6	4.22991	4.99121	4.82892	4.54939	4.47799	4.59291	4.971	4.34747	4.66768	4.69905	4.75176	4.69345	4.62988	4.20349	4.83393	4.82377	4.78864
gene_320	ENSOCUG00000006053	ensembl	ENSOCUG00000006053	PEX5L	peroxisomal biogenesis factor 5 like [Source:HGNC Symbol;Acc:HGNC:30024]	14	75238650	75494576	-1	protein_coding	ENSG00000114757	PEX5L	3	179794958	180037053	4	37	12	46	29	59	50	26	11	23	12	22	3	13	13	13	15	4.60439	5.92117	5.11574	6.30945	5.69224	6.39456	6.26747	5.55426	5.04512	5.45353	5.10645	5.54619	4.52728	5.09164	5.26909	5.25498	5.29928
gene_321	ENSOCUG00000006085	ensembl	ENSOCUG00000006085	BBOX1	gamma-butyrobetaine hydroxylase 1 [Source:HGNC Symbol;Acc:HGNC:964]	1	165997814	166074993	1	protein_coding	ENSG00000129151	BBOX1	11	27040725	27127809	3	6	3	12	5	14	11	14	7	4	4	8	3	6	5	0	8	4.50502	4.74268	4.49743	5.21231	4.65688	5.20567	5.08296	5.13176	4.81272	4.54634	4.59001	4.90851	4.52728	4.70685	4.75092	3.84898	4.92797
gene_322	ENSOCUG00000006095	ensembl	ENSOCUG00000006095	GLB1L2	galactosidase beta 1 like 2 [Source:HGNC Symbol;Acc:HGNC:25129]	GL018742	964224	1006787	-1	protein_coding	ENSG00000149328	GLB1L2	11	134331874	134378341	11	20	15	18	26	25	25	29	36	30	29	12	15	22	15	20	20	5.0785	5.42702	5.2549	5.4914	5.60502	5.61679	5.64772	5.6395	5.89862	5.6568	5.73015	5.13317	5.31573	5.43491	5.3659	5.56058	5.50297
gene_323	ENSOCUG00000006112	ensembl	ENSOCUG00000006112	B3GAT1	beta-1,3-glucuronyltransferase 1 [Source:HGNC Symbol;Acc:HGNC:921]	GL018742	932571	960929	1	protein_coding	ENSG00000109956	B3GAT1	11	134378504	134412242	1	0	0	5	78	7	2	27	2	1	1	4	1	19	5	0	4	4.22991	3.84898	3.84898	4.74752	6.63052	4.82531	4.38819	5.58335	4.3709	4.20019	4.22253	4.6064	4.24299	5.33199	4.75092	3.84898	4.62061
gene_324	ENSOCUG00000006125	ensembl	ENSOCUG00000006125	NR1I2	nuclear receptor subfamily 1 group I member 2 [Source:HGNC Symbol;Acc:HGNC:7968]	14	98968609	99000664	-1	protein_coding	ENSG00000144852	NR1I2	3	119780484	119818487	2	12	12	4	1	3	4	0	2	4	4	1	2	3	3	3	2	4.38615	5.09416	5.11574	4.65518	4.21405	4.49499	4.60723	3.84898	4.3709	4.54634	4.59001	4.23094	4.40449	4.45998	4.55207	4.54469	4.39782
gene_325	ENSOCUG00000006139	ensembl	ENSOCUG00000006139	SEMA5B	semaphorin 5B [Source:HGNC Symbol;Acc:HGNC:10737]	14	96165950	96202713	1	protein_coding	ENSG00000082684	SEMA5B	3	122909082	123028605	32	14	23	19	23	43	19	20	57	63	40	56	54	56	65	36	45	5.84664	5.18754	5.55793	5.53195	5.51103	6.08471	5.43895	5.3628	6.33234	6.32737	6.01031	6.37883	6.40549	6.22928	6.67842	6.05968	6.19939
gene_326	ENSOCUG00000006145	ensembl	ENSOCUG00000006145	CHRDL1	chordin like 1 [Source:HGNC Symbol;Acc:HGNC:29861]	X	59041552	59219222	-1	protein_coding	ENSG00000101938	CHRDL1	X	110673856	110795819	10	27	20	2	16	8	26	15	31	11	8	25	11	20	33	22	11	5.02431	5.65501	5.45343	4.42271	5.25665	4.89002	5.67925	5.17391	5.76993	4.98698	4.88604	5.64593	5.11847	5.36735	5.99937	5.63501	5.10396
gene_327	ENSOCUG00000006204	ensembl	ENSOCUG00000006204	UBASH3A	ubiquitin associated and SH3 domain containing A [Source:HGNC Symbol;Acc:HGNC:12462]	GL019577	8364	38638	1	protein_coding	ENSG00000160185	UBASH3A	21	42403447	42447684	4	5	4	6	16	3	9	3	5	18	11	18	6	15	9	16	25	4.60439	4.66692	4.5957	4.83025	5.25665	4.49499	4.971	4.45801	4.66768	5.28298	5.05589	5.39865	4.7998	5.17797	5.04437	5.39606	5.67649
gene_328	ENSOCUG00000006205	ensembl	ENSOCUG00000006205	OTOG	otogelin [Source:HGNC Symbol;Acc:HGNC:8516]	GL018733	1548764	1643843	1	protein_coding	ENSG00000188162	OTOG	11	17547259	17647150	3	8	7	2	5	11	2	14	23	11	3	2	5	7	6	4	2	4.50502	4.87571	4.82892	4.42271	4.65688	5.06045	4.38819	5.13176	5.53157	4.98698	4.49246	4.38759	4.71949	4.7734	4.83393	4.6498	4.39782
gene_329	ENSOCUG00000006239	ensembl	ENSOCUG00000006239	CSMD3	CUB and Sushi multiple domains 3 [Source:HGNC Symbol;Acc:HGNC:19291]	3	127784867	129081985	-1	protein_coding	ENSG00000164796	CSMD3	8	112222928	113436939	13	11	25	8	8	2	10	9	9	6	3	8	11	26	9	6	10	5.17885	5.04404	5.62283	4.9752	4.86329	4.3779	5.0286	4.88904	4.93627	4.69905	4.49246	4.90851	5.11847	5.55927	5.04437	4.82377	5.04876
gene_330	ENSOCUG00000006242	ensembl	ENSOCUG00000006242	NA	NA	4	2156381	2157478	-1	protein_coding	ENSG00000131876	SNRPA1	15	101281510	101295282	15	24	9	25	32	32	20	34	23	19	18	16	18	19	10	16	11	5.27041	5.56258	4.95437	5.75022	5.7737	5.81969	5.4764	5.76957	5.53157	5.31923	5.36724	5.31711	5.44343	5.33199	5.10532	5.39606	5.10396
gene_331	ENSOCUG00000006261	ensembl	ENSOCUG00000006261	PIWIL2	piwi like RNA-mediated gene silencing 2 [Source:HGNC Symbol;Acc:HGNC:17644]	GL018798	325402	413499	-1	protein_coding	ENSG00000197181	PIWIL2	8	22275316	22357568	4	6	0	1	0	7	6	20	1	1	0	0	1	0	0	1	1	4.60439	4.74268	3.84898	4.25599	3.84898	4.82531	4.77252	5.3628	4.21903	4.20019	3.84898	3.84898	4.24299	3.84898	3.84898	4.25322	4.23823
gene_332	ENSOCUG00000006270	ensembl	ENSOCUG00000006270	RIPPLY1	ripply transcriptional repressor 1 [Source:HGNC Symbol;Acc:HGNC:25117]	X	55499145	55501566	-1	protein_coding	ENSG00000147223	RIPPLY1	X	106900063	106903341	0	0	0	1	0	0	7	2	0	1	0	6	0	0	3	2	2	3.84898	3.84898	3.84898	4.25599	3.84898	3.84898	4.84381	4.34747	3.84898	4.20019	3.84898	4.77152	3.84898	3.84898	4.55207	4.41883	4.39782
gene_333	ENSOCUG00000006289	ensembl	ENSOCUG00000006289	TTLL6	tubulin tyrosine ligase like 6 [Source:HGNC Symbol;Acc:HGNC:26664]	19	38610346	38650180	1	protein_coding	ENSG00000170703	TTLL6	17	48762234	48817229	18	44	24	18	17	8	16	14	92	70	48	76	55	60	83	44	43	5.39481	6.07922	5.59082	5.4914	5.29671	4.89002	5.31863	5.13176	6.84186	6.43454	6.18174	6.70096	6.42432	6.29736	6.95092	6.25174	6.15558
gene_334	ENSOCUG00000006310	ensembl	ENSOCUG00000006310	PPM1J	protein phosphatase, Mg2+/Mn2+ dependent 1J [Source:HGNC Symbol;Acc:HGNC:20785]	13	51443758	51448703	1	protein_coding	ENSG00000155367	PPM1J	1	112709994	112715477	38	35	24	35	10	25	40	12	45	25	51	24	30	25	13	34	29	5.99935	5.87223	5.59082	6.04629	4.97752	5.61679	6.05362	5.04185	6.10212	5.51523	6.24072	5.61359	5.84958	5.52939	5.26909	6.00696	5.79953
gene_335	ENSOCUG00000006337	ensembl	ENSOCUG00000006337	TRH	thyrotropin releasing hormone [Source:HGNC Symbol;Acc:HGNC:12298]	9	10653699	10655709	-1	protein_coding	ENSG00000170893	TRH	3	129974688	129977935	0	2	0	0	0	0	0	0	0	1	0	3	1	1	1	1	2	3.84898	4.3704	3.84898	3.84898	3.84898	3.84898	3.84898	3.84898	3.84898	4.20019	3.84898	4.50677	4.24299	4.20349	4.25757	4.25322	4.39782
gene_336	ENSOCUG00000006404	ensembl	ENSOCUG00000006404	SLC6A7	solute carrier family 6 member 7 [Source:HGNC Symbol;Acc:HGNC:11054]	3	31959432	31975203	1	protein_coding	ENSG00000011083	SLC6A7	5	150190062	150222788	2	5	5	4	2	1	3	5	0	0	0	0	0	10	0	0	0	4.38615	4.66692	4.68159	4.65518	4.36391	4.22402	4.5075	4.63147	3.84898	3.84898	3.84898	3.84898	3.84898	4.94623	3.84898	3.84898	3.84898
gene_337	ENSOCUG00000006525	ensembl	ENSOCUG00000006525	FER1L5	fer-1 like family member 5 [Source:HGNC Symbol;Acc:HGNC:19044]	2	94766459	94817579	-1	protein_coding	ENSG00000249715	FER1L5	2	96642737	96704887	7	9	7	6	6	2	6	7	11	8	6	6	12	10	7	14	10	4.84014	4.93528	4.82892	4.83025	4.73177	4.3779	4.77252	4.77048	5.04512	4.82604	4.75176	4.77152	5.17134	4.94623	4.90959	5.30403	5.04876
gene_338	ENSOCUG00000006526	ensembl	ENSOCUG00000006526	MPO	myeloperoxidase [Source:HGNC Symbol;Acc:HGNC:7218]	19	29979881	29987807	1	protein_coding	ENSG00000005381	MPO	17	58269855	58280935	6	18	1	7	18	17	13	1	7	13	9	10	6	25	14	70	41	4.7691	5.35278	4.22545	4.90564	5.33536	5.33334	5.18362	4.20234	4.81272	5.08069	4.94615	5.02734	4.7998	5.52939	5.31855	6.73588	6.11028
gene_339	ENSOCUG00000006562	ensembl	ENSOCUG00000006562	LANCL3	LanC like 3 [Source:HGNC Symbol;Acc:HGNC:24767]	X	23150655	23247149	1	protein_coding	ENSG00000147036	LANCL3	X	37571569	37684463	2	4	7	5	5	4	9	7	2	6	2	4	1	9	0	1	3	4.38615	4.58248	4.82892	4.74752	4.65688	4.59291	4.971	4.77048	4.3709	4.69905	4.37581	4.6064	4.24299	4.89231	3.84898	4.25322	4.51919
gene_340	ENSOCUG00000006566	ensembl	ENSOCUG00000006566	XK	X-linked Kx blood group [Source:HGNC Symbol;Acc:HGNC:12811]	X	23257708	23311806	1	protein_coding	ENSG00000047597	XK	X	37685791	37732130	30	53	35	28	23	22	30	26	19	41	29	25	34	30	17	22	25	5.7914	6.25803	5.90429	5.84645	5.51103	5.51835	5.79792	5.55426	5.39185	5.92075	5.73015	5.64593	5.96012	5.6719	5.45506	5.63501	5.67649
gene_341	ENSOCUG00000006570	ensembl	ENSOCUG00000006570	ABRA	actin binding Rho activating protein [Source:HGNC Symbol;Acc:HGNC:30655]	3	122078136	122090671	-1	protein_coding	ENSG00000174429	ABRA	8	106759483	106770244	12	32	4	23	7	5	9	8	14	10	8	9	15	6	5	12	6	5.1299	5.79511	4.5957	5.6817	4.80012	4.67849	4.971	4.83182	5.18873	4.93644	4.88604	4.96981	5.31573	4.70685	4.75092	5.2036	4.78864
gene_342	ENSOCUG00000006630	ensembl	ENSOCUG00000006630	DMBX1	diencephalon/mesencephalon homeobox 1 [Source:HGNC Symbol;Acc:HGNC:19026]	13	120060171	120081016	-1	protein_coding	ENSG00000197587	DMBX1	1	46489836	46516216	4	3	7	4	6	5	8	10	11	19	4	3	9	18	13	4	12	4.60439	4.48589	4.82892	4.65518	4.73177	4.67849	4.90965	4.94281	5.04512	5.31923	4.59001	4.50677	5.00362	5.29548	5.26909	4.6498	5.15629
gene_343	ENSOCUG00000006639	ensembl	ENSOCUG00000006639	ENOX1	ecto-NOX disulfide-thiol exchanger 1 [Source:HGNC Symbol;Acc:HGNC:25474]	8	51570730	51861872	1	protein_coding	ENSG00000120658	ENOX1	13	43213518	43786908	19	65	26	9	9	22	30	11	31	54	40	42	36	36	32	41	20	5.4334	6.46456	5.65402	5.03997	4.9222	5.51835	5.79792	4.99362	5.76993	6.17576	6.01031	6.09713	6.01203	5.82363	5.97142	6.18293	5.50297
gene_344	ENSOCUG00000006670	ensembl	ENSOCUG00000006670	SLC19A3	solute carrier family 19 member 3 [Source:HGNC Symbol;Acc:HGNC:16266]	7	169563350	169587175	-1	protein_coding	ENSG00000135917	SLC19A3	2	227683763	227718028	3	6	32	28	46	18	115	34	4	22	18	16	7	14	10	7	21	4.50502	4.74268	5.82626	5.84645	6.09715	5.37281	7.17474	5.76957	4.58317	5.42141	5.36724	5.31711	4.87304	5.13571	5.10532	4.89871	5.53974
gene_345	ENSOCUG00000006673	ensembl	ENSOCUG00000006673	A4GALT	alpha 1,4-galactosyltransferase (P blood group) [Source:HGNC Symbol;Acc:HGNC:18149]	GL018734	37874	38920	1	protein_coding	ENSG00000128274	A4GALT	22	42692121	42721298	21	18	28	20	16	26	17	15	26	30	25	27	28	33	23	21	13	5.50694	5.35278	5.71412	5.57117	5.25665	5.6479	5.36017	5.17391	5.62649	5.6568	5.61051	5.70816	5.79051	5.75007	5.68802	5.59837	5.20611
gene_346	ENSOCUG00000006694	ensembl	ENSOCUG00000006694	TNLG1E	Oryctolagus cuniculus lymphotoxin alpha (LTA), mRNA. [Source:RefSeq mRNA;Acc:NM_001171119]	12	20396271	20398217	1	protein_coding	ENSG00000226979	LTA	6	31572054	31574324	0	3	4	2	2	1	1	0	0	3	3	9	1	0	1	3	4	3.84898	4.48589	4.5957	4.42271	4.36391	4.22402	4.23136	3.84898	3.84898	4.45435	4.49246	4.96981	4.24299	3.84898	4.25757	4.54469	4.62061
gene_347	ENSOCUG00000006725	ensembl	ENSOCUG00000006725	LMNTD1	lamin tail domain containing 1 [Source:HGNC Symbol;Acc:HGNC:26683]	8	14574213	14616536	1	protein_coding	ENSG00000152936	LMNTD1	12	25409307	25648579	12	6	8	3	0	2	2	3	4	2	18	5	3	7	1	1	16	5.1299	4.74268	4.89385	4.54939	3.84898	4.3779	4.38819	4.45801	4.58317	4.34446	5.36724	4.69345	4.52728	4.7734	4.25757	4.25322	5.34305
gene_348	ENSOCUG00000006734	ensembl	ENSOCUG00000006734	MYO18B	myosin XVIIIB [Source:HGNC Symbol;Acc:HGNC:18150]	GL018766	868234	1125158	1	protein_coding	ENSG00000133454	MYO18B	22	25742144	26031045	2	25	10	11	4	9	5	9	4	7	8	13	5	2	5	6	3	4.38615	5.59418	5.01119	5.15801	4.57343	4.95034	4.69438	4.88904	4.58317	4.76504	4.88604	5.18223	4.71949	4.34909	4.75092	4.82377	4.51919
gene_349	ENSOCUG00000006753	ensembl	ENSOCUG00000006753	OPTC	opticin [Source:HGNC Symbol;Acc:HGNC:8158]	16	68330004	68339114	-1	protein_coding	ENSG00000188770	OPTC	1	203494153	203508949	2	5	1	1	0	0	0	1	4	2	1	4	1	0	0	3	2	4.38615	4.66692	4.22545	4.25599	3.84898	3.84898	3.84898	4.20234	4.58317	4.34446	4.22253	4.6064	4.24299	3.84898	3.84898	4.54469	4.39782
gene_350	ENSOCUG00000006758	ensembl	ENSOCUG00000006758	SLC14A1	solute carrier family 14 member 1 (Kidd blood group) [Source:HGNC Symbol;Acc:HGNC:10918]	9	87209456	87235674	1	protein_coding	ENSG00000141469	SLC14A1	18	45687025	45752520	17	29	33	2	4	0	6	2	40	23	26	19	11	19	14	26	22	5.35486	5.71296	5.8528	4.42271	4.57343	3.84898	4.77252	4.34747	5.99301	5.45353	5.64153	5.43733	5.11847	5.33199	5.31855	5.77154	5.57541
gene_351	ENSOCUG00000006774	ensembl	ENSOCUG00000006774	SPEF2	sperm flagellar 2 [Source:HGNC Symbol;Acc:HGNC:26293]	11	56878112	57092915	1	protein_coding	ENSG00000152582	SPEF2	5	35617844	35814611	78	174	85	79	161	83	157	128	161	137	128	150	126	208	164	140	120	6.72343	7.59469	6.79217	6.88598	7.46758	6.75732	7.55134	7.11401	7.50105	7.17956	7.24609	7.49235	7.35597	7.71236	7.77279	7.54797	7.26788
gene_352	ENSOCUG00000006775	ensembl	ENSOCUG00000006775	NA	NA	8	31684687	32040553	-1	protein_coding	ENSG00000047617	ANO2	12	5531869	5946232	4	1	2	0	3	4	1	6	3	8	3	4	5	5	6	3	3	4.60439	4.21868	4.3799	3.84898	4.47799	4.59291	4.23136	4.70412	4.48649	4.82604	4.49246	4.6064	4.71949	4.63397	4.83393	4.54469	4.51919
gene_353	ENSOCUG00000006800	ensembl	ENSOCUG00000006800	ATP10B	ATPase phospholipid transporting 10B (putative) [Source:HGNC Symbol;Acc:HGNC:13543]	3	42027802	42318730	-1	protein_coding	ENSG00000118322	ATP10B	5	160563120	160852214	4	7	1	5	5	1	7	4	6	7	4	10	5	5	4	7	2	4.60439	4.81183	4.22545	4.74752	4.65688	4.22402	4.84381	4.55053	4.74351	4.76504	4.59001	5.02734	4.71949	4.63397	4.65825	4.89871	4.39782
gene_354	ENSOCUG00000006804	ensembl	ENSOCUG00000006804	INSM2	INSM transcriptional repressor 2 [Source:HGNC Symbol;Acc:HGNC:17539]	17	55210709	55212322	1	protein_coding	ENSG00000168348	INSM2	14	35534164	35537054	0	2	0	1	0	2	3	0	0	0	1	1	0	0	4	0	0	3.84898	4.3704	3.84898	4.25599	3.84898	4.3779	4.5075	3.84898	3.84898	3.84898	4.22253	4.23094	3.84898	3.84898	4.65825	3.84898	3.84898
gene_355	ENSOCUG00000006831	ensembl	ENSOCUG00000006831	NA	NA	16	32642607	32674393	1	protein_coding	ENSG00000168243	GNG4	1	235547685	235650754	6	3	1	11	7	3	8	2	4	8	1	10	11	14	7	9	8	4.7691	4.48589	4.22545	5.15801	4.80012	4.49499	4.90965	4.34747	4.58317	4.82604	4.22253	5.02734	5.11847	5.13571	4.90959	5.03224	4.92797
gene_356	ENSOCUG00000006839	ensembl	ENSOCUG00000006839	PGBD5	piggyBac transposable element derived 5 [Source:HGNC Symbol;Acc:HGNC:19405]	16	37466105	37562121	1	protein_coding	ENSG00000177614	PGBD5	1	230314490	230426332	1	0	2	3	0	3	1	2	4	5	5	11	3	11	2	5	5	4.22991	3.84898	4.3799	4.54939	3.84898	4.49499	4.23136	4.34747	4.58317	4.62681	4.67527	5.08166	4.52728	4.99718	4.42492	4.74156	4.70921
gene_357	ENSOCUG00000006860	ensembl	ENSOCUG00000006860	GLDN	gliomedin [Source:HGNC Symbol;Acc:HGNC:29514]	17	21123933	21180592	-1	protein_coding	ENSG00000186417	GLDN	15	51341655	51408005	13	3	25	24	9	22	16	10	9	13	23	12	5	7	7	10	2	5.17885	4.48589	5.62283	5.71643	4.9222	5.51835	5.31863	4.94281	4.93627	5.08069	5.54597	5.13317	4.71949	4.7734	4.90959	5.09264	4.39782
gene_358	ENSOCUG00000006863	ensembl	ENSOCUG00000006863	SERPINB8	serpin family B member 8 [Source:HGNC Symbol;Acc:HGNC:8952]	9	104141862	104156149	1	protein_coding	ENSG00000166401	SERPINB8	18	63970029	64019779	0	0	2	1	3	15	1	4	1	2	1	2	0	1	6	1	2	3.84898	3.84898	4.3799	4.25599	4.47799	5.24992	4.23136	4.55053	4.21903	4.34446	4.22253	4.38759	3.84898	4.20349	4.83393	4.25322	4.39782
gene_359	ENSOCUG00000006898	ensembl	ENSOCUG00000006898	GRM1	glutamate metabotropic receptor 1 [Source:HGNC Symbol;Acc:HGNC:4593]	12	136958118	137396799	1	protein_coding	ENSG00000152822	GRM1	6	146027646	146437601	1	1	1	0	0	1	1	0	0	0	0	0	0	6	1	0	0	4.22991	4.21868	4.22545	3.84898	3.84898	4.22402	4.23136	3.84898	3.84898	3.84898	3.84898	3.84898	3.84898	4.70685	4.25757	3.84898	3.84898
gene_360	ENSOCUG00000006913	ensembl	ENSOCUG00000006913	TTLL8	tubulin tyrosine ligase like 8 [Source:HGNC Symbol;Acc:HGNC:34000]	GL018905	7004	39933	-1	protein_coding	ENSG00000138892	TTLL8	22	50015123	50056935	37	48	20	19	27	24	25	26	58	45	43	32	22	51	60	36	40	5.97512	6.16167	5.45343	5.53195	5.63479	5.58486	5.64772	5.55426	6.34986	6.00463	6.07723	5.85135	5.59439	6.13899	6.59219	6.05968	6.08704
gene_361	ENSOCUG00000006919	ensembl	ENSOCUG00000006919	SLC5A11	Oryctolagus cuniculus solute carrier family 5 member 11 (SLC5A11), mRNA. [Source:RefSeq mRNA;Acc:NM_001082193]	6	15452557	15492704	1	protein_coding	ENSG00000158865	SLC5A11	16	24845841	24911628	11	12	15	3	9	10	11	14	24	23	12	15	7	25	10	10	15	5.0785	5.09416	5.2549	4.54939	4.9222	5.00698	5.08296	5.13176	5.56405	5.45353	5.10645	5.27399	4.87304	5.52939	5.10532	5.09264	5.29928
gene_362	ENSOCUG00000006930	ensembl	ENSOCUG00000006930	SPHKAP	SPHK1 interactor, AKAP domain containing [Source:HGNC Symbol;Acc:HGNC:30619]	7	169871023	170065941	-1	protein_coding	ENSG00000153820	SPHKAP	2	227979955	228181687	2	4	1	3	5	0	5	3	2	6	1	6	1	7	3	6	3	4.38615	4.58248	4.22545	4.54939	4.65688	3.84898	4.69438	4.45801	4.3709	4.69905	4.22253	4.77152	4.24299	4.7734	4.55207	4.82377	4.51919
gene_363	ENSOCUG00000006934	ensembl	ENSOCUG00000006934	SLC23A1	solute carrier family 23 member 1 [Source:HGNC Symbol;Acc:HGNC:10974]	3	21622315	21632165	-1	protein_coding	ENSG00000170482	SLC23A1	5	139367196	139384553	3	2	5	5	0	0	1	1	5	15	9	6	3	1	2	2	6	4.50502	4.3704	4.68159	4.74752	3.84898	3.84898	4.23136	4.20234	4.66768	5.16635	4.94615	4.77152	4.52728	4.20349	4.42492	4.41883	4.78864
gene_364	ENSOCUG00000006942	ensembl	ENSOCUG00000006942	MZB1	marginal zone B and B1 cell specific protein [Source:HGNC Symbol;Acc:HGNC:30125]	3	21632426	21634352	-1	protein_coding	ENSG00000170476	MZB1	5	139387467	139390081	3	1	0	22	10	10	3	4	2	8	3	6	6	3	2	0	5	4.50502	4.21868	3.84898	5.64596	4.97752	5.00698	4.5075	4.55053	4.3709	4.82604	4.49246	4.77152	4.7998	4.45998	4.42492	3.84898	4.70921
gene_365	ENSOCUG00000006947	ensembl	ENSOCUG00000006947	PROB1	proline rich basic protein 1 [Source:HGNC Symbol;Acc:HGNC:41906]	3	21636159	21639200	-1	protein_coding	ENSG00000228672	PROB1	5	139390592	139395104	19	15	12	7	13	20	13	14	11	45	21	13	26	18	11	14	19	5.4334	5.23127	5.11574	4.90564	5.12661	5.44786	5.18362	5.13176	5.04512	6.00463	5.47774	5.18223	5.72853	5.29548	5.1628	5.30403	5.46502
gene_366	ENSOCUG00000006959	ensembl	ENSOCUG00000006959	NA	NA	8	38162588	38169528	1	protein_coding	ENSG00000182902	SLC25A18	22	17563450	17590995	3	2	1	0	4	3	5	4	4	3	2	3	0	5	0	0	2	4.50502	4.3704	4.22545	3.84898	4.57343	4.49499	4.69438	4.55053	4.58317	4.45435	4.37581	4.50677	3.84898	4.63397	3.84898	3.84898	4.39782
gene_367	ENSOCUG00000007027	ensembl	ENSOCUG00000007027	TSSK1B	testis specific serine kinase 1B [Source:HGNC Symbol;Acc:HGNC:14968]	GL018812	734423	736013	1	protein_coding	ENSG00000212122	TSSK1B	5	113432553	113434989	4	1	3	3	5	1	1	2	8	11	6	3	1	3	2	2	9	4.60439	4.21868	4.49743	4.54939	4.65688	4.22402	4.23136	4.34747	4.87666	4.98698	4.75176	4.50677	4.24299	4.45998	4.42492	4.41883	4.99029
gene_368	ENSOCUG00000007042	ensembl	ENSOCUG00000007042	DCX	doublecortin [Source:HGNC Symbol;Acc:HGNC:2714]	X	59704021	59826994	-1	protein_coding	ENSG00000077279	DCX	X	111293779	111412429	0	0	0	0	0	0	0	0	0	0	0	0	0	1	0	0	0	3.84898	3.84898	3.84898	3.84898	3.84898	3.84898	3.84898	3.84898	3.84898	3.84898	3.84898	3.84898	3.84898	4.20349	3.84898	3.84898	3.84898
gene_369	ENSOCUG00000007060	ensembl	ENSOCUG00000007060	DCST1	DC-STAMP domain containing 1 [Source:HGNC Symbol;Acc:HGNC:26539]	13	37616431	37631449	-1	protein_coding	ENSG00000163357	DCST1	1	155033824	155050930	5	13	6	3	6	0	6	8	7	1	8	3	3	2	5	2	3	4.69123	5.14191	4.75862	4.54939	4.73177	3.84898	4.77252	4.83182	4.81272	4.20019	4.88604	4.50677	4.52728	4.34909	4.75092	4.41883	4.51919
gene_370	ENSOCUG00000007080	ensembl	ENSOCUG00000007080	THPO	thrombopoietin [Source:HGNC Symbol;Acc:HGNC:11795]	14	81339091	81344375	1	protein_coding	ENSG00000090534	THPO	3	184371935	184381968	3	4	5	9	10	11	14	8	2	1	1	1	3	3	1	2	3	4.50502	4.58248	4.68159	5.03997	4.97752	5.06045	5.23053	4.83182	4.3709	4.20019	4.22253	4.23094	4.52728	4.45998	4.25757	4.41883	4.51919
gene_371	ENSOCUG00000007097	ensembl	ENSOCUG00000007097	ARNTL2	aryl hydrocarbon receptor nuclear translocator like 2 [Source:HGNC Symbol;Acc:HGNC:18984]	8	12858832	12923126	-1	protein_coding	ENSG00000029153	ARNTL2	12	27332854	27425289	26	14	5	15	30	17	18	16	52	24	27	37	19	26	24	24	33	5.67304	5.18754	4.68159	5.36049	5.71999	5.33334	5.40024	5.21442	6.24118	5.48479	5.67178	5.98004	5.48302	5.55927	5.72285	5.70516	5.91163
gene_372	ENSOCUG00000007104	ensembl	ENSOCUG00000007104	RTL9	retrotransposon Gag like 9 [Source:HGNC Symbol;Acc:HGNC:29245]	X	58888275	58893013	1	protein_coding	ENSG00000243978	RTL9	X	110358816	110456334	38	56	31	6	12	13	14	9	35	32	41	23	19	17	28	15	36	5.99935	6.31269	5.79915	4.83025	5.07937	5.1595	5.23053	4.88904	5.8739	5.70912	6.033	5.58036	5.48302	5.25772	5.85319	5.35099	5.98971
gene_373	ENSOCUG00000007119	ensembl	ENSOCUG00000007119	SLC5A9	solute carrier family 5 member 9 [Source:HGNC Symbol;Acc:HGNC:22146]	13	118392971	118417677	-1	protein_coding	ENSG00000117834	SLC5A9	1	48222685	48248644	2	3	4	2	2	1	0	0	5	11	5	4	7	7	4	13	5	4.38615	4.48589	4.5957	4.42271	4.36391	4.22402	3.84898	3.84898	4.66768	4.98698	4.67527	4.6064	4.87304	4.7734	4.65825	5.25498	4.70921
gene_374	ENSOCUG00000007135	ensembl	ENSOCUG00000007135	FLACC1	flagellum associated containing coiled-coil domains 1 [Source:HGNC Symbol;Acc:HGNC:14439]	7	142076176	142105401	-1	protein_coding	ENSG00000155749	FLACC1	2	201288271	201357398	1	2	1	5	1	0	0	1	1	1	1	4	1	4	4	0	0	4.22991	4.3704	4.22545	4.74752	4.21405	3.84898	3.84898	4.20234	4.21903	4.20019	4.22253	4.6064	4.24299	4.55279	4.65825	3.84898	3.84898
gene_375	ENSOCUG00000007146	ensembl	ENSOCUG00000007146	ACCSL	1-aminocyclopropane-1-carboxylate synthase homolog (inactive) like [Source:HGNC Symbol;Acc:HGNC:34391]	1	183709278	183722044	1	protein_coding	ENSG00000205126	ACCSL	11	44047981	44059977	16	14	31	9	15	0	7	9	43	24	24	9	2	8	11	3	7	5.31344	5.18754	5.79915	5.03997	5.21506	3.84898	4.84381	4.88904	6.05956	5.48479	5.57867	4.96981	4.40449	4.83492	5.1628	4.54469	4.86109
gene_376	ENSOCUG00000007153	ensembl	ENSOCUG00000007153	CPNE6	copine 6 [Source:HGNC Symbol;Acc:HGNC:2319]	17	44123026	44127830	1	protein_coding	ENSG00000100884	CPNE6	14	24070837	24078100	1	0	4	0	0	3	0	1	3	2	0	0	0	2	0	5	1	4.22991	3.84898	4.5957	3.84898	3.84898	4.49499	3.84898	4.20234	4.48649	4.34446	3.84898	3.84898	3.84898	4.34909	3.84898	4.74156	4.23823
gene_377	ENSOCUG00000007166	ensembl	ENSOCUG00000007166	NKX2-2	NK2 homeobox 2 [Source:HGNC Symbol;Acc:HGNC:7835]	4	15135394	15137490	1	protein_coding	ENSG00000125820	NKX2-2	20	21511017	21514064	68	74	69	34	35	32	29	20	71	73	59	57	52	53	64	46	57	6.57521	6.60123	6.56558	6.01956	5.85019	5.81969	5.76929	5.3628	6.55919	6.47802	6.38642	6.39687	6.36705	6.17584	6.6616	6.29573	6.43592
gene_378	ENSOCUG00000007177	ensembl	ENSOCUG00000007177	NR1H4	Oryctolagus cuniculus nuclear receptor subfamily 1 group H member 4 (NR1H4), mRNA. [Source:RefSeq mRNA;Acc:NM_001082726]	4	79721367	79803882	1	protein_coding	ENSG00000012504	NR1H4	12	100473708	100564414	1	2	4	13	27	9	41	30	0	0	0	0	0	0	1	0	7	4.22991	4.3704	4.5957	5.26397	5.63479	4.95034	6.07663	5.66663	3.84898	3.84898	3.84898	3.84898	3.84898	3.84898	4.25757	3.84898	4.86109
gene_379	ENSOCUG00000007194	ensembl	ENSOCUG00000007194	CSMD2	CUB and Sushi multiple domains 2 [Source:HGNC Symbol;Acc:HGNC:19290]	GL018704	4179672	4796682	1	protein_coding	ENSG00000121904	CSMD2	1	33513998	34165842	2	2	3	1	1	3	1	1	4	9	7	4	1	9	10	6	3	4.38615	4.3704	4.49743	4.25599	4.21405	4.49499	4.23136	4.20234	4.58317	4.88296	4.82156	4.6064	4.24299	4.89231	5.10532	4.82377	4.51919
gene_380	ENSOCUG00000007196	ensembl	ENSOCUG00000007196	C1orf127	chromosome 1 open reading frame 127 [Source:HGNC Symbol;Acc:HGNC:26730]	GL019449	28644	48464	-1	protein_coding	ENSG00000175262	C1orf127	1	10946471	10982037	20	54	20	20	15	11	15	23	19	24	13	18	15	21	30	15	22	5.47075	6.27649	5.45343	5.57117	5.21506	5.06045	5.27547	5.46246	5.39185	5.48479	5.15461	5.39865	5.31573	5.40163	5.91367	5.35099	5.57541
gene_381	ENSOCUG00000007203	ensembl	ENSOCUG00000007203	NA	NA	GL018910	68346	111378	1	protein_coding	ENSG00000134470	IL15RA	10	5943639	5978187	4	6	5	3	9	3	3	9	4	6	4	11	3	10	8	10	8	4.60439	4.74268	4.68159	4.54939	4.9222	4.49499	4.5075	4.88904	4.58317	4.69905	4.59001	5.08166	4.52728	4.94623	4.97939	5.09264	4.92797
gene_382	ENSOCUG00000007208	ensembl	ENSOCUG00000007208	MSC	musculin [Source:HGNC Symbol;Acc:HGNC:7321]	3	87728548	87731057	-1	protein_coding	ENSG00000178860	MSC	8	71841560	71844412	0	0	0	0	2	0	3	4	0	0	2	2	0	0	0	3	1	3.84898	3.84898	3.84898	3.84898	4.36391	3.84898	4.5075	4.55053	3.84898	3.84898	4.37581	4.38759	3.84898	3.84898	3.84898	4.54469	4.23823
gene_383	ENSOCUG00000007246	ensembl	ENSOCUG00000007246	DLL3	delta like canonical Notch ligand 3 [Source:HGNC Symbol;Acc:HGNC:2909]	5	488610	494157	-1	protein_coding	ENSG00000090932	DLL3	19	39498895	39508481	0	2	3	1	1	3	5	5	1	0	4	0	1	12	2	2	2	3.84898	4.3704	4.49743	4.25599	4.21405	4.49499	4.69438	4.63147	4.21903	3.84898	4.59001	3.84898	4.24299	5.04555	4.42492	4.41883	4.39782
gene_384	ENSOCUG00000007249	ensembl	ENSOCUG00000007249	VIT	vitrin [Source:HGNC Symbol;Acc:HGNC:12697]	2	149510143	149610910	-1	protein_coding	ENSG00000205221	VIT	2	36696690	36814792	2	6	2	3	0	0	2	5	11	8	6	5	1	14	4	4	6	4.38615	4.74268	4.3799	4.54939	3.84898	3.84898	4.38819	4.63147	5.04512	4.82604	4.75176	4.69345	4.24299	5.13571	4.65825	4.6498	4.78864
gene_385	ENSOCUG00000007264	ensembl	ENSOCUG00000007264	NA	NA	12	30905643	30909927	-1	protein_coding	ENSG00000161911	TREML1	6	41149342	41154337	14	23	5	29	13	7	12	3	12	18	18	15	9	21	13	18	11	5.2256	5.53012	4.68159	5.87697	5.12661	4.82531	5.13453	4.45801	5.09528	5.28298	5.36724	5.27399	5.00362	5.40163	5.26909	5.48121	5.10396
gene_386	ENSOCUG00000007281	ensembl	ENSOCUG00000007281	HCN4	hyperpolarization activated cyclic nucleotide gated potassium channel 4 [Source:HGNC Symbol;Acc:HGNC:16882]	GL018815	339990	357185	1	protein_coding	ENSG00000138622	HCN4	15	73319859	73368958	4	3	2	0	10	2	8	6	15	12	5	6	10	16	7	10	6	4.60439	4.48589	4.3799	3.84898	4.97752	4.3779	4.90965	4.70412	5.2325	5.03496	4.67527	4.77152	5.06271	5.21859	4.90959	5.09264	4.78864
gene_387	ENSOCUG00000007302	ensembl	ENSOCUG00000007302	CILP	cartilage intermediate layer protein [Source:HGNC Symbol;Acc:HGNC:1980]	17	7082216	7094916	1	protein_coding	ENSG00000138615	CILP	15	65194760	65211473	27	50	28	10	37	29	24	54	77	43	85	62	50	36	29	44	62	5.70371	6.20105	5.71412	5.10072	5.89874	5.73676	5.61535	6.18756	6.646	5.96337	6.77482	6.48364	6.32748	5.82363	5.88379	6.25174	6.52349
gene_388	ENSOCUG00000007327	ensembl	ENSOCUG00000007327	CNTNAP1	contactin associated protein 1 [Source:HGNC Symbol;Acc:HGNC:8011]	19	43410831	43423128	1	protein_coding	ENSG00000108797	CNTNAP1	17	42682531	42699993	41	19	24	16	26	23	54	41	22	43	33	13	30	30	11	35	22	6.06946	5.3905	5.59082	5.40581	5.60502	5.55207	6.34429	5.93164	5.49818	5.96337	5.83928	5.18223	5.84958	5.6719	5.1628	6.03358	5.57541
gene_389	ENSOCUG00000007366	ensembl	ENSOCUG00000007366	ENDOU	endonuclease, poly(U) specific [Source:HGNC Symbol;Acc:HGNC:14369]	8	42324	51629	1	protein_coding	ENSG00000111405	ENDOU	12	47709734	47725567	26	10	21	9	2	5	4	25	21	29	14	1	9	11	9	13	5	5.67304	4.99121	5.48931	5.03997	4.36391	4.67849	4.60723	5.52445	5.46381	5.62978	5.20063	4.23094	5.00362	4.99718	5.04437	5.25498	4.70921
gene_390	ENSOCUG00000007374	ensembl	ENSOCUG00000007374	ATP12A	ATPase H+/K+ transporting non-gastric alpha2 subunit [Source:HGNC Symbol;Acc:HGNC:13816]	8	45269235	45299283	-1	protein_coding	ENSG00000075673	ATP12A	13	24680408	24712472	8	10	19	26	6	22	71	19	0	2	4	29	1	0	6	0	2	4.90576	4.99121	5.41642	5.78312	4.73177	5.51835	6.62962	5.32753	3.84898	4.34446	4.59001	5.76741	4.24299	3.84898	4.83393	3.84898	4.39782
gene_391	ENSOCUG00000007382	ensembl	ENSOCUG00000007382	INHBE	inhibin subunit beta E [Source:HGNC Symbol;Acc:HGNC:24029]	GL018714	616978	618261	1	protein_coding	ENSG00000139269	INHBE	12	57452323	57459280	1	0	4	10	1	0	5	13	0	0	0	0	0	0	0	0	0	4.22991	3.84898	4.5957	5.10072	4.21405	3.84898	4.69438	5.08781	3.84898	3.84898	3.84898	3.84898	3.84898	3.84898	3.84898	3.84898	3.84898
gene_392	ENSOCUG00000007386	ensembl	ENSOCUG00000007386	NA	NA	8	28757915	28790751	-1	protein_coding	ENSG00000197992	CLEC9A	12	10030678	10066031	19	12	12	15	26	10	9	5	12	9	37	32	6	18	18	19	9	5.4334	5.09416	5.11574	5.36049	5.60502	5.00698	4.971	4.63147	5.09528	4.88296	5.93977	5.85135	4.7998	5.29548	5.49719	5.52156	4.99029
gene_393	ENSOCUG00000007392	ensembl	ENSOCUG00000007392	CLEC12B	C-type lectin domain family 12 member B [Source:HGNC Symbol;Acc:HGNC:31966]	8	28819687	28831311	1	protein_coding	ENSG00000256660	CLEC12B	12	10010627	10018796	14	6	7	5	6	4	8	0	8	1	2	1	5	7	7	8	5	5.2256	4.74268	4.82892	4.74752	4.73177	4.59291	4.90965	3.84898	4.87666	4.20019	4.37581	4.23094	4.71949	4.7734	4.90959	4.96785	4.70921
gene_394	ENSOCUG00000007420	ensembl	ENSOCUG00000007420	TMIE	transmembrane inner ear [Source:HGNC Symbol;Acc:HGNC:30800]	9	14706911	14714234	1	protein_coding	ENSG00000181585	TMIE	3	46694528	46710886	0	7	5	6	8	25	17	16	0	0	6	0	1	2	4	2	0	3.84898	4.81183	4.68159	4.83025	4.86329	5.61679	5.36017	5.21442	3.84898	3.84898	4.75176	3.84898	4.24299	4.34909	4.65825	4.41883	3.84898
gene_395	ENSOCUG00000007424	ensembl	ENSOCUG00000007424	PCYT1B	phosphate cytidylyltransferase 1, choline, beta [Source:HGNC Symbol;Acc:HGNC:8755]	X	10445312	10565173	-1	protein_coding	ENSG00000102230	PCYT1B	X	24558087	24672677	17	33	33	18	42	40	45	36	29	28	26	38	33	41	24	17	28	5.35486	5.82134	5.8528	5.4914	6.01267	6.01763	6.16484	5.81802	5.71453	5.60215	5.64153	6.00431	5.93336	5.93748	5.72285	5.43942	5.76989
gene_396	ENSOCUG00000007442	ensembl	ENSOCUG00000007442	KCNG4	potassium voltage-gated channel modifier subfamily G member 4 [Source:HGNC Symbol;Acc:HGNC:19697]	GL019062	175649	185825	-1	protein_coding	ENSG00000168418	KCNG4	16	84218657	84240012	8	5	7	0	0	1	7	3	9	3	7	2	5	7	6	8	9	4.90576	4.66692	4.82892	3.84898	3.84898	4.22402	4.84381	4.45801	4.93627	4.45435	4.82156	4.38759	4.71949	4.7734	4.83393	4.96785	4.99029
gene_397	ENSOCUG00000007449	ensembl	ENSOCUG00000007449	NA	NA	GL019803	15835	23098	1	protein_coding	ENSG00000129910	CDH15	16	89171748	89195492	4	6	3	2	3	3	1	2	0	3	0	0	1	1	0	0	2	4.60439	4.74268	4.49743	4.42271	4.47799	4.49499	4.23136	4.34747	3.84898	4.45435	3.84898	3.84898	4.24299	4.20349	3.84898	3.84898	4.39782
gene_398	ENSOCUG00000007487	ensembl	ENSOCUG00000007487	SLCO1C1	solute carrier organic anion transporter family member 1C1 [Source:HGNC Symbol;Acc:HGNC:13819]	8	18919289	18966756	-1	protein_coding	ENSG00000139155	SLCO1C1	12	20695332	20753386	24	16	38	12	46	53	25	39	36	34	44	19	31	39	33	25	29	5.60932	5.27329	5.97785	5.21231	6.09715	6.28656	5.64772	5.8874	5.89862	5.75931	6.09881	5.43733	5.87812	5.89315	5.99937	5.73879	5.79953
gene_399	ENSOCUG00000007540	ensembl	ENSOCUG00000007540	NA	NA	GL018962	312379	321626	1	protein_coding	ENSG00000056487	PHF21B	22	44881162	45010005	3	0	7	1	1	1	2	0	0	4	2	0	1	4	1	1	0	4.50502	3.84898	4.82892	4.25599	4.21405	4.22402	4.38819	3.84898	3.84898	4.54634	4.37581	3.84898	4.24299	4.55279	4.25757	4.25322	3.84898
gene_400	ENSOCUG00000007555	ensembl	ENSOCUG00000007555	PGLYRP2	peptidoglycan recognition protein 2 [Source:HGNC Symbol;Acc:HGNC:30013]	GL018829	478944	484530	1	protein_coding	ENSG00000161031	PGLYRP2	19	15468645	15498956	92	19	49	29	8	16	37	19	47	19	29	39	21	44	26	61	20	6.90752	5.3905	6.2169	5.87697	4.86329	5.29242	5.98208	5.32753	6.14336	5.31923	5.73015	6.02814	5.55841	6.00126	5.78971	6.58685	5.50297
gene_401	ENSOCUG00000007599	ensembl	ENSOCUG00000007599	NR6A1	nuclear receptor subfamily 6 group A member 1 [Source:HGNC Symbol;Acc:HGNC:7985]	GL018699	2538204	2791800	1	protein_coding	ENSG00000148200	NR6A1	9	124517275	124771311	17	19	7	15	17	14	32	25	13	8	13	20	15	19	15	6	8	5.35486	5.3905	4.82892	5.36049	5.29671	5.20567	5.85329	5.52445	5.14307	4.82604	5.15461	5.47475	5.31573	5.33199	5.3659	4.82377	4.92797
gene_402	ENSOCUG00000007604	ensembl	ENSOCUG00000007604	AMER2	APC membrane recruitment protein 2 [Source:HGNC Symbol;Acc:HGNC:26360]	8	40335412	40339201	1	protein_coding	ENSG00000165566	AMER2	13	25161679	25172288	0	8	9	9	8	5	1	14	4	11	2	5	5	8	4	0	3	3.84898	4.87571	4.95437	5.03997	4.86329	4.67849	4.23136	5.13176	4.58317	4.98698	4.37581	4.69345	4.71949	4.83492	4.65825	3.84898	4.51919
gene_403	ENSOCUG00000007612	ensembl	ENSOCUG00000007612	TRIM71	tripartite motif containing 71 [Source:HGNC Symbol;Acc:HGNC:32669]	14	19836891	19936549	1	protein_coding	ENSG00000206557	TRIM71	3	32817997	32897824	0	2	5	2	0	0	1	4	1	4	3	2	2	3	4	1	2	3.84898	4.3704	4.68159	4.42271	3.84898	3.84898	4.23136	4.55053	4.21903	4.54634	4.49246	4.38759	4.40449	4.45998	4.65825	4.25322	4.39782
gene_404	ENSOCUG00000007613	ensembl	ENSOCUG00000007613	C19orf18	chromosome 19 open reading frame 18 [Source:HGNC Symbol;Acc:HGNC:28642]	GL018763	1070318	1082253	-1	protein_coding	ENSG00000177025	C19orf18	19	57958437	57974534	2	13	7	9	26	16	9	25	6	5	5	3	2	1	5	0	10	4.38615	5.14191	4.82892	5.03997	5.60502	5.29242	4.971	5.52445	4.74351	4.62681	4.67527	4.50677	4.40449	4.20349	4.75092	3.84898	5.04876
gene_405	ENSOCUG00000007624	ensembl	ENSOCUG00000007624	PRKCG	protein kinase C gamma [Source:HGNC Symbol;Acc:HGNC:9402]	GL018924	141764	156106	-1	protein_coding	ENSG00000126583	PRKCG	19	53879190	53907652	13	22	9	6	25	13	21	23	23	14	14	25	17	21	19	26	14	5.17885	5.49675	4.95437	4.83025	5.5745	5.1595	5.51269	5.46246	5.53157	5.12441	5.20063	5.64593	5.40244	5.40163	5.53786	5.77154	5.2537
gene_406	ENSOCUG00000007630	ensembl	ENSOCUG00000007630	CACNG7	calcium voltage-gated channel auxiliary subunit gamma 7 [Source:HGNC Symbol;Acc:HGNC:13626]	GL018924	118423	136331	-1	protein_coding	ENSG00000105605	CACNG7	19	53909278	53943950	0	2	1	0	2	1	0	0	4	2	0	6	2	9	3	2	3	3.84898	4.3704	4.22545	3.84898	4.36391	4.22402	3.84898	3.84898	4.58317	4.34446	3.84898	4.77152	4.40449	4.89231	4.55207	4.41883	4.51919
gene_407	ENSOCUG00000007651	ensembl	ENSOCUG00000007651	PDCL2	phosducin like 2 [Source:HGNC Symbol;Acc:HGNC:29524]	15	93230889	93278358	1	protein_coding	ENSG00000163440	PDCL2	4	55556519	55592245	0	0	0	0	0	0	0	1	1	0	0	0	0	0	0	0	0	3.84898	3.84898	3.84898	3.84898	3.84898	3.84898	3.84898	4.20234	4.21903	3.84898	3.84898	3.84898	3.84898	3.84898	3.84898	3.84898	3.84898
gene_408	ENSOCUG00000007675	ensembl	ENSOCUG00000007675	NETO1	neuropilin and tolloid like 1 [Source:HGNC Symbol;Acc:HGNC:13823]	9	112971752	113139331	-1	protein_coding	ENSG00000166342	NETO1	18	72742314	72868146	14	5	27	7	8	15	9	18	31	14	15	9	20	18	4	8	10	5.2256	4.66692	5.68444	4.90564	4.86329	5.24992	4.971	5.29111	5.76993	5.12441	5.24473	4.96981	5.52132	5.29548	4.65825	4.96785	5.04876
gene_409	ENSOCUG00000007694	ensembl	ENSOCUG00000007694	CNIH3	cornichon family AMPA receptor auxiliary protein 3 [Source:HGNC Symbol;Acc:HGNC:26802]	16	48625767	48726482	-1	protein_coding	ENSG00000143786	CNIH3	1	224434660	224740554	5	6	2	2	0	2	2	2	11	8	9	10	6	9	8	1	5	4.69123	4.74268	4.3799	4.42271	3.84898	4.3779	4.38819	4.34747	5.04512	4.82604	4.94615	5.02734	4.7998	4.89231	4.97939	4.25322	4.70921
gene_410	ENSOCUG00000007699	ensembl	ENSOCUG00000007699	KMO	kynurenine 3-monooxygenase [Source:HGNC Symbol;Acc:HGNC:6381]	16	31477331	31515737	1	protein_coding	ENSG00000117009	KMO	1	241532134	241595642	5	10	32	20	5	16	28	15	2	5	10	31	2	4	11	2	11	4.69123	4.99121	5.82626	5.57117	4.65688	5.29242	5.73999	5.17391	4.3709	4.62681	5.00259	5.82398	4.40449	4.55279	5.1628	4.41883	5.10396
gene_411	ENSOCUG00000007700	ensembl	ENSOCUG00000007700	GDAP1	ganglioside induced differentiation associated protein 1 [Source:HGNC Symbol;Acc:HGNC:15968]	3	90195514	90210504	1	protein_coding	ENSG00000104381	GDAP1	8	74320613	74518007	0	0	0	0	1	0	0	0	1	1	4	0	0	1	1	0	0	3.84898	3.84898	3.84898	3.84898	4.21405	3.84898	3.84898	3.84898	4.21903	4.20019	4.59001	3.84898	3.84898	4.20349	4.25757	3.84898	3.84898
gene_412	ENSOCUG00000007710	ensembl	ENSOCUG00000007710	SCTR	Oryctolagus cuniculus secretin receptor (SCTR), mRNA. [Source:RefSeq mRNA;Acc:NM_001082028]	7	63432053	63485337	1	protein_coding	ENSG00000080293	SCTR	2	119439843	119525301	6	6	7	2	0	0	2	0	2	3	7	4	0	3	0	1	8	4.7691	4.74268	4.82892	4.42271	3.84898	3.84898	4.38819	3.84898	4.3709	4.45435	4.82156	4.6064	3.84898	4.45998	3.84898	4.25322	4.92797
gene_413	ENSOCUG00000007716	ensembl	ENSOCUG00000007716	NA	NA	16	25590713	25746381	-1	protein_coding	ENSG00000162843	WDR64	1	241652278	241802777	5	9	0	6	2	1	7	0	6	3	1	4	6	6	1	5	1	4.69123	4.93528	3.84898	4.83025	4.36391	4.22402	4.84381	3.84898	4.74351	4.45435	4.22253	4.6064	4.7998	4.70685	4.25757	4.74156	4.23823
gene_414	ENSOCUG00000007737	ensembl	ENSOCUG00000007737	CDK15	cyclin dependent kinase 15 [Source:HGNC Symbol;Acc:HGNC:14434]	7	142582161	142671913	1	protein_coding	ENSG00000138395	CDK15	2	201790461	201895550	2	20	10	11	17	1	21	8	36	20	17	25	18	26	14	20	20	4.38615	5.42702	5.01119	5.15801	5.29671	4.22402	5.51269	4.83182	5.89862	5.35432	5.32789	5.64593	5.44343	5.55927	5.31855	5.56058	5.50297
gene_415	ENSOCUG00000007742	ensembl	ENSOCUG00000007742	CD22	CD22 molecule [Source:HGNC Symbol;Acc:HGNC:1643]	GL018786	234297	252429	1	protein_coding	ENSG00000012124	CD22	19	35319261	35347361	9	17	25	34	55	46	64	63	18	15	23	54	19	14	30	23	40	4.96691	5.31375	5.62283	6.01956	6.26957	6.14854	6.51922	6.33967	5.3541	5.16635	5.54597	6.34202	5.48302	5.13571	5.91367	5.67059	6.08704
gene_416	ENSOCUG00000007796	ensembl	ENSOCUG00000007796	NDST4	N-deacetylase and N-sulfotransferase 4 [Source:HGNC Symbol;Acc:HGNC:20779]	15	34311187	34602971	1	protein_coding	ENSG00000138653	NDST4	4	114827763	115113876	0	1	0	0	0	0	1	0	0	0	0	0	0	2	1	0	0	3.84898	4.21868	3.84898	3.84898	3.84898	3.84898	4.23136	3.84898	3.84898	3.84898	3.84898	3.84898	3.84898	4.34909	4.25757	3.84898	3.84898
gene_417	ENSOCUG00000007797	ensembl	ENSOCUG00000007797	CCKBR	Oryctolagus cuniculus cholecystokinin B receptor (CCKBR), mRNA. [Source:RefSeq mRNA;Acc:NM_001171123]	1	147270738	147284108	1	protein_coding	ENSG00000110148	CCKBR	11	6259806	6272127	7	5	2	0	5	12	3	5	0	0	1	4	0	1	6	0	2	4.84014	4.66692	4.3799	3.84898	4.65688	5.11119	4.5075	4.63147	3.84898	3.84898	4.22253	4.6064	3.84898	4.20349	4.83393	3.84898	4.39782
gene_418	ENSOCUG00000007811	ensembl	ENSOCUG00000007811	C16orf46	chromosome 16 open reading frame 46 [Source:HGNC Symbol;Acc:HGNC:26525]	5	35509462	35526061	-1	protein_coding	ENSG00000166455	C16orf46	16	81053497	81077267	22	31	35	36	30	31	26	28	36	39	27	51	33	35	22	23	20	5.54205	5.76832	5.90429	6.07249	5.71999	5.79265	5.67925	5.61175	5.89862	5.87668	5.67178	6.28486	5.93336	5.79958	5.65218	5.67059	5.50297
gene_419	ENSOCUG00000007817	ensembl	ENSOCUG00000007817	KIRREL2	kirre like nephrin family adhesion molecule 2 [Source:HGNC Symbol;Acc:HGNC:18816]	GL018786	659490	667307	1	protein_coding	ENSG00000126259	KIRREL2	19	35855861	35867136	1	3	1	0	1	0	2	0	5	0	2	4	0	5	2	0	0	4.22991	4.48589	4.22545	3.84898	4.21405	3.84898	4.38819	3.84898	4.66768	3.84898	4.37581	4.6064	3.84898	4.63397	4.42492	3.84898	3.84898
gene_420	ENSOCUG00000007829	ensembl	ENSOCUG00000007829	SLC17A9	solute carrier family 17 member 9 [Source:HGNC Symbol;Acc:HGNC:16192]	GL019512	28353	42991	-1	protein_coding	ENSG00000101194	SLC17A9	20	62952707	62969585	44	24	64	49	25	42	58	38	47	55	39	58	30	42	66	44	51	6.13601	5.56258	6.48641	6.37308	5.5745	6.06273	6.41697	5.86469	6.14336	6.19347	5.98722	6.41467	5.84958	5.95909	6.69504	6.25174	6.32282
gene_421	ENSOCUG00000007832	ensembl	ENSOCUG00000007832	CDH12	cadherin 12 [Source:HGNC Symbol;Acc:HGNC:1751]	11	45450792	46038686	-1	protein_coding	ENSG00000154162	CDH12	5	21750673	22853344	18	5	18	5	3	0	1	0	27	25	20	30	30	48	6	20	16	5.39481	4.66692	5.37816	4.74752	4.47799	3.84898	4.23136	3.84898	5.65654	5.51523	5.44207	5.79601	5.84958	6.08172	4.83393	5.56058	5.34305
gene_422	ENSOCUG00000007888	ensembl	ENSOCUG00000007888	GABRQ	gamma-aminobutyric acid type A receptor theta subunit [Source:HGNC Symbol;Acc:HGNC:14454]	GL018731	130909	148213	-1	protein_coding	ENSG00000268089	GABRQ	X	152637895	152657542	28	36	46	35	28	10	20	21	67	40	60	63	77	88	35	45	79	5.73363	5.89694	6.15587	6.04629	5.66385	5.00698	5.4764	5.39699	6.49813	5.89891	6.40357	6.50036	6.78412	6.69731	6.05352	6.27392	6.78544
gene_423	ENSOCUG00000007903	ensembl	ENSOCUG00000007903	TECTB	tectorin beta [Source:HGNC Symbol;Acc:HGNC:11721]	18	59943566	59960190	1	protein_coding	ENSG00000119913	TECTB	10	112283400	112305038	3	20	7	3	1	0	4	5	4	6	1	5	5	11	3	14	10	4.50502	5.42702	4.82892	4.54939	4.21405	3.84898	4.60723	4.63147	4.58317	4.69905	4.22253	4.69345	4.71949	4.99718	4.55207	5.30403	5.04876
gene_424	ENSOCUG00000007906	ensembl	ENSOCUG00000007906	FCRLA	Fc receptor like A [Source:HGNC Symbol;Acc:HGNC:18504]	13	31374629	31381401	-1	protein_coding	ENSG00000132185	FCRLA	1	161706972	161714352	6	5	8	4	1	4	3	2	1	5	14	13	11	4	10	9	17	4.7691	4.66692	4.89385	4.65518	4.21405	4.59291	4.5075	4.34747	4.21903	4.62681	5.20063	5.18223	5.11847	4.55279	5.10532	5.03224	5.38517
gene_425	ENSOCUG00000007908	ensembl	ENSOCUG00000007908	NOL4	nucleolar protein 4 [Source:HGNC Symbol;Acc:HGNC:7870]	9	75225022	75602970	-1	protein_coding	ENSG00000101746	NOL4	18	33851100	34224952	26	11	10	29	32	9	15	12	15	19	17	17	29	23	10	36	17	5.67304	5.04404	5.01119	5.87697	5.7737	4.95034	5.27547	5.04185	5.2325	5.31923	5.32789	5.35862	5.82039	5.46726	5.10532	6.05968	5.38517
gene_426	ENSOCUG00000007941	ensembl	ENSOCUG00000007941	MS4A1	membrane spanning 4-domains A1 [Source:HGNC Symbol;Acc:HGNC:7315]	1	193048544	193054455	1	protein_coding	ENSG00000156738	MS4A1	11	60455846	60470752	8	8	8	4	6	2	3	4	0	9	17	12	8	8	21	29	11	4.90576	4.87571	4.89385	4.65518	4.73177	4.3779	4.5075	4.55053	3.84898	4.88296	5.32789	5.13317	4.94064	4.83492	5.61526	5.86497	5.10396
gene_427	ENSOCUG00000007986	ensembl	ENSOCUG00000007986	GC	Oryctolagus cuniculus GC vitamin D binding protein (GC), mRNA. [Source:RefSeq mRNA;Acc:NM_001082204]	15	78245170	78292809	1	protein_coding	ENSG00000145321	GC	4	71741696	71804041	0	19	5	0	0	1	4	13	0	0	0	1	3	0	1	1	1	3.84898	5.3905	4.68159	3.84898	3.84898	4.22402	4.60723	5.08781	3.84898	3.84898	3.84898	4.23094	4.52728	3.84898	4.25757	4.25322	4.23823
gene_428	ENSOCUG00000007994	ensembl	ENSOCUG00000007994	HECW1	HECT, C2 and WW domain containing E3 ubiquitin protein ligase 1 [Source:HGNC Symbol;Acc:HGNC:22195]	10	25959396	26359983	1	protein_coding	ENSG00000002746	HECW1	7	43112629	43566001	4	2	6	7	0	0	0	1	1	11	2	0	12	10	7	1	5	4.60439	4.3704	4.75862	4.90564	3.84898	3.84898	3.84898	4.20234	4.21903	4.98698	4.37581	3.84898	5.17134	4.94623	4.90959	4.25322	4.70921
gene_429	ENSOCUG00000008060	ensembl	ENSOCUG00000008060	SDR42E2	short chain dehydrogenase/reductase family 42E, member 2 [Source:HGNC Symbol;Acc:HGNC:35414]	6	12910220	12928209	1	protein_coding	ENSG00000183921	SDR42E2	16	22165583	22191754	3	1	2	0	11	1	1	3	6	1	3	2	5	5	2	1	4	4.50502	4.21868	4.3799	3.84898	5.02978	4.22402	4.23136	4.45801	4.74351	4.20019	4.49246	4.38759	4.71949	4.63397	4.42492	4.25322	4.62061
gene_430	ENSOCUG00000008064	ensembl	ENSOCUG00000008064	TRDN	Oryctolagus cuniculus triadin (TRDN), mRNA. [Source:RefSeq mRNA;Acc:NM_001082743]	12	112386124	112810926	-1	protein_coding	ENSG00000186439	TRDN	6	123216339	123637093	0	53	4	18	0	0	0	0	0	5	0	0	0	0	1	0	0	3.84898	6.25803	4.5957	5.4914	3.84898	3.84898	3.84898	3.84898	3.84898	4.62681	3.84898	3.84898	3.84898	3.84898	4.25757	3.84898	3.84898
gene_431	ENSOCUG00000008066	ensembl	ENSOCUG00000008066	DHRS7C	dehydrogenase/reductase 7C [Source:HGNC Symbol;Acc:HGNC:32423]	19	9698344	9715472	1	protein_coding	ENSG00000184544	DHRS7C	17	9771434	9791592	10	17	22	14	7	11	20	21	1	3	2	5	2	3	5	1	3	5.02431	5.31375	5.52412	5.31328	4.80012	5.06045	5.4764	5.39699	4.21903	4.45435	4.37581	4.69345	4.40449	4.45998	4.75092	4.25322	4.51919
gene_432	ENSOCUG00000008075	ensembl	ENSOCUG00000008075	ATP8B4	ATPase phospholipid transporting 8B4 (putative) [Source:HGNC Symbol;Acc:HGNC:13536]	17	22338507	22603308	1	protein_coding	ENSG00000104043	ATP8B4	15	49858238	50182817	92	101	127	106	122	109	96	120	45	83	72	123	38	79	86	69	87	6.90752	6.94523	7.25539	7.22705	7.13457	7.06625	6.96474	7.03887	6.10212	6.61371	6.59425	7.25192	6.06195	6.58099	6.99159	6.72009	6.89349
gene_433	ENSOCUG00000008079	ensembl	ENSOCUG00000008079	NA	NA	GL019032	201084	213851	-1	protein_coding	ENSG00000188389	PDCD1	2	241849884	241858894	0	1	0	4	1	1	0	0	0	0	0	5	1	1	0	2	3	3.84898	4.21868	3.84898	4.65518	4.21405	4.22402	3.84898	3.84898	3.84898	3.84898	3.84898	4.69345	4.24299	4.20349	3.84898	4.41883	4.51919
gene_434	ENSOCUG00000008082	ensembl	ENSOCUG00000008082	GARNL3	GTPase activating Rap/RanGAP domain like 3 [Source:HGNC Symbol;Acc:HGNC:25425]	GL018699	218572	338833	-1	protein_coding	ENSG00000136895	GARNL3	9	127224265	127393660	126	78	76	25	21	36	24	37	108	97	90	60	75	127	60	90	77	7.27423	6.65788	6.6693	5.75022	5.44394	5.92246	5.61535	5.84157	7.02435	6.78376	6.83847	6.44959	6.75501	7.11249	6.59219	7.01914	6.75707
gene_435	ENSOCUG00000008086	ensembl	ENSOCUG00000008086	LRRC15	leucine rich repeat containing 15 [Source:HGNC Symbol;Acc:HGNC:20818]	14	90168485	90170239	-1	protein_coding	ENSG00000172061	LRRC15	3	194355249	194369743	14	1	6	4	3	2	2	2	6	20	5	4	2	7	2	2	10	5.2256	4.21868	4.75862	4.65518	4.47799	4.3779	4.38819	4.34747	4.74351	5.35432	4.67527	4.6064	4.40449	4.7734	4.42492	4.41883	5.04876
gene_436	ENSOCUG00000008106	ensembl	ENSOCUG00000008106	CDH10	cadherin 10 [Source:HGNC Symbol;Acc:HGNC:1749]	11	47774710	47874066	-1	protein_coding	ENSG00000040731	CDH10	5	24487100	24644978	0	1	0	0	0	0	3	1	1	0	2	1	0	3	5	1	0	3.84898	4.21868	3.84898	3.84898	3.84898	3.84898	4.5075	4.20234	4.21903	3.84898	4.37581	4.23094	3.84898	4.45998	4.75092	4.25322	3.84898
gene_437	ENSOCUG00000008157	ensembl	ENSOCUG00000008157	STAP1	signal transducing adaptor family member 1 [Source:HGNC Symbol;Acc:HGNC:24133]	15	82093832	82143618	-1	protein_coding	ENSG00000035720	STAP1	4	67558727	67607337	17	8	9	14	24	15	21	15	8	9	12	24	10	11	16	16	23	5.35486	4.87571	4.95437	5.31328	5.54319	5.24992	5.51269	5.17391	4.87666	4.88296	5.10645	5.61359	5.06271	4.99718	5.41135	5.39606	5.61004
gene_438	ENSOCUG00000008160	ensembl	ENSOCUG00000008160	FAM71F1	family with sequence similarity 71 member F1 [Source:HGNC Symbol;Acc:HGNC:30704]	7	15843460	15855651	-1	protein_coding	ENSG00000135248	FAM71F1	7	128709061	128731743	11	8	19	9	3	9	8	3	14	7	22	11	16	25	21	4	13	5.0785	4.87571	5.41642	5.03997	4.47799	4.95034	4.90965	4.45801	5.18873	4.76504	5.51235	5.08166	5.35992	5.52939	5.61526	4.6498	5.20611
gene_439	ENSOCUG00000008162	ensembl	ENSOCUG00000008162	GUCY2C	guanylate cyclase 2C [Source:HGNC Symbol;Acc:HGNC:4688]	8	24855147	24946346	1	protein_coding	ENSG00000070019	GUCY2C	12	14612632	14696599	7	2	0	1	10	5	10	7	5	0	1	6	10	5	3	2	6	4.84014	4.3704	3.84898	4.25599	4.97752	4.67849	5.0286	4.77048	4.66768	3.84898	4.22253	4.77152	5.06271	4.63397	4.55207	4.41883	4.78864
gene_440	ENSOCUG00000008164	ensembl	ENSOCUG00000008164	ABCC2	ATP binding cassette subfamily C member 2 [Source:HGNC Symbol;Acc:HGNC:53]	18	47750696	47818074	1	protein_coding	ENSG00000023839	ABCC2	10	99782640	99852594	27	25	14	10	41	29	19	42	36	20	36	29	31	37	34	20	20	5.70371	5.59418	5.21052	5.10072	5.99067	5.73676	5.43895	5.95321	5.89862	5.35432	5.91537	5.76741	5.87812	5.84722	6.02672	5.56058	5.50297
gene_441	ENSOCUG00000008177	ensembl	ENSOCUG00000008177	MGAM	maltase-glucoamylase [Source:HGNC Symbol;Acc:HGNC:7043]	GL018758	745447	992844	1	protein_coding	ENSG00000257335	MGAM	7	141907813	142106747	83	127	109	162	169	170	121	250	114	104	86	126	46	124	93	184	166	6.792	7.21193	7.07516	7.74746	7.52721	7.60164	7.23505	7.93764	7.08711	6.86158	6.78778	7.28073	6.2447	7.08457	7.08215	7.89167	7.66525
gene_442	ENSOCUG00000008179	ensembl	ENSOCUG00000008179	RHBDL3	rhomboid like 3 [Source:HGNC Symbol;Acc:HGNC:16502]	19	21906302	21930467	1	protein_coding	ENSG00000141314	RHBDL3	17	32265832	32324659	4	2	4	7	11	11	6	4	2	10	9	15	6	3	2	1	14	4.60439	4.3704	4.5957	4.90564	5.02978	5.06045	4.77252	4.55053	4.3709	4.93644	4.94615	5.27399	4.7998	4.45998	4.42492	4.25322	5.2537
gene_443	ENSOCUG00000008182	ensembl	ENSOCUG00000008182	CCDC136	coiled-coil domain containing 136 [Source:HGNC Symbol;Acc:HGNC:22225]	7	15747234	15776906	-1	protein_coding	ENSG00000128596	CCDC136	7	128790757	128822132	35	22	29	32	50	53	63	66	59	44	47	41	24	50	26	27	24	5.92526	5.49675	5.74311	5.96439	6.17654	6.28656	6.5027	6.38678	6.36716	5.98417	6.16149	6.07453	5.66329	6.12017	5.78971	5.80346	5.64372
gene_444	ENSOCUG00000008188	ensembl	ENSOCUG00000008188	LMOD3	leiomodin 3 [Source:HGNC Symbol;Acc:HGNC:6649]	9	36532175	36549053	-1	protein_coding	ENSG00000163380	LMOD3	3	69106065	69123032	2	53	15	19	1	0	0	3	4	5	4	1	2	0	2	2	4	4.38615	6.25803	5.2549	5.53195	4.21405	3.84898	3.84898	4.45801	4.58317	4.62681	4.59001	4.23094	4.40449	3.84898	4.42492	4.41883	4.62061
gene_445	ENSOCUG00000008207	ensembl	ENSOCUG00000008207	CAPN8	calpain 8 [Source:HGNC Symbol;Acc:HGNC:1485]	16	49562606	49631092	1	protein_coding	ENSG00000203697	CAPN8	1	223538007	223665723	11	26	8	1	11	16	19	19	19	19	9	9	10	24	18	6	15	5.0785	5.62498	4.89385	4.25599	5.02978	5.29242	5.43895	5.32753	5.39185	5.31923	4.94615	4.96981	5.06271	5.49874	5.49719	4.82377	5.29928
gene_446	ENSOCUG00000008213	ensembl	ENSOCUG00000008213	AXDND1	axonemal dynein light chain domain containing 1 [Source:HGNC Symbol;Acc:HGNC:26564]	13	6472004	6589387	1	protein_coding	ENSG00000162779	AXDND1	1	179365720	179554735	20	17	12	3	16	11	16	3	50	29	8	28	21	30	16	16	19	5.47075	5.31375	5.11574	4.54939	5.25665	5.06045	5.31863	4.45801	6.2029	5.62978	4.88604	5.73813	5.55841	5.6719	5.41135	5.39606	5.46502
gene_447	ENSOCUG00000008246	ensembl	ENSOCUG00000008246	slc4a10	solute carrier family 4 member 10 [Source:HGNC Symbol;Acc:HGNC:13811]	7	100780452	101107188	1	protein_coding	ENSG00000144290	SLC4A10	2	161424332	161985282	0	0	0	1	0	0	0	0	1	0	0	0	0	2	0	1	0	3.84898	3.84898	3.84898	4.25599	3.84898	3.84898	3.84898	3.84898	4.21903	3.84898	3.84898	3.84898	3.84898	4.34909	3.84898	4.25322	3.84898
gene_448	ENSOCUG00000008263	ensembl	ENSOCUG00000008263	SYTL5	synaptotagmin like 5 [Source:HGNC Symbol;Acc:HGNC:15589]	X	23627112	23763202	1	protein_coding	ENSG00000147041	SYTL5	X	38006553	38128819	6	7	4	7	8	5	4	6	4	0	3	2	6	4	2	1	1	4.7691	4.81183	4.5957	4.90564	4.86329	4.67849	4.60723	4.70412	4.58317	3.84898	4.49246	4.38759	4.7998	4.55279	4.42492	4.25322	4.23823
gene_449	ENSOCUG00000008274	ensembl	ENSOCUG00000008274	PROX1	prospero homeobox 1 [Source:HGNC Symbol;Acc:HGNC:9459]	16	59149268	59199574	-1	protein_coding	ENSG00000117707	PROX1	1	213983181	214041510	62	45	66	41	95	33	48	48	48	77	91	84	63	44	50	40	55	6.47798	6.10032	6.51863	6.19622	6.84727	5.84617	6.22736	6.07559	6.1635	6.53391	6.85086	6.81137	6.56624	6.00126	6.4016	6.15918	6.39925
gene_450	ENSOCUG00000008294	ensembl	ENSOCUG00000008294	UPK1B	uroplakin 1B [Source:HGNC Symbol;Acc:HGNC:12578]	14	99576951	99597435	-1	protein_coding	ENSG00000114638	UPK1B	3	119173517	119205143	33	44	14	33	29	67	49	56	25	21	38	25	13	20	31	38	24	5.87339	6.07922	5.21052	5.99227	5.69224	6.52639	6.24757	6.22288	5.59567	5.38836	5.96371	5.64593	5.22166	5.36735	5.94287	6.11036	5.64372
gene_451	ENSOCUG00000008316	ensembl	ENSOCUG00000008316	STRIP2	striatin interacting protein 2 [Source:HGNC Symbol;Acc:HGNC:22209]	7	15080461	15128956	-1	protein_coding	ENSG00000128578	STRIP2	7	129434432	129488399	15	12	8	12	19	21	19	21	9	16	9	17	19	26	8	7	12	5.27041	5.09416	4.89385	5.21231	5.37272	5.48363	5.43895	5.39699	4.93627	5.20666	4.94615	5.35862	5.48302	5.55927	4.97939	4.89871	5.15629
gene_452	ENSOCUG00000008356	ensembl	ENSOCUG00000008356	NA	NA	13	132897143	132911601	-1	protein_coding	ENSG00000127472	PLA2G5	1	20028179	20091911	10	1	11	6	2	3	4	5	12	10	21	35	12	16	13	13	20	5.02431	4.21868	5.06485	4.83025	4.36391	4.49499	4.60723	4.63147	5.09528	4.93644	5.47774	5.9301	5.17134	5.21859	5.26909	5.25498	5.50297
gene_453	ENSOCUG00000008358	ensembl	ENSOCUG00000008358	NA	NA	21	11932156	11947835	-1	protein_coding	ENSG00000157782	CABP1	12	120640552	120667324	31	34	18	13	13	7	17	10	18	31	27	28	23	31	10	14	30	5.81933	5.84704	5.37816	5.26397	5.12661	4.82531	5.36017	4.94281	5.3541	5.68324	5.67178	5.73813	5.62933	5.69851	5.10532	5.30403	5.8285
gene_454	ENSOCUG00000008404	ensembl	ENSOCUG00000008404	DDN	dendrin [Source:HGNC Symbol;Acc:HGNC:24458]	4	33294177	33296557	-1	protein_coding	ENSG00000181418	DDN	12	48995149	48999375	10	25	11	3	3	4	5	2	42	35	32	26	31	45	16	20	22	5.02431	5.59418	5.06485	4.54939	4.47799	4.59291	4.69438	4.34747	6.03775	5.78367	5.81287	5.67744	5.87812	6.02184	5.41135	5.56058	5.57541
gene_455	ENSOCUG00000008464	ensembl	ENSOCUG00000008464	PRKG2	protein kinase cGMP-dependent 2 [Source:HGNC Symbol;Acc:HGNC:9416]	15	69076284	69183709	1	protein_coding	ENSG00000138669	PRKG2	4	81087370	81215222	1	5	6	0	0	3	1	0	2	0	7	9	2	1	0	0	6	4.22991	4.66692	4.75862	3.84898	3.84898	4.49499	4.23136	3.84898	4.3709	3.84898	4.82156	4.96981	4.40449	4.20349	3.84898	3.84898	4.78864
gene_456	ENSOCUG00000008500	ensembl	ENSOCUG00000008500	GRIA2	glutamate ionotropic receptor AMPA type subunit 2 [Source:HGNC Symbol;Acc:HGNC:4572]	15	6574901	6738378	-1	protein_coding	ENSG00000120251	GRIA2	4	157204182	157366075	3	0	1	2	0	0	1	1	1	1	0	0	1	27	0	2	4	4.50502	3.84898	4.22545	4.42271	3.84898	3.84898	4.23136	4.20234	4.21903	4.20019	3.84898	3.84898	4.24299	5.58843	3.84898	4.41883	4.62061
gene_457	ENSOCUG00000008511	ensembl	ENSOCUG00000008511	C19orf67	chromosome 19 open reading frame 67 [Source:HGNC Symbol;Acc:HGNC:34354]	AAGW02083342	3539	6720	-1	protein_coding	ENSG00000188032	C19orf67	19	14081624	14085875	8	10	8	3	2	3	6	6	3	4	10	5	4	6	8	4	3	4.90576	4.99121	4.89385	4.54939	4.36391	4.49499	4.77252	4.70412	4.48649	4.54634	5.00259	4.69345	4.62988	4.70685	4.97939	4.6498	4.51919
gene_458	ENSOCUG00000008597	ensembl	ENSOCUG00000008597	DDX4	DEAD-box helicase 4 [Source:HGNC Symbol;Acc:HGNC:18700]	11	71645308	71751663	1	protein_coding	ENSG00000152670	DDX4	5	55738017	55817157	3	0	2	0	1	0	1	0	0	1	0	2	0	3	1	8	1	4.50502	3.84898	4.3799	3.84898	4.21405	3.84898	4.23136	3.84898	3.84898	4.20019	3.84898	4.38759	3.84898	4.45998	4.25757	4.96785	4.23823
gene_459	ENSOCUG00000008610	ensembl	ENSOCUG00000008610	DPYD	dihydropyrimidine dehydrogenase [Source:HGNC Symbol;Acc:HGNC:3012]	13	66456505	67430660	1	protein_coding	ENSG00000188641	DPYD	1	97077743	97995000	43	91	74	60	69	30	64	58	65	73	51	80	41	81	68	45	73	6.1142	6.82749	6.64045	6.58388	6.50038	5.76502	6.51922	6.2573	6.46654	6.47802	6.24072	6.75726	6.13346	6.6077	6.7277	6.27392	6.69853
gene_460	ENSOCUG00000008628	ensembl	ENSOCUG00000008628	PNPLA1	patatin like phospholipase domain containing 1 [Source:HGNC Symbol;Acc:HGNC:21246]	12	26291961	26338670	1	protein_coding	ENSG00000180316	PNPLA1	6	36243203	36313955	1	7	7	5	4	2	13	6	11	2	3	7	2	10	7	3	5	4.22991	4.81183	4.82892	4.74752	4.57343	4.3779	5.18362	4.70412	5.04512	4.34446	4.49246	4.84274	4.40449	4.94623	4.90959	4.54469	4.70921
gene_461	ENSOCUG00000008639	ensembl	ENSOCUG00000008639	BNIP5	BCL2 interacting protein 5 [Source:HGNC Symbol;Acc:HGNC:33769]	12	26341008	26351035	-1	protein_coding	ENSG00000189325	BNIP5	6	36315761	36336888	0	4	10	0	5	3	6	9	0	3	1	18	0	3	0	1	3	3.84898	4.58248	5.01119	3.84898	4.65688	4.49499	4.77252	4.88904	3.84898	4.45435	4.22253	5.39865	3.84898	4.45998	3.84898	4.25322	4.51919
gene_462	ENSOCUG00000008658	ensembl	ENSOCUG00000008658	CLUL1	clusterin like 1 [Source:HGNC Symbol;Acc:HGNC:2096]	9	61704306	61736851	-1	protein_coding	ENSG00000079101	CLUL1	18	596988	650334	13	7	13	3	6	5	13	2	15	10	11	9	9	19	7	6	9	5.17885	4.81183	5.16421	4.54939	4.73177	4.67849	5.18362	4.34747	5.2325	4.93644	5.05589	4.96981	5.00362	5.33199	4.90959	4.82377	4.99029
gene_463	ENSOCUG00000008677	ensembl	ENSOCUG00000008677	NRN1	neuritin 1 [Source:HGNC Symbol;Acc:HGNC:17972]	GL018715	111606	119121	1	protein_coding	ENSG00000124785	NRN1	6	5997999	6007605	1	0	1	1	2	5	3	12	2	2	3	0	0	0	0	1	3	4.22991	3.84898	4.22545	4.25599	4.36391	4.67849	4.5075	5.04185	4.3709	4.34446	4.49246	3.84898	3.84898	3.84898	3.84898	4.25322	4.51919
gene_464	ENSOCUG00000008679	ensembl	ENSOCUG00000008679	NA	NA	GL018704	2478131	2479978	-1	protein_coding	ENSG00000227057	WDR46	6	33279108	33289247	5	6	7	5	10	11	7	12	6	2	1	7	1	3	6	4	7	4.69123	4.74268	4.82892	4.74752	4.97752	5.06045	4.84381	5.04185	4.74351	4.34446	4.22253	4.84274	4.24299	4.45998	4.83393	4.6498	4.86109
gene_465	ENSOCUG00000008683	ensembl	ENSOCUG00000008683	TRIM69	tripartite motif containing 69 [Source:HGNC Symbol;Acc:HGNC:17857]	17	27553660	27585711	-1	protein_coding	ENSG00000185880	TRIM69	15	44728988	44767829	12	3	12	9	6	11	11	13	9	10	12	21	9	15	13	6	12	5.1299	4.48589	5.11574	5.03997	4.73177	5.06045	5.08296	5.08781	4.93627	4.93644	5.10645	5.51101	5.00362	5.17797	5.26909	4.82377	5.15629
gene_466	ENSOCUG00000008708	ensembl	ENSOCUG00000008708	GSTO2	glutathione S-transferase omega 2 [Source:HGNC Symbol;Acc:HGNC:23064]	18	52208130	52225774	1	protein_coding	ENSG00000065621	GSTO2	10	104268873	104304950	7	1	6	10	6	12	7	7	5	11	3	6	4	13	4	6	5	4.84014	4.21868	4.75862	5.10072	4.73177	5.11119	4.84381	4.77048	4.66768	4.98698	4.49246	4.77152	4.62988	5.09164	4.65825	4.82377	4.70921
gene_467	ENSOCUG00000008719	ensembl	ENSOCUG00000008719	CFAP58	cilia and flagella associated protein 58 [Source:HGNC Symbol;Acc:HGNC:26676]	18	52274662	52382228	1	protein_coding	ENSG00000120051	CFAP58	10	104353833	104455102	77	45	32	45	48	46	42	63	66	76	45	43	42	65	48	41	47	6.7093	6.10032	5.82626	6.28755	6.13744	6.14854	6.09924	6.33967	6.48243	6.52015	6.12003	6.11934	6.15646	6.37791	6.36008	6.18293	6.24181
gene_468	ENSOCUG00000008721	ensembl	ENSOCUG00000008721	HLA-DPB1	major histocompatibility complex, class II, DP beta 1 [Source:HGNC Symbol;Acc:HGNC:4940]	12	23554108	23560778	1	protein_coding	ENSG00000223865	HLA-DPB1	6	33075990	33089696	5	2	15	11	12	7	6	7	8	14	10	58	9	16	11	17	17	4.69123	4.3704	5.2549	5.15801	5.07937	4.82531	4.77252	4.77048	4.87666	5.12441	5.00259	6.41467	5.00362	5.21859	5.1628	5.43942	5.38517
gene_469	ENSOCUG00000008722	ensembl	ENSOCUG00000008722	NEXMIF	neurite extension and migration factor [Source:HGNC Symbol;Acc:HGNC:29433]	GL018757	903066	1093193	1	protein_coding	ENSG00000050030	NEXMIF	X	74732856	74925472	4	4	12	6	14	5	9	3	9	15	9	8	5	17	3	1	10	4.60439	4.58248	5.11574	4.83025	5.17177	4.67849	4.971	4.45801	4.93627	5.16635	4.94615	4.90851	4.71949	5.25772	4.55207	4.25322	5.04876
gene_470	ENSOCUG00000008748	ensembl	ENSOCUG00000008748	NT5DC4	5'-nucleotidase domain containing 4 [Source:HGNC Symbol;Acc:HGNC:27678]	2	97504025	97511662	1	protein_coding	ENSG00000144130	NT5DC4	2	112721486	112742879	9	4	6	2	2	7	6	10	7	7	14	7	3	2	4	4	1	4.96691	4.58248	4.75862	4.42271	4.36391	4.82531	4.77252	4.94281	4.81272	4.76504	5.20063	4.84274	4.52728	4.34909	4.65825	4.6498	4.23823
gene_471	ENSOCUG00000008754	ensembl	ENSOCUG00000008754	CAMKV	CaM kinase like vesicle associated [Source:HGNC Symbol;Acc:HGNC:28788]	9	17382886	17385909	-1	protein_coding	ENSG00000164076	CAMKV	3	49857988	49869935	5	2	4	1	2	3	5	2	3	1	2	1	1	2	1	0	5	4.69123	4.3704	4.5957	4.25599	4.36391	4.49499	4.69438	4.34747	4.48649	4.20019	4.37581	4.23094	4.24299	4.34909	4.25757	3.84898	4.70921
gene_472	ENSOCUG00000008779	ensembl	ENSOCUG00000008779	SPINK5	serine peptidase inhibitor, Kazal type 5 [Source:HGNC Symbol;Acc:HGNC:15464]	3	30003005	30079929	1	protein_coding	ENSG00000133710	SPINK5	5	148025683	148137382	44	16	25	10	5	21	12	19	9	23	25	12	8	9	9	1	3	6.13601	5.27329	5.62283	5.10072	4.65688	5.48363	5.13453	5.32753	4.93627	5.45353	5.61051	5.13317	4.94064	4.89231	5.04437	4.25322	4.51919
gene_473	ENSOCUG00000008784	ensembl	ENSOCUG00000008784	NALCN	sodium leak channel, non-selective [Source:HGNC Symbol;Acc:HGNC:19082]	8	102604781	102955459	-1	protein_coding	ENSG00000102452	NALCN	13	101053776	101416508	9	9	32	2	1	1	4	1	5	45	30	23	62	42	21	51	13	4.96691	4.93528	5.82626	4.42271	4.21405	4.22402	4.60723	4.20234	4.66768	6.00463	5.75833	5.58036	6.54928	5.95909	5.61526	6.39983	5.20611
gene_474	ENSOCUG00000008788	ensembl	ENSOCUG00000008788	C9orf135	chromosome 9 open reading frame 135 [Source:HGNC Symbol;Acc:HGNC:31422]	1	56062880	56178628	1	protein_coding	ENSG00000204711	C9orf135	9	69820817	69906227	23	18	12	17	32	14	27	34	20	21	13	22	31	21	20	15	18	5.57615	5.35278	5.11574	5.44939	5.7737	5.20567	5.70999	5.76957	5.42839	5.38836	5.15461	5.54619	5.87812	5.40163	5.57718	5.35099	5.42579
gene_475	ENSOCUG00000008807	ensembl	ENSOCUG00000008807	GYS2	glycogen synthase 2 [Source:HGNC Symbol;Acc:HGNC:4707]	8	18514140	18575978	1	protein_coding	ENSG00000111713	GYS2	12	21536107	21604847	4	9	2	15	2	3	5	2	8	1	4	3	6	5	3	3	6	4.60439	4.93528	4.3799	5.36049	4.36391	4.49499	4.69438	4.34747	4.87666	4.20019	4.59001	4.50677	4.7998	4.63397	4.55207	4.54469	4.78864
gene_476	ENSOCUG00000008813	ensembl	ENSOCUG00000008813	ITGBL1	integrin subunit beta like 1 [Source:HGNC Symbol;Acc:HGNC:6164]	8	103008479	103293230	1	protein_coding	ENSG00000198542	ITGBL1	13	101452593	101720856	3	2	4	2	2	0	3	0	8	17	2	0	10	12	6	10	3	4.50502	4.3704	4.5957	4.42271	4.36391	3.84898	4.5075	3.84898	4.87666	5.24549	4.37581	3.84898	5.06271	5.04555	4.83393	5.09264	4.51919
gene_477	ENSOCUG00000008820	ensembl	ENSOCUG00000008820	FGF14	fibroblast growth factor 14 [Source:HGNC Symbol;Acc:HGNC:3671]	8	103273772	103982710	-1	protein_coding	ENSG00000102466	FGF14	13	101710804	102402457	4	4	1	0	0	0	0	3	4	6	5	4	4	6	15	1	4	4.60439	4.58248	4.22545	3.84898	3.84898	3.84898	3.84898	4.45801	4.58317	4.69905	4.67527	4.6064	4.62988	4.70685	5.3659	4.25322	4.62061
gene_478	ENSOCUG00000008827	ensembl	ENSOCUG00000008827	IL15	Oryctolagus cuniculus interleukin 15 (IL15), mRNA. [Source:RefSeq mRNA;Acc:NM_001082216]	15	22774049	22789456	-1	protein_coding	ENSG00000164136	IL15	4	141636583	141733987	3	5	3	13	5	10	8	11	5	15	20	14	7	9	10	7	13	4.50502	4.66692	4.49743	5.26397	4.65688	5.00698	4.90965	4.99362	4.66768	5.16635	5.44207	5.22909	4.87304	4.89231	5.10532	4.89871	5.20611
gene_479	ENSOCUG00000008858	ensembl	ENSOCUG00000008858	CORIN	corin, serine peptidase [Source:HGNC Symbol;Acc:HGNC:19012]	2	36179665	36501885	-1	protein_coding	ENSG00000145244	CORIN	4	47593999	47838106	8	24	10	58	29	14	44	31	33	32	24	40	12	20	25	12	13	4.90576	5.56258	5.01119	6.54789	5.69224	5.20567	6.14333	5.69318	5.82298	5.70912	5.57867	6.05154	5.17134	5.36735	5.75672	5.2036	5.20611
gene_480	ENSOCUG00000008892	ensembl	ENSOCUG00000008892	RAPSN	receptor associated protein of the synapse [Source:HGNC Symbol;Acc:HGNC:9863]	1	186749832	186759998	-1	protein_coding	ENSG00000165917	RAPSN	11	47437764	47449143	7	9	5	4	12	6	2	0	8	1	4	5	7	7	5	5	7	4.84014	4.93528	4.68159	4.65518	5.07937	4.75526	4.38819	3.84898	4.87666	4.20019	4.59001	4.69345	4.87304	4.7734	4.75092	4.74156	4.86109
gene_481	ENSOCUG00000008908	ensembl	ENSOCUG00000008908	KCNA2	Oryctolagus cuniculus potassium voltage-gated channel subfamily A member 2 (KCNA2), mRNA. [Source:RefSeq mRNA;Acc:NM_001082722]	13	53591163	53593514	1	protein_coding	ENSG00000177301	KCNA2	1	110519837	110631474	2	5	2	1	1	1	5	0	7	7	2	4	3	6	1	4	2	4.38615	4.66692	4.3799	4.25599	4.21405	4.22402	4.69438	3.84898	4.81272	4.76504	4.37581	4.6064	4.52728	4.70685	4.25757	4.6498	4.39782
gene_482	ENSOCUG00000008915	ensembl	ENSOCUG00000008915	EBF3	EBF transcription factor 3 [Source:HGNC Symbol;Acc:HGNC:19087]	GL018794	330556	450825	1	protein_coding	ENSG00000108001	EBF3	10	129835233	129973053	7	3	4	4	4	5	7	11	7	5	5	14	5	27	7	6	2	4.84014	4.48589	4.5957	4.65518	4.57343	4.67849	4.84381	4.99362	4.81272	4.62681	4.67527	5.22909	4.71949	5.58843	4.90959	4.82377	4.39782
gene_483	ENSOCUG00000008918	ensembl	ENSOCUG00000008918	IL23R	interleukin 23 receptor [Source:HGNC Symbol;Acc:HGNC:19100]	13	98994564	99071648	-1	protein_coding	ENSG00000162594	IL23R	1	67138907	67259979	6	8	15	21	12	12	19	3	5	0	7	39	6	2	9	1	9	4.7691	4.87571	5.2549	5.60914	5.07937	5.11119	5.43895	4.45801	4.66768	3.84898	4.82156	6.02814	4.7998	4.34909	5.04437	4.25322	4.99029
gene_484	ENSOCUG00000008930	ensembl	ENSOCUG00000008930	PLPPR4	phospholipid phosphatase related 4 [Source:HGNC Symbol;Acc:HGNC:23496]	13	64975274	65024796	-1	protein_coding	ENSG00000117600	PLPPR4	1	99264292	99309590	1	5	8	7	7	0	3	2	11	8	9	11	12	10	10	3	9	4.22991	4.66692	4.89385	4.90564	4.80012	3.84898	4.5075	4.34747	5.04512	4.82604	4.94615	5.08166	5.17134	4.94623	5.10532	4.54469	4.99029
gene_485	ENSOCUG00000008937	ensembl	ENSOCUG00000008937	SPINK4	serine peptidase inhibitor, Kazal type 4 [Source:HGNC Symbol;Acc:HGNC:16646]	1	20203827	20210221	-1	protein_coding	ENSG00000122711	SPINK4	9	33218365	33248567	4	3	0	3	0	0	0	0	0	1	0	2	0	0	2	0	0	4.60439	4.48589	3.84898	4.54939	3.84898	3.84898	3.84898	3.84898	3.84898	4.20019	3.84898	4.38759	3.84898	3.84898	4.42492	3.84898	3.84898
gene_486	ENSOCUG00000008949	ensembl	ENSOCUG00000008949	TXNRD3	thioredoxin reductase 3 [Source:HGNC Symbol;Acc:HGNC:20667]	9	5897176	5966841	-1	protein_coding	ENSG00000197763	TXNRD3	3	126571779	126655124	6	4	3	2	4	16	14	7	1	4	5	2	3	1	5	6	4	4.7691	4.58248	4.49743	4.42271	4.57343	5.29242	5.23053	4.77048	4.21903	4.54634	4.67527	4.38759	4.52728	4.20349	4.75092	4.82377	4.62061
gene_487	ENSOCUG00000008998	ensembl	ENSOCUG00000008998	KCNJ14	potassium inwardly rectifying channel subfamily J member 14 [Source:HGNC Symbol;Acc:HGNC:6260]	GL019039	96090	98928	1	protein_coding	ENSG00000182324	KCNJ14	19	48455574	48466980	2	2	5	5	8	10	1	3	7	2	8	4	1	7	8	1	3	4.38615	4.3704	4.68159	4.74752	4.86329	5.00698	4.23136	4.45801	4.81272	4.34446	4.88604	4.6064	4.24299	4.7734	4.97939	4.25322	4.51919
gene_488	ENSOCUG00000009012	ensembl	ENSOCUG00000009012	FCRL5	Fc receptor like 5 [Source:HGNC Symbol;Acc:HGNC:18508]	13	35617601	35666567	1	protein_coding	ENSG00000143297	FCRL5	1	157513377	157552515	4	0	1	2	3	6	3	5	9	11	4	25	9	2	4	10	12	4.60439	3.84898	4.22545	4.42271	4.47799	4.75526	4.5075	4.63147	4.93627	4.98698	4.59001	5.64593	5.00362	4.34909	4.65825	5.09264	5.15629
gene_489	ENSOCUG00000009034	ensembl	ENSOCUG00000009034	FCRL3	Fc receptor like 3 [Source:HGNC Symbol;Acc:HGNC:18506]	13	35508181	35526785	1	protein_coding	ENSG00000160856	FCRL3	1	157674321	157700769	15	17	16	20	8	17	32	1	4	19	14	53	20	19	13	17	19	5.27041	5.31375	5.29753	5.57117	4.86329	5.33334	5.85329	4.20234	4.58317	5.31923	5.20063	6.32324	5.52132	5.33199	5.26909	5.43942	5.46502
gene_490	ENSOCUG00000009047	ensembl	ENSOCUG00000009047	FCRL2	Fc receptor like 2 [Source:HGNC Symbol;Acc:HGNC:14875]	13	35464289	35484979	1	protein_coding	ENSG00000132704	FCRL2	1	157745733	157777132	1	1	30	29	6	6	32	9	3	4	8	21	7	1	19	7	14	4.22991	4.21868	5.77144	5.87697	4.73177	4.75526	5.85329	4.88904	4.48649	4.54634	4.88604	5.51101	4.87304	4.20349	5.53786	4.89871	5.2537
gene_491	ENSOCUG00000009052	ensembl	ENSOCUG00000009052	EYA1	EYA transcriptional coactivator and phosphatase 1 [Source:HGNC Symbol;Acc:HGNC:3519]	3	87062320	87433509	-1	protein_coding	ENSG00000104313	EYA1	8	71197433	71592025	5	5	4	5	11	5	15	7	9	9	9	6	11	9	14	12	8	4.69123	4.66692	4.5957	4.74752	5.02978	4.67849	5.27547	4.77048	4.93627	4.88296	4.94615	4.77152	5.11847	4.89231	5.31855	5.2036	4.92797
gene_492	ENSOCUG00000009055	ensembl	ENSOCUG00000009055	CD69	CD69 molecule [Source:HGNC Symbol;Acc:HGNC:1694]	8	34324222	34336102	1	protein_coding	ENSG00000110848	CD69	12	9752486	9760901	6	2	14	16	15	53	12	13	8	14	5	18	4	8	3	6	11	4.7691	4.3704	5.21052	5.40581	5.21506	6.28656	5.13453	5.08781	4.87666	5.12441	4.67527	5.39865	4.62988	4.83492	4.55207	4.82377	5.10396
gene_493	ENSOCUG00000009079	ensembl	ENSOCUG00000009079	MATN4	matrilin 4 [Source:HGNC Symbol;Acc:HGNC:6910]	GL018725	450986	456395	-1	protein_coding	ENSG00000124159	MATN4	20	45293445	45308529	6	13	4	1	6	11	5	4	5	25	5	2	4	2	3	13	6	4.7691	5.14191	4.5957	4.25599	4.73177	5.06045	4.69438	4.55053	4.66768	5.51523	4.67527	4.38759	4.62988	4.34909	4.55207	5.25498	4.78864
gene_494	ENSOCUG00000009087	ensembl	ENSOCUG00000009087	NA	NA	GL018725	457257	466336	1	protein_coding	ENSG00000124232	RBPJL	20	45306840	45317824	16	6	10	1	12	4	9	1	17	14	8	15	10	9	14	10	8	5.31344	4.74268	5.01119	4.25599	5.07937	4.59291	4.971	4.20234	5.31504	5.12441	4.88604	5.27399	5.06271	4.89231	5.31855	5.09264	4.92797
gene_495	ENSOCUG00000009110	ensembl	ENSOCUG00000009110	PPP1R17	Oryctolagus cuniculus protein phosphatase 1 regulatory subunit 17 (PPP1R17), mRNA. [Source:RefSeq mRNA;Acc:NM_001082155]	10	15882829	15902361	1	protein_coding	ENSG00000106341	PPP1R17	7	31687215	31708455	41	9	6	3	2	1	7	3	7	5	7	3	0	6	8	6	6	6.06946	4.93528	4.75862	4.54939	4.36391	4.22402	4.84381	4.45801	4.81272	4.62681	4.82156	4.50677	3.84898	4.70685	4.97939	4.82377	4.78864
gene_496	ENSOCUG00000009148	ensembl	ENSOCUG00000009148	SERPINB11	serpin family B member 11 (gene/pseudogene) [Source:HGNC Symbol;Acc:HGNC:14221]	9	103943114	103962570	1	protein_coding	ENSG00000206072	SERPINB11	18	63647579	63726432	45	56	26	19	24	67	52	41	45	23	36	23	28	28	35	35	43	6.15748	6.31269	5.65402	5.53195	5.54319	6.52639	6.30643	5.93164	6.10212	5.45353	5.91537	5.58036	5.79051	5.6169	6.05352	6.03358	6.15558
gene_497	ENSOCUG00000009185	ensembl	ENSOCUG00000009185	GALNT5	polypeptide N-acetylgalactosaminyltransferase 5 [Source:HGNC Symbol;Acc:HGNC:4127]	7	96092288	96144196	1	protein_coding	ENSG00000136542	GALNT5	2	157257705	157318491	11	23	20	19	14	4	9	9	14	21	30	19	17	30	11	14	23	5.0785	5.53012	5.45343	5.53195	5.17177	4.59291	4.971	4.88904	5.18873	5.38836	5.75833	5.43733	5.40244	5.6719	5.1628	5.30403	5.61004
gene_498	ENSOCUG00000009208	ensembl	ENSOCUG00000009208	ACVR1C	activin A receptor type 1C [Source:HGNC Symbol;Acc:HGNC:18123]	7	96337173	96440595	-1	protein_coding	ENSG00000123612	ACVR1C	2	157526767	157628864	5	15	10	3	11	6	6	7	3	15	14	6	4	2	4	2	3	4.69123	5.23127	5.01119	4.54939	5.02978	4.75526	4.77252	4.77048	4.48649	5.16635	5.20063	4.77152	4.62988	4.34909	4.65825	4.41883	4.51919
gene_499	ENSOCUG00000009244	ensembl	ENSOCUG00000009244	THBS4	thrombospondin 4 [Source:HGNC Symbol;Acc:HGNC:11788]	11	747027	792208	1	protein_coding	ENSG00000113296	THBS4	5	79991311	80083287	26	19	14	12	11	41	7	32	18	19	18	4	3	9	16	8	7	5.67304	5.3905	5.21052	5.21231	5.02978	6.04037	4.84381	5.71916	5.3541	5.31923	5.36724	4.6064	4.52728	4.89231	5.41135	4.96785	4.86109
gene_500	ENSOCUG00000009246	ensembl	ENSOCUG00000009246	GCM1	glial cells missing transcription factor 1 [Source:HGNC Symbol;Acc:HGNC:4197]	12	42896306	42912661	-1	protein_coding	ENSG00000137270	GCM1	6	53126961	53148841	16	12	16	7	9	5	1	4	2	3	5	3	1	2	2	5	0	5.31344	5.09416	5.29753	4.90564	4.9222	4.67849	4.23136	4.55053	4.3709	4.45435	4.67527	4.50677	4.24299	4.34909	4.42492	4.74156	3.84898
gene_501	ENSOCUG00000009258	ensembl	ENSOCUG00000009258	NA	NA	8	236915	239347	1	protein_coding	ENSG00000139211	AMIGO2	12	47075707	47079959	37	45	46	36	38	58	36	51	48	60	48	61	40	42	44	43	37	5.97512	6.10032	6.15587	6.07249	5.92234	6.37715	5.95733	6.13276	6.1635	6.27871	6.18174	6.46672	6.11005	5.95909	6.27299	6.22919	6.01473
gene_502	ENSOCUG00000009266	ensembl	ENSOCUG00000009266	CAND2	cullin associated and neddylation dissociated 2 (putative) [Source:HGNC Symbol;Acc:HGNC:30689]	9	11163773	11188484	-1	protein_coding	ENSG00000144712	CAND2	3	12796472	12871916	27	52	25	21	25	13	25	15	40	52	42	27	26	45	20	32	41	5.70371	6.2393	5.62283	5.60914	5.5745	5.1595	5.64772	5.17391	5.99301	6.1396	6.0553	5.70816	5.72853	6.02184	5.57718	5.95202	6.11028
gene_503	ENSOCUG00000009269	ensembl	ENSOCUG00000009269	NLGN1	neuroligin 1 [Source:HGNC Symbol;Acc:HGNC:14291]	14	68745882	69474999	1	protein_coding	ENSG00000169760	NLGN1	3	173396284	174286644	3	1	0	0	4	0	3	4	2	5	1	2	3	11	2	0	2	4.50502	4.21868	3.84898	3.84898	4.57343	3.84898	4.5075	4.55053	4.3709	4.62681	4.22253	4.38759	4.52728	4.99718	4.42492	3.84898	4.39782
gene_504	ENSOCUG00000009290	ensembl	ENSOCUG00000009290	PLEKHG7	pleckstrin homology and RhoGEF domain containing G7 [Source:HGNC Symbol;Acc:HGNC:33829]	4	71967615	72027948	1	protein_coding	ENSG00000187510	PLEKHG7	12	92702843	92772455	0	3	1	0	1	2	2	4	0	1	2	2	0	0	2	0	0	3.84898	4.48589	4.22545	3.84898	4.21405	4.3779	4.38819	4.55053	3.84898	4.20019	4.37581	4.38759	3.84898	3.84898	4.42492	3.84898	3.84898
gene_505	ENSOCUG00000009332	ensembl	ENSOCUG00000009332	MCOLN3	mucolipin 3 [Source:HGNC Symbol;Acc:HGNC:13358]	13	79866334	79889121	1	protein_coding	ENSG00000055732	MCOLN3	1	85018082	85048500	10	7	3	10	12	3	7	6	12	18	10	18	4	18	11	10	12	5.02431	4.81183	4.49743	5.10072	5.07937	4.49499	4.84381	4.70412	5.09528	5.28298	5.00259	5.39865	4.62988	5.29548	5.1628	5.09264	5.15629
gene_506	ENSOCUG00000009347	ensembl	ENSOCUG00000009347	SSTR2	somatostatin receptor 2 [Source:HGNC Symbol;Acc:HGNC:11331]	19	56724786	56735777	1	protein_coding	ENSG00000180616	SSTR2	17	73165010	73176633	20	14	6	2	3	2	3	5	16	13	12	5	12	34	12	12	7	5.47075	5.18754	4.75862	4.42271	4.47799	4.3779	4.5075	4.63147	5.27455	5.08069	5.10645	4.69345	5.17134	5.77507	5.21726	5.2036	4.86109
gene_507	ENSOCUG00000009358	ensembl	ENSOCUG00000009358	ZIC3	Zic family member 3 [Source:HGNC Symbol;Acc:HGNC:12874]	GL018700	661687	672068	1	protein_coding	ENSG00000156925	ZIC3	X	137566127	137577691	0	0	0	0	0	1	0	0	0	0	0	0	0	8	0	0	0	3.84898	3.84898	3.84898	3.84898	3.84898	4.22402	3.84898	3.84898	3.84898	3.84898	3.84898	3.84898	3.84898	4.83492	3.84898	3.84898	3.84898
gene_508	ENSOCUG00000009374	ensembl	ENSOCUG00000009374	IRF4	interferon regulatory factor 4 [Source:HGNC Symbol;Acc:HGNC:6119]	GL018747	1066655	1083380	1	protein_coding	ENSG00000137265	IRF4	6	391752	411443	28	18	22	35	47	28	30	20	16	35	27	53	41	38	47	27	27	5.73363	5.35278	5.52412	6.04629	6.11745	5.70784	5.79792	5.3628	5.27455	5.78367	5.67178	6.32324	6.13346	5.87039	6.33883	5.80346	5.73953
gene_509	ENSOCUG00000009421	ensembl	ENSOCUG00000009421	NA	NA	7	147073946	147109694	1	protein_coding	ENSG00000204186	ZDBF2	2	206274663	206314427	0	10	5	1	2	13	11	7	3	2	1	1	1	3	4	2	5	3.84898	4.99121	4.68159	4.25599	4.36391	5.1595	5.08296	4.77048	4.48649	4.34446	4.22253	4.23094	4.24299	4.45998	4.65825	4.41883	4.70921
gene_510	ENSOCUG00000009463	ensembl	ENSOCUG00000009463	ADCYAP1	adenylate cyclase activating polypeptide 1 [Source:HGNC Symbol;Acc:HGNC:241]	9	61438726	61442979	-1	protein_coding	ENSG00000141433	ADCYAP1	18	904871	912172	2	0	0	0	0	0	0	0	1	0	0	0	0	7	7	1	0	4.38615	3.84898	3.84898	3.84898	3.84898	3.84898	3.84898	3.84898	4.21903	3.84898	3.84898	3.84898	3.84898	4.7734	4.90959	4.25322	3.84898
gene_511	ENSOCUG00000009512	ensembl	ENSOCUG00000009512	PLA1A	phospholipase A1 member A [Source:HGNC Symbol;Acc:HGNC:17661]	14	99141332	99173632	-1	protein_coding	ENSG00000144837	PLA1A	3	119597875	119629811	26	26	17	11	14	10	8	56	21	26	10	18	13	9	10	15	20	5.67304	5.62498	5.33858	5.15801	5.17177	5.00698	4.90965	6.22288	5.46381	5.54491	5.00259	5.39865	5.22166	4.89231	5.10532	5.35099	5.50297
gene_512	ENSOCUG00000009514	ensembl	ENSOCUG00000009514	CRACDL	KIAA1211 like [Source:HGNC Symbol;Acc:HGNC:33454]	2	93231458	93366323	1	protein_coding	ENSG00000196872	CRACDL	2	98793846	98936259	52	29	39	40	59	55	77	80	31	36	45	54	44	43	45	25	53	6.29877	5.71296	6.00147	6.17238	6.33961	6.32353	6.7177	6.58742	5.76993	5.80757	6.12003	6.34202	6.20131	5.98035	6.2953	5.73879	6.36158
gene_513	ENSOCUG00000009528	ensembl	ENSOCUG00000009528	NA	NA	GL018736	84115	87541	1	protein_coding	ENSG00000163295	ALPI	2	232456125	232460753	1	0	0	0	0	2	0	1	4	5	1	4	7	3	13	3	3	4.22991	3.84898	3.84898	3.84898	3.84898	4.3779	3.84898	4.20234	4.58317	4.62681	4.22253	4.6064	4.87304	4.45998	5.26909	4.54469	4.51919
gene_514	ENSOCUG00000009539	ensembl	ENSOCUG00000009539	GMNC	geminin coiled-coil domain containing [Source:HGNC Symbol;Acc:HGNC:40049]	14	86601166	86608822	-1	protein_coding	ENSG00000205835	GMNC	3	190852737	190892429	37	55	35	20	20	2	20	9	46	47	47	44	52	46	51	39	45	5.97512	6.29471	5.90429	5.57117	5.40888	4.3779	5.4764	4.88904	6.1229	6.04463	6.16149	6.14119	6.36705	6.04211	6.4219	6.13499	6.19939
gene_515	ENSOCUG00000009546	ensembl	ENSOCUG00000009546	IL9R	interleukin 9 receptor [Source:HGNC Symbol;Acc:HGNC:6030]	GL019146	18531	24416	-1	protein_coding	ENSG00000124334	IL9R	X	155997581	156010817	1	7	2	3	1	2	4	2	4	4	0	8	4	9	1	2	5	4.22991	4.81183	4.3799	4.54939	4.21405	4.3779	4.60723	4.34747	4.58317	4.54634	3.84898	4.90851	4.62988	4.89231	4.25757	4.41883	4.70921
gene_516	ENSOCUG00000009553	ensembl	ENSOCUG00000009553	IQUB	IQ motif and ubiquitin domain containing [Source:HGNC Symbol;Acc:HGNC:21995]	7	21044765	21154397	1	protein_coding	ENSG00000164675	IQUB	7	123452193	123535077	58	65	50	61	91	36	85	59	59	81	75	78	60	77	43	49	88	6.4091	6.46456	6.23664	6.60153	6.79923	5.92246	6.82708	6.27418	6.36716	6.58762	6.63806	6.72939	6.51473	6.55375	6.25032	6.35915	6.90643
gene_517	ENSOCUG00000009583	ensembl	ENSOCUG00000009583	GRIK1	glutamate ionotropic receptor kainate type subunit 1 [Source:HGNC Symbol;Acc:HGNC:4579]	14	159012385	159446332	-1	protein_coding	ENSG00000171189	GRIK1	21	29536933	29940033	1	3	0	3	1	0	0	0	3	1	0	0	0	5	2	0	2	4.22991	4.48589	3.84898	4.54939	4.21405	3.84898	3.84898	3.84898	4.48649	4.20019	3.84898	3.84898	3.84898	4.63397	4.42492	3.84898	4.39782
gene_518	ENSOCUG00000009592	ensembl	ENSOCUG00000009592	COL19A1	collagen type XIX alpha 1 chain [Source:HGNC Symbol;Acc:HGNC:2196]	12	56484344	56874033	1	protein_coding	ENSG00000082293	COL19A1	6	69866556	70212468	13	18	7	6	9	3	5	4	19	25	17	13	11	18	23	10	11	5.17885	5.35278	4.82892	4.83025	4.9222	4.49499	4.69438	4.55053	5.39185	5.51523	5.32789	5.18223	5.11847	5.29548	5.68802	5.09264	5.10396
gene_519	ENSOCUG00000009594	ensembl	ENSOCUG00000009594	TMEM232	transmembrane protein 232 [Source:HGNC Symbol;Acc:HGNC:37270]	11	30034240	30437184	-1	protein_coding	ENSG00000186952	TMEM232	5	110289233	110738956	18	14	18	9	24	20	22	26	22	32	23	23	9	30	11	17	24	5.39481	5.18754	5.37816	5.03997	5.54319	5.44786	5.5479	5.55426	5.49818	5.70912	5.54597	5.58036	5.00362	5.6719	5.1628	5.43942	5.64372
gene_520	ENSOCUG00000009597	ensembl	ENSOCUG00000009597	CEL	Oryctolagus cuniculus carboxyl ester lipase (CEL), mRNA. [Source:RefSeq mRNA;Acc:NM_001101711]	GL019214	476	5986	-1	protein_coding	ENSG00000170835	CEL	9	133061981	133071861	0	0	0	1	5	0	0	2	1	12	3	0	1	0	0	2	0	3.84898	3.84898	3.84898	4.25599	4.65688	3.84898	3.84898	4.34747	4.21903	5.03496	4.49246	3.84898	4.24299	3.84898	3.84898	4.41883	3.84898
gene_521	ENSOCUG00000009649	ensembl	ENSOCUG00000009649	SIDT1	SID1 transmembrane family member 1 [Source:HGNC Symbol;Acc:HGNC:25967]	14	105602445	105703313	-1	protein_coding	ENSG00000072858	SIDT1	3	113532555	113629575	5	14	12	6	1	5	6	6	8	12	14	12	19	21	7	6	14	4.69123	5.18754	5.11574	4.83025	4.21405	4.67849	4.77252	4.70412	4.87666	5.03496	5.20063	5.13317	5.48302	5.40163	4.90959	4.82377	5.2537
gene_522	ENSOCUG00000009653	ensembl	ENSOCUG00000009653	SLITRK4	SLIT and NTRK like family member 4 [Source:HGNC Symbol;Acc:HGNC:23502]	GL018700	6607663	6637295	-1	protein_coding	ENSG00000179542	SLITRK4	X	143622790	143636101	0	4	0	2	1	0	1	2	1	8	4	1	5	3	0	0	2	3.84898	4.58248	3.84898	4.42271	4.21405	3.84898	4.23136	4.34747	4.21903	4.82604	4.59001	4.23094	4.71949	4.45998	3.84898	3.84898	4.39782
gene_523	ENSOCUG00000009670	ensembl	ENSOCUG00000009670	NLRP12	NLR family pyrin domain containing 12 [Source:HGNC Symbol;Acc:HGNC:22938]	GL018924	192725	213459	1	protein_coding	ENSG00000142405	NLRP12	19	53793741	53824394	37	55	45	23	33	63	27	56	23	8	13	30	10	37	23	42	13	5.97512	6.29471	6.13488	5.6817	5.79971	6.46206	5.70999	6.22288	5.53157	4.82604	5.15461	5.79601	5.06271	5.84722	5.68802	6.20626	5.20611
gene_524	ENSOCUG00000009682	ensembl	ENSOCUG00000009682	GSDMA	gasdermin A [Source:HGNC Symbol;Acc:HGNC:13311]	19	41193152	41204702	1	protein_coding	ENSG00000167914	GSDMA	17	39953263	39977768	6	3	13	10	2	5	1	19	6	2	1	4	0	2	10	1	0	4.7691	4.48589	5.16421	5.10072	4.36391	4.67849	4.23136	5.32753	4.74351	4.34446	4.22253	4.6064	3.84898	4.34909	5.10532	4.25322	3.84898
gene_525	ENSOCUG00000009761	ensembl	ENSOCUG00000009761	TMEM71	transmembrane protein 71 [Source:HGNC Symbol;Acc:HGNC:26572]	3	148493203	148534309	-1	protein_coding	ENSG00000165071	TMEM71	8	132685007	132760712	6	7	6	8	9	9	2	6	5	14	13	6	9	10	15	8	6	4.7691	4.81183	4.75862	4.9752	4.9222	4.95034	4.38819	4.70412	4.66768	5.12441	5.15461	4.77152	5.00362	4.94623	5.3659	4.96785	4.78864
gene_526	ENSOCUG00000009763	ensembl	ENSOCUG00000009763	FAM155A	family with sequence similarity 155 member A [Source:HGNC Symbol;Acc:HGNC:33877]	8	109650039	109692581	-1	protein_coding	ENSG00000204442	FAM155A	13	107163510	107867496	1	0	0	0	0	0	5	1	3	2	5	1	3	1	0	1	2	4.22991	3.84898	3.84898	3.84898	3.84898	3.84898	4.69438	4.20234	4.48649	4.34446	4.67527	4.23094	4.52728	4.20349	3.84898	4.25322	4.39782
gene_527	ENSOCUG00000009770	ensembl	ENSOCUG00000009770	CCDC83	coiled-coil domain containing 83 [Source:HGNC Symbol;Acc:HGNC:28535]	1	130812999	130874011	-1	protein_coding	ENSG00000150676	CCDC83	11	85855101	85920021	3	6	3	4	2	2	12	7	6	6	0	2	3	3	9	3	3	4.50502	4.74268	4.49743	4.65518	4.36391	4.3779	5.13453	4.77048	4.74351	4.69905	3.84898	4.38759	4.52728	4.45998	5.04437	4.54469	4.51919
gene_528	ENSOCUG00000009796	ensembl	ENSOCUG00000009796	AQP9	aquaporin 9 [Source:HGNC Symbol;Acc:HGNC:643]	17	14199208	14241340	-1	protein_coding	ENSG00000103569	AQP9	15	58138169	58185911	10	20	12	33	41	8	48	46	7	16	9	25	4	12	13	15	17	5.02431	5.42702	5.11574	5.99227	5.99067	4.89002	6.22736	6.03606	4.81272	5.20666	4.94615	5.64593	4.62988	5.04555	5.26909	5.35099	5.38517
gene_529	ENSOCUG00000009797	ensembl	ENSOCUG00000009797	ABCA4	ATP binding cassette subfamily A member 4 [Source:HGNC Symbol;Acc:HGNC:34]	13	70391409	70529555	1	protein_coding	ENSG00000198691	ABCA4	1	93992834	94121148	98	130	75	72	30	13	45	22	117	118	50	67	64	52	23	44	52	6.97956	7.2397	6.65495	6.78216	5.71999	5.1595	6.16484	5.43019	7.11747	7.00534	6.22135	6.56524	6.583	6.15754	5.68802	6.25174	6.34234
gene_530	ENSOCUG00000009801	ensembl	ENSOCUG00000009801	CHIC1	cysteine rich hydrophobic domain 1 [Source:HGNC Symbol;Acc:HGNC:1934]	X	52166879	52242244	1	protein_coding	ENSG00000204116	CHIC1	X	73563200	73687102	11	31	15	12	32	14	19	38	21	14	13	11	21	18	25	9	21	5.0785	5.76832	5.2549	5.21231	5.7737	5.20567	5.43895	5.86469	5.46381	5.12441	5.15461	5.08166	5.55841	5.29548	5.75672	5.03224	5.53974
gene_531	ENSOCUG00000009806	ensembl	ENSOCUG00000009806	CPO	carboxypeptidase O [Source:HGNC Symbol;Acc:HGNC:21011]	7	147688942	147789041	1	protein_coding	ENSG00000144410	CPO	2	206939518	206969474	0	3	5	6	1	2	5	2	2	4	2	6	3	4	10	1	7	3.84898	4.48589	4.68159	4.83025	4.21405	4.3779	4.69438	4.34747	4.3709	4.54634	4.37581	4.77152	4.52728	4.55279	5.10532	4.25322	4.86109
gene_532	ENSOCUG00000009843	ensembl	ENSOCUG00000009843	SPOCK1	SPARC (osteonectin), cwcv and kazal like domains proteoglycan 1 [Source:HGNC Symbol;Acc:HGNC:11251]	3	19338232	19824470	-1	protein_coding	ENSG00000152377	SPOCK1	5	136975298	137598379	6	9	8	5	2	15	0	7	33	34	29	11	18	21	25	29	32	4.7691	4.93528	4.89385	4.74752	4.36391	5.24992	3.84898	4.77048	5.82298	5.75931	5.73015	5.08166	5.44343	5.40163	5.75672	5.86497	5.88452
gene_533	ENSOCUG00000009862	ensembl	ENSOCUG00000009862	SMC1B	structural maintenance of chromosomes 1B [Source:HGNC Symbol;Acc:HGNC:11112]	GL018962	14175	76676	1	protein_coding	ENSG00000077935	SMC1B	22	45344063	45413619	5	2	0	0	1	2	1	0	6	1	1	1	5	6	2	2	0	4.69123	4.3704	3.84898	3.84898	4.21405	4.3779	4.23136	3.84898	4.74351	4.20019	4.22253	4.23094	4.71949	4.70685	4.42492	4.41883	3.84898
gene_534	ENSOCUG00000009890	ensembl	ENSOCUG00000009890	DPY19L2	dpy-19 like 2 [Source:HGNC Symbol;Acc:HGNC:19414]	10	18827795	18921527	-1	protein_coding	ENSG00000177990	DPY19L2	12	63558913	63668939	18	45	29	21	24	11	33	24	18	49	33	38	20	19	23	18	20	5.39481	6.10032	5.74311	5.60914	5.54319	5.06045	5.8801	5.49386	5.3541	6.08344	5.83928	6.00431	5.52132	5.33199	5.68802	5.48121	5.50297
gene_535	ENSOCUG00000009898	ensembl	ENSOCUG00000009898	SLITRK5	SLIT and NTRK like family member 5 [Source:HGNC Symbol;Acc:HGNC:20295]	8	89258307	89261854	1	protein_coding	ENSG00000165300	SLITRK5	13	87671371	87696272	29	30	26	7	10	3	6	10	32	36	40	16	33	40	24	21	21	5.76285	5.74095	5.65402	4.90564	4.97752	4.49499	4.77252	4.94281	5.79673	5.80757	6.01031	5.31711	5.93336	5.91551	5.72285	5.59837	5.53974
gene_536	ENSOCUG00000009909	ensembl	ENSOCUG00000009909	PHYHIP	phytanoyl-CoA 2-hydroxylase interacting protein [Source:HGNC Symbol;Acc:HGNC:16865]	GL018798	456962	466501	1	protein_coding	ENSG00000168490	PHYHIP	8	22219703	22232101	6	2	4	10	34	32	10	19	3	2	1	1	3	4	3	7	1	4.7691	4.3704	4.5957	5.10072	5.8252	5.81969	5.0286	5.32753	4.48649	4.34446	4.22253	4.23094	4.52728	4.55279	4.55207	4.89871	4.23823
gene_537	ENSOCUG00000009917	ensembl	ENSOCUG00000009917	DNAH3	dynein axonemal heavy chain 3 [Source:HGNC Symbol;Acc:HGNC:2949]	6	11855639	12038985	-1	protein_coding	ENSG00000158486	DNAH3	16	20933111	21159441	23	14	15	21	43	7	55	40	34	23	22	39	15	102	56	20	28	5.57615	5.18754	5.2549	5.60914	6.0343	4.82531	6.36283	5.90971	5.8487	5.45353	5.51235	6.02814	5.31573	6.86086	6.5191	5.56058	5.76989
gene_538	ENSOCUG00000009923	ensembl	ENSOCUG00000009923	PTPN5	protein tyrosine phosphatase non-receptor type 5 [Source:HGNC Symbol;Acc:HGNC:9657]	1	157622524	157669581	-1	protein_coding	ENSG00000110786	PTPN5	11	18727928	18792721	7	26	10	3	5	6	8	4	21	9	6	15	8	24	23	10	27	4.84014	5.62498	5.01119	4.54939	4.65688	4.75526	4.90965	4.55053	5.46381	4.88296	4.75176	5.27399	4.94064	5.49874	5.68802	5.09264	5.73953
gene_539	ENSOCUG00000009933	ensembl	ENSOCUG00000009933	GCSAM	germinal center associated signaling and motility [Source:HGNC Symbol;Acc:HGNC:20253]	14	107066378	107075102	1	protein_coding	ENSG00000174500	GCSAM	3	112120839	112133270	1	0	8	1	1	0	4	2	1	3	0	8	0	1	0	3	1	4.22991	3.84898	4.89385	4.25599	4.21405	3.84898	4.60723	4.34747	4.21903	4.45435	3.84898	4.90851	3.84898	4.20349	3.84898	4.54469	4.23823
gene_540	ENSOCUG00000009939	ensembl	ENSOCUG00000009939	MYPN	myopalladin [Source:HGNC Symbol;Acc:HGNC:23246]	18	18404819	18523510	-1	protein_coding	ENSG00000138347	MYPN	10	68106117	68212017	1	32	0	9	2	3	2	2	2	5	1	2	0	6	1	0	5	4.22991	5.79511	3.84898	5.03997	4.36391	4.49499	4.38819	4.34747	4.3709	4.62681	4.22253	4.38759	3.84898	4.70685	4.25757	3.84898	4.70921
gene_541	ENSOCUG00000009941	ensembl	ENSOCUG00000009941	RUBCNL	rubicon like autophagy enhancer [Source:HGNC Symbol;Acc:HGNC:20420]	8	48802623	48826754	1	protein_coding	ENSG00000102445	RUBCNL	13	46334681	46438190	32	25	66	51	77	66	57	90	30	29	43	82	33	22	36	35	68	5.84664	5.59418	6.51863	6.41391	6.61665	6.51059	6.39916	6.71471	5.74254	5.62978	6.07723	6.78458	5.93336	5.43491	6.07977	6.03358	6.6217
gene_542	ENSOCUG00000009957	ensembl	ENSOCUG00000009957	TAT	tyrosine aminotransferase [Source:HGNC Symbol;Acc:HGNC:11573]	5	27973101	27981157	1	protein_coding	ENSG00000198650	TAT	16	71565660	71577092	6	14	6	2	4	15	3	13	6	11	8	2	9	6	4	3	4	4.7691	5.18754	4.75862	4.42271	4.57343	5.24992	4.5075	5.08781	4.74351	4.98698	4.88604	4.38759	5.00362	4.70685	4.65825	4.54469	4.62061
gene_543	ENSOCUG00000009976	ensembl	ENSOCUG00000009976	HTR2A	5-hydroxytryptamine receptor 2A [Source:HGNC Symbol;Acc:HGNC:5293]	GL018705	168605	226084	-1	protein_coding	ENSG00000102468	HTR2A	13	46831546	46897076	5	5	3	5	13	10	11	19	5	10	0	9	2	10	5	1	7	4.69123	4.66692	4.49743	4.74752	5.12661	5.00698	5.08296	5.32753	4.66768	4.93644	3.84898	4.96981	4.40449	4.94623	4.75092	4.25322	4.86109
gene_544	ENSOCUG00000010001	ensembl	ENSOCUG00000010001	HSF4	heat shock transcription factor 4 [Source:HGNC Symbol;Acc:HGNC:5227]	5	22779290	22783908	1	protein_coding	ENSG00000102878	HSF4	16	67164681	67169945	10	4	6	8	15	13	17	16	13	5	7	9	2	9	14	4	12	5.02431	4.58248	4.75862	4.9752	5.21506	5.1595	5.36017	5.21442	5.14307	4.62681	4.82156	4.96981	4.40449	4.89231	5.31855	4.6498	5.15629
gene_545	ENSOCUG00000010012	ensembl	ENSOCUG00000010012	AK4	adenylate kinase 4 [Source:HGNC Symbol;Acc:HGNC:363]	13	101180201	101254071	-1	protein_coding	ENSG00000162433	AK4	1	65147549	65232145	15	15	16	11	15	50	20	16	21	19	18	20	23	34	20	17	11	5.27041	5.23127	5.29753	5.15801	5.21506	6.22914	5.4764	5.21442	5.46381	5.31923	5.36724	5.47475	5.62933	5.77507	5.57718	5.43942	5.10396
gene_546	ENSOCUG00000010020	ensembl	ENSOCUG00000010020	DNAJC6	DnaJ heat shock protein family (Hsp40) member C6 [Source:HGNC Symbol;Acc:HGNC:15469]	13	100965780	101155625	-1	protein_coding	ENSG00000116675	DNAJC6	1	65248219	65415871	113	105	77	58	69	27	38	27	107	112	57	49	78	68	48	62	53	7.14501	6.9897	6.6835	6.54789	6.50038	5.67823	6.00636	5.58335	7.01361	6.94552	6.35144	6.24536	6.79845	6.42404	6.36008	6.60422	6.36158
gene_547	ENSOCUG00000010078	ensembl	ENSOCUG00000010078	GPER1	G protein-coupled estrogen receptor 1 [Source:HGNC Symbol;Acc:HGNC:4485]	GL019453	43365	44447	-1	protein_coding	ENSG00000164850	GPER1	7	1082208	1093815	6	6	5	4	7	5	4	1	4	1	10	3	1	4	5	1	4	4.7691	4.74268	4.68159	4.65518	4.80012	4.67849	4.60723	4.20234	4.58317	4.20019	5.00259	4.50677	4.24299	4.55279	4.75092	4.25322	4.62061
gene_548	ENSOCUG00000010092	ensembl	ENSOCUG00000010092	CPNE9	copine family member 9 [Source:HGNC Symbol;Acc:HGNC:24336]	GL018802	434398	452058	-1	protein_coding	ENSG00000144550	CPNE9	3	9703826	9729908	14	15	4	5	12	11	12	3	12	9	4	13	9	25	9	8	6	5.2256	5.23127	4.5957	4.74752	5.07937	5.06045	5.13453	4.45801	5.09528	4.88296	4.59001	5.18223	5.00362	5.52939	5.04437	4.96785	4.78864
gene_549	ENSOCUG00000010144	ensembl	ENSOCUG00000010144	TTC22	tetratricopeptide repeat domain 22 [Source:HGNC Symbol;Acc:HGNC:26067]	13	112126804	112145042	1	protein_coding	ENSG00000006555	TTC22	1	54779712	54801323	3	14	21	12	6	10	24	13	28	42	22	44	6	27	38	27	18	4.50502	5.18754	5.48931	5.21231	4.73177	5.00698	5.61535	5.08781	5.68588	5.94224	5.51235	6.14119	4.7998	5.58843	6.13077	5.80346	5.42579
gene_550	ENSOCUG00000010149	ensembl	ENSOCUG00000010149	IL12A	interleukin 12A [Source:HGNC Symbol;Acc:HGNC:5969]	14	54457865	54464106	1	protein_coding	ENSG00000168811	IL12A	3	159988835	159996019	30	37	10	14	15	10	9	2	16	29	16	16	23	28	11	22	24	5.7914	5.92117	5.01119	5.31328	5.21506	5.00698	4.971	4.34747	5.27455	5.62978	5.2871	5.31711	5.62933	5.6169	5.1628	5.63501	5.64372
gene_551	ENSOCUG00000010165	ensembl	ENSOCUG00000010165	MEIG1	meiosis/spermiogenesis associated 1 [Source:HGNC Symbol;Acc:HGNC:23429]	16	46503546	46509002	1	protein_coding	ENSG00000197889	MEIG1	10	14959388	14988050	2	2	6	8	3	2	4	1	7	7	6	1	8	10	9	4	8	4.38615	4.3704	4.75862	4.9752	4.47799	4.3779	4.60723	4.20234	4.81272	4.76504	4.75176	4.23094	4.94064	4.94623	5.04437	4.6498	4.92797
gene_552	ENSOCUG00000010167	ensembl	ENSOCUG00000010167	AVPR1A	arginine vasopressin receptor 1A [Source:HGNC Symbol;Acc:HGNC:895]	4	42144321	42149565	-1	protein_coding	ENSG00000166148	AVPR1A	12	63142759	63151201	4	14	2	4	4	5	39	7	3	1	0	3	1	0	3	9	0	4.60439	5.18754	4.3799	4.65518	4.57343	4.67849	6.03021	4.77048	4.48649	4.20019	3.84898	4.50677	4.24299	3.84898	4.55207	5.03224	3.84898
gene_553	ENSOCUG00000010188	ensembl	ENSOCUG00000010188	NA	NA	2	100163264	100163698	1	protein_coding	ENSG00000173674	EIF1AX	X	20124525	20141838	4	0	3	8	19	1	13	4	0	6	3	0	2	1	0	5	1	4.60439	3.84898	4.49743	4.9752	5.37272	4.22402	5.18362	4.55053	3.84898	4.69905	4.49246	3.84898	4.40449	4.20349	3.84898	4.74156	4.23823
gene_554	ENSOCUG00000010195	ensembl	ENSOCUG00000010195	ZC2HC1C	zinc finger C2HC-type containing 1C [Source:HGNC Symbol;Acc:HGNC:20354]	20	30048185	30056255	-1	protein_coding	ENSG00000119703	ZC2HC1C	14	75064109	75119502	27	32	28	29	31	48	46	41	45	22	18	25	21	38	21	26	23	5.70371	5.79511	5.71412	5.87697	5.74713	6.18945	6.18601	5.93164	6.10212	5.42141	5.36724	5.64593	5.55841	5.87039	5.61526	5.77154	5.61004
gene_555	ENSOCUG00000010207	ensembl	ENSOCUG00000010207	MYH13	Oryctolagus cuniculus myosin heavy chain 13 (MYH13), mRNA. [Source:RefSeq mRNA;Acc:NM_001163066]	19	9190286	9246960	1	protein_coding	ENSG00000006788	MYH13	17	10300865	10373130	5	7	2	6	0	1	4	1	4	5	1	3	0	4	5	4	9	4.69123	4.81183	4.3799	4.83025	3.84898	4.22402	4.60723	4.20234	4.58317	4.62681	4.22253	4.50677	3.84898	4.55279	4.75092	4.6498	4.99029
gene_556	ENSOCUG00000010216	ensembl	ENSOCUG00000010216	ABCC6	ATP binding cassette subfamily C member 6 [Source:HGNC Symbol;Acc:HGNC:57]	6	10757177	10808463	1	protein_coding	ENSG00000091262	ABCC6	16	16149565	16223522	25	31	40	6	12	7	15	3	30	31	17	11	13	43	14	15	22	5.6416	5.76832	6.02466	4.83025	5.07937	4.82531	5.27547	4.45801	5.74254	5.68324	5.32789	5.08166	5.22166	5.98035	5.31855	5.35099	5.57541
gene_557	ENSOCUG00000010221	ensembl	ENSOCUG00000010221	BMP10	bone morphogenetic protein 10 [Source:HGNC Symbol;Acc:HGNC:20869]	2	117289154	117303262	1	protein_coding	ENSG00000163217	BMP10	2	68860909	68871397	0	0	1	0	0	2	0	0	1	7	0	0	0	0	1	0	1	3.84898	3.84898	4.22545	3.84898	3.84898	4.3779	3.84898	3.84898	4.21903	4.76504	3.84898	3.84898	3.84898	3.84898	4.25757	3.84898	4.23823
gene_558	ENSOCUG00000010243	ensembl	ENSOCUG00000010243	NA	NA	11	64147580	64205158	-1	protein_coding	ENSG00000151882	CCL28	5	43376645	43412391	4	1	0	8	0	0	2	4	0	11	1	11	16	6	2	11	1	4.60439	4.21868	3.84898	4.9752	3.84898	3.84898	4.38819	4.55053	3.84898	4.98698	4.22253	5.08166	5.35992	4.70685	4.42492	5.14961	4.23823
gene_559	ENSOCUG00000010264	ensembl	ENSOCUG00000010264	DGKI	diacylglycerol kinase iota [Source:HGNC Symbol;Acc:HGNC:2855]	7	1578626	2071619	-1	protein_coding	ENSG00000157680	DGKI	7	137381037	137847092	43	28	43	53	49	24	28	35	25	38	27	35	31	39	19	26	22	6.1142	5.68433	6.0919	6.45354	6.15713	5.58486	5.73999	5.79403	5.59567	5.85406	5.67178	5.9301	5.87812	5.89315	5.53786	5.77154	5.57541
gene_560	ENSOCUG00000010276	ensembl	ENSOCUG00000010276	NA	NA	17	10093846	10094934	1	protein_coding	ENSG00000205502	C2CD4B	15	62163535	62165285	7	3	9	0	12	33	14	34	5	17	7	3	4	9	15	6	4	4.84014	4.48589	4.95437	3.84898	5.07937	5.84617	5.23053	5.76957	4.66768	5.24549	4.82156	4.50677	4.62988	4.89231	5.3659	4.82377	4.62061
gene_561	ENSOCUG00000010306	ensembl	ENSOCUG00000010306	ENTPD3	ectonucleoside triphosphate diphosphohydrolase 3 [Source:HGNC Symbol;Acc:HGNC:3365]	9	3502125	3541262	-1	protein_coding	ENSG00000168032	ENTPD3	3	40387184	40428744	22	35	26	40	31	48	55	52	21	23	16	32	14	27	21	22	19	5.54205	5.87223	5.65402	6.17238	5.74713	6.18945	6.36283	6.15128	5.46381	5.45353	5.2871	5.85135	5.26971	5.58843	5.61526	5.63501	5.46502
gene_562	ENSOCUG00000010311	ensembl	ENSOCUG00000010311	NA	NA	1	101780603	101848991	1	protein_coding	ENSG00000095110	NXPE1	11	114521645	114559895	22	13	18	4	3	2	4	2	22	19	19	10	25	13	3	6	10	5.54205	5.14191	5.37816	4.65518	4.47799	4.3779	4.60723	4.34747	5.49818	5.31923	5.40527	5.02734	5.69634	5.09164	4.55207	4.82377	5.04876
gene_563	ENSOCUG00000010352	ensembl	ENSOCUG00000010352	LRRN2	leucine rich repeat neuronal 2 [Source:HGNC Symbol;Acc:HGNC:16914]	16	67460667	67462886	1	protein_coding	ENSG00000170382	LRRN2	1	204617170	204685738	1	0	0	2	0	5	1	11	16	1	1	1	0	8	11	0	0	4.22991	3.84898	3.84898	4.42271	3.84898	4.67849	4.23136	4.99362	5.27455	4.20019	4.22253	4.23094	3.84898	4.83492	5.1628	3.84898	3.84898
gene_564	ENSOCUG00000010366	ensembl	ENSOCUG00000010366	NA	transmembrane serine protease 13 [Source:HGNC Symbol;Acc:HGNC:29808]	GL018782	41928	67779	-1	protein_coding	ENSG00000137747	TMPRSS13	11	117900641	117929459	0	5	10	0	0	13	1	22	7	5	0	1	4	0	3	1	0	3.84898	4.66692	5.01119	3.84898	3.84898	5.1595	4.23136	5.43019	4.81272	4.62681	3.84898	4.23094	4.62988	3.84898	4.55207	4.25322	3.84898
gene_565	ENSOCUG00000010374	ensembl	ENSOCUG00000010374	CER1	cerberus 1, DAN family BMP antagonist [Source:HGNC Symbol;Acc:HGNC:1862]	1	39246916	39250167	1	protein_coding	ENSG00000147869	CER1	9	14719724	14722733	2	0	1	0	0	0	1	0	5	1	3	0	2	1	0	6	1	4.38615	3.84898	4.22545	3.84898	3.84898	3.84898	4.23136	3.84898	4.66768	4.20019	4.49246	3.84898	4.40449	4.20349	3.84898	4.82377	4.23823
gene_566	ENSOCUG00000010397	ensembl	ENSOCUG00000010397	ELFN2	extracellular leucine rich repeat and fibronectin type III domain containing 2 [Source:HGNC Symbol;Acc:HGNC:29396]	GL018973	138910	185911	-1	protein_coding	ENSG00000166897	ELFN2	22	37367960	37427479	8	5	5	5	2	2	6	1	8	9	3	0	3	4	2	5	5	4.90576	4.66692	4.68159	4.74752	4.36391	4.3779	4.77252	4.20234	4.87666	4.88296	4.49246	3.84898	4.52728	4.55279	4.42492	4.74156	4.70921
gene_567	ENSOCUG00000010413	ensembl	ENSOCUG00000010413	NA	NA	GL018748	12419	33045	1	protein_coding	ENSG00000147082	CCNB3	X	50202713	50351914	9	29	20	18	6	2	14	8	41	35	28	39	16	38	24	30	21	4.96691	5.71296	5.45343	5.4914	4.73177	4.3779	5.23053	4.83182	6.01557	5.78367	5.70131	6.02814	5.35992	5.87039	5.72285	5.89465	5.53974
gene_568	ENSOCUG00000010453	ensembl	ENSOCUG00000010453	MLIP	muscular LMNA interacting protein [Source:HGNC Symbol;Acc:HGNC:21355]	12	43927249	44239504	1	protein_coding	ENSG00000146147	MLIP	6	53929982	54266280	2	17	5	9	2	1	1	0	1	4	1	0	1	9	1	0	4	4.38615	5.31375	4.68159	5.03997	4.36391	4.22402	4.23136	3.84898	4.21903	4.54634	4.22253	3.84898	4.24299	4.89231	4.25757	3.84898	4.62061
gene_569	ENSOCUG00000010497	ensembl	ENSOCUG00000010497	NA	NA	7	143496042	143540534	-1	protein_coding	ENSG00000163596	ICA1L	2	202773150	202871766	4	4	2	1	1	13	3	7	1	6	1	2	0	3	3	0	2	4.60439	4.58248	4.3799	4.25599	4.21405	5.1595	4.5075	4.77048	4.21903	4.69905	4.22253	4.38759	3.84898	4.45998	4.55207	3.84898	4.39782
gene_570	ENSOCUG00000010551	ensembl	ENSOCUG00000010551	SLC7A3	solute carrier family 7 member 3 [Source:HGNC Symbol;Acc:HGNC:11061]	X	49403503	49408945	-1	protein_coding	ENSG00000165349	SLC7A3	X	70925579	70931125	41	30	12	15	5	11	8	7	39	18	13	22	17	24	11	16	11	6.06946	5.74095	5.11574	5.36049	4.65688	5.06045	4.90965	4.77048	5.97005	5.28298	5.15461	5.54619	5.40244	5.49874	5.1628	5.39606	5.10396
gene_571	ENSOCUG00000010566	ensembl	ENSOCUG00000010566	NA	NA	2	39371175	39383415	1	protein_coding	ENSG00000183638	RP1L1	8	10606349	10712187	0	0	3	1	0	0	0	1	0	4	8	0	6	1	0	4	2	3.84898	3.84898	4.49743	4.25599	3.84898	3.84898	3.84898	4.20234	3.84898	4.54634	4.88604	3.84898	4.7998	4.20349	3.84898	4.6498	4.39782
gene_572	ENSOCUG00000010602	ensembl	ENSOCUG00000010602	GDF5	growth differentiation factor 5 [Source:HGNC Symbol;Acc:HGNC:4220]	4	4355207	4358958	1	protein_coding	ENSG00000125965	GDF5	20	35433347	35454746	3	9	2	8	7	3	15	3	0	2	1	1	0	0	3	0	9	4.50502	4.93528	4.3799	4.9752	4.80012	4.49499	5.27547	4.45801	3.84898	4.34446	4.22253	4.23094	3.84898	3.84898	4.55207	3.84898	4.99029
gene_573	ENSOCUG00000010632	ensembl	ENSOCUG00000010632	NPAS3	neuronal PAS domain protein 3 [Source:HGNC Symbol;Acc:HGNC:19311]	17	52790418	53594649	1	protein_coding	ENSG00000151322	NPAS3	14	32934396	33820863	40	36	33	24	57	20	25	13	52	51	26	39	40	60	26	31	27	6.0465	5.89694	5.8528	5.71643	6.30504	5.44786	5.64772	5.08781	6.24118	6.12114	5.64153	6.02814	6.11005	6.29736	5.78971	5.92365	5.73953
gene_574	ENSOCUG00000010649	ensembl	ENSOCUG00000010649	MKX	mohawk homeobox [Source:HGNC Symbol;Acc:HGNC:23729]	16	6803306	6881114	-1	protein_coding	ENSG00000150051	MKX	10	27672874	27746060	2	0	4	12	17	21	12	29	0	5	2	4	3	1	1	4	0	4.38615	3.84898	4.5957	5.21231	5.29671	5.48363	5.13453	5.6395	3.84898	4.62681	4.37581	4.6064	4.52728	4.20349	4.25757	4.6498	3.84898
gene_575	ENSOCUG00000010652	ensembl	ENSOCUG00000010652	TAS1R2	taste 1 receptor member 2 [Source:HGNC Symbol;Acc:HGNC:14905]	13	134019121	134038265	1	protein_coding	ENSG00000179002	TAS1R2	1	18839599	18859682	6	3	5	2	3	1	1	5	1	6	1	3	0	0	1	1	0	4.7691	4.48589	4.68159	4.42271	4.47799	4.22402	4.23136	4.63147	4.21903	4.69905	4.22253	4.50677	3.84898	3.84898	4.25757	4.25322	3.84898
gene_576	ENSOCUG00000010659	ensembl	ENSOCUG00000010659	ADAM23	ADAM metallopeptidase domain 23 [Source:HGNC Symbol;Acc:HGNC:202]	7	147263329	147464817	1	protein_coding	ENSG00000114948	ADAM23	2	206443532	206621127	6	3	3	3	2	2	6	5	6	4	6	8	7	5	1	2	2	4.7691	4.48589	4.49743	4.54939	4.36391	4.3779	4.77252	4.63147	4.74351	4.54634	4.75176	4.90851	4.87304	4.63397	4.25757	4.41883	4.39782
gene_577	ENSOCUG00000010671	ensembl	ENSOCUG00000010671	NA	NA	13	36145670	36153540	1	protein_coding	ENSG00000027869	SH2D2A	1	156806243	156816848	0	3	9	8	10	2	5	6	0	23	10	76	16	20	14	13	13	3.84898	4.48589	4.95437	4.9752	4.97752	4.3779	4.69438	4.70412	3.84898	5.45353	5.00259	6.70096	5.35992	5.36735	5.31855	5.25498	5.20611
gene_578	ENSOCUG00000010677	ensembl	ENSOCUG00000010677	INSRR	insulin receptor related receptor [Source:HGNC Symbol;Acc:HGNC:6093]	13	36110449	36127850	1	protein_coding	ENSG00000027644	INSRR	1	156840063	156859117	5	36	16	8	2	3	7	4	17	19	15	24	17	21	21	18	17	4.69123	5.89694	5.29753	4.9752	4.36391	4.49499	4.84381	4.55053	5.31504	5.31923	5.24473	5.61359	5.40244	5.40163	5.61526	5.48121	5.38517
gene_579	ENSOCUG00000010696	ensembl	ENSOCUG00000010696	NTRK1	neurotrophic receptor tyrosine kinase 1 [Source:HGNC Symbol;Acc:HGNC:8031]	13	36089928	36146568	-1	protein_coding	ENSG00000198400	NTRK1	1	156815640	156881850	2	0	5	20	2	7	4	5	2	11	2	19	1	1	3	10	5	4.38615	3.84898	4.68159	5.57117	4.36391	4.82531	4.60723	4.63147	4.3709	4.98698	4.37581	5.43733	4.24299	4.20349	4.55207	5.09264	4.70921
gene_580	ENSOCUG00000010759	ensembl	ENSOCUG00000010759	LRRC38	leucine rich repeat containing 38 [Source:HGNC Symbol;Acc:HGNC:27005]	GL018739	1313669	1339090	1	protein_coding	ENSG00000162494	LRRC38	1	13474973	13514003	4	1	1	3	5	31	0	51	1	0	1	8	0	1	2	0	0	4.60439	4.21868	4.22545	4.54939	4.65688	5.79265	3.84898	6.13276	4.21903	3.84898	4.22253	4.90851	3.84898	4.20349	4.42492	3.84898	3.84898
gene_581	ENSOCUG00000010766	ensembl	ENSOCUG00000010766	LAMP5	lysosomal associated membrane protein family member 5 [Source:HGNC Symbol;Acc:HGNC:16097]	4	26671262	26687129	-1	protein_coding	ENSG00000125869	LAMP5	20	9514358	9530524	0	1	0	0	1	0	0	1	1	0	0	1	0	4	0	2	3	3.84898	4.21868	3.84898	3.84898	4.21405	3.84898	3.84898	4.20234	4.21903	3.84898	3.84898	4.23094	3.84898	4.55279	3.84898	4.41883	4.51919
gene_582	ENSOCUG00000010770	ensembl	ENSOCUG00000010770	PAK5	p21 (RAC1) activated kinase 5 [Source:HGNC Symbol;Acc:HGNC:15916]	4	26359686	26660130	1	protein_coding	ENSG00000101349	PAK5	20	9537370	9839076	3	3	6	6	7	3	0	4	3	3	1	4	2	8	2	3	2	4.50502	4.48589	4.75862	4.83025	4.80012	4.49499	3.84898	4.55053	4.48649	4.45435	4.22253	4.6064	4.40449	4.83492	4.42492	4.54469	4.39782
gene_583	ENSOCUG00000010772	ensembl	ENSOCUG00000010772	DCHS2	dachsous cadherin-related 2 [Source:HGNC Symbol;Acc:HGNC:23111]	15	10500598	10813743	-1	protein_coding	ENSG00000197410	DCHS2	4	154231742	154491799	80	75	113	107	112	58	90	66	137	69	109	94	71	79	34	108	69	6.75126	6.61562	7.11724	7.23823	7.03488	6.37715	6.89133	6.38678	7.30475	6.41974	7.05697	6.93814	6.6949	6.58099	6.02672	7.23293	6.63741
gene_584	ENSOCUG00000010919	ensembl	ENSOCUG00000010919	PABPC5	poly(A) binding protein cytoplasmic 5 [Source:HGNC Symbol;Acc:HGNC:13629]	X	83297816	83298964	1	protein_coding	ENSG00000174740	PABPC5	X	91434595	91438584	13	9	13	11	19	6	10	9	5	17	9	9	17	8	5	12	10	5.17885	4.93528	5.16421	5.15801	5.37272	4.75526	5.0286	4.88904	4.66768	5.24549	4.94615	4.96981	5.40244	4.83492	4.75092	5.2036	5.04876
gene_585	ENSOCUG00000010976	ensembl	ENSOCUG00000010976	C2orf80	chromosome 2 open reading frame 80 [Source:HGNC Symbol;Acc:HGNC:34352]	7	149055316	149082281	-1	protein_coding	ENSG00000188674	C2orf80	2	208165343	208190030	2	2	1	0	0	0	4	2	5	3	6	2	4	2	3	2	1	4.38615	4.3704	4.22545	3.84898	3.84898	3.84898	4.60723	4.34747	4.66768	4.45435	4.75176	4.38759	4.62988	4.34909	4.55207	4.41883	4.23823
gene_586	ENSOCUG00000010996	ensembl	ENSOCUG00000010996	TFAP2C	transcription factor AP-2 gamma [Source:HGNC Symbol;Acc:HGNC:11744]	GL018712	41164	48499	-1	protein_coding	ENSG00000087510	TFAP2C	20	56629306	56639283	14	5	7	10	23	8	48	29	10	6	8	7	9	4	4	6	4	5.2256	4.66692	4.82892	5.10072	5.51103	4.89002	6.22736	5.6395	4.99225	4.69905	4.88604	4.84274	5.00362	4.55279	4.65825	4.82377	4.62061
gene_587	ENSOCUG00000010998	ensembl	ENSOCUG00000010998	NA	NA	2	97808565	97827174	1	protein_coding	ENSG00000136697	IL1F10	2	113067970	113075843	12	9	9	3	2	1	2	0	26	41	48	20	21	59	9	22	28	5.1299	4.93528	4.95437	4.54939	4.36391	4.22402	4.38819	3.84898	5.62649	5.92075	6.18174	5.47475	5.55841	6.28066	5.04437	5.63501	5.76989
gene_588	ENSOCUG00000011007	ensembl	ENSOCUG00000011007	NA	NA	7	108889360	108977183	-1	protein_coding	ENSG00000081479	LRP2	2	169127109	169362534	41	63	24	33	25	51	43	30	21	18	32	50	24	29	28	32	38	6.06946	6.43224	5.59082	5.99227	5.5745	6.24856	6.12147	5.66663	5.46381	5.28298	5.81287	6.26526	5.66329	5.64471	5.85319	5.95202	6.03928
gene_589	ENSOCUG00000011013	ensembl	ENSOCUG00000011013	NA	NA	GL018822	494452	502360	1	protein_coding	ENSG00000026559	KCNG1	20	51003656	51023107	12	7	7	5	5	9	13	9	12	9	9	5	8	10	24	7	4	5.1299	4.81183	4.82892	4.74752	4.65688	4.95034	5.18362	4.88904	5.09528	4.88296	4.94615	4.69345	4.94064	4.94623	5.72285	4.89871	4.62061
gene_590	ENSOCUG00000011021	ensembl	ENSOCUG00000011021	MYBPH	myosin binding protein H [Source:HGNC Symbol;Acc:HGNC:7552]	16	68604324	68612080	1	protein_coding	ENSG00000133055	MYBPH	1	203167811	203175826	2	24	11	32	49	107	31	109	5	3	5	20	6	3	4	3	19	4.38615	5.56258	5.06485	5.96439	6.15713	7.04475	5.82591	6.92853	4.66768	4.45435	4.67527	5.47475	4.7998	4.45998	4.65825	4.54469	5.46502
gene_591	ENSOCUG00000011023	ensembl	ENSOCUG00000011023	NRAP	nebulin related anchoring protein [Source:HGNC Symbol;Acc:HGNC:7988]	18	61065683	61260227	-1	protein_coding	ENSG00000197893	NRAP	10	113588714	113664070	8	162	17	89	4	7	9	5	9	13	8	4	8	4	3	5	4	4.90576	7.50632	5.33858	7.02211	4.57343	4.82531	4.971	4.63147	4.93627	5.08069	4.88604	4.6064	4.94064	4.55279	4.55207	4.74156	4.62061
gene_592	ENSOCUG00000011051	ensembl	ENSOCUG00000011051	TNFSF11	TNF superfamily member 11 [Source:HGNC Symbol;Acc:HGNC:11926]	8	52472923	52505065	-1	protein_coding	ENSG00000120659	TNFSF11	13	42562736	42608013	2	3	2	5	1	13	5	14	3	0	0	4	0	2	5	1	4	4.38615	4.48589	4.3799	4.74752	4.21405	5.1595	4.69438	5.13176	4.48649	3.84898	3.84898	4.6064	3.84898	4.34909	4.75092	4.25322	4.62061
gene_593	ENSOCUG00000011053	ensembl	ENSOCUG00000011053	TEPP	testis, prostate and placenta expressed [Source:HGNC Symbol;Acc:HGNC:33745]	5	13985121	13994367	1	protein_coding	ENSG00000159648	TEPP	16	57976435	57988116	22	5	5	1	8	39	16	38	12	6	7	4	9	13	17	9	6	5.54205	4.66692	4.68159	4.25599	4.86329	5.99448	5.31863	5.86469	5.09528	4.69905	4.82156	4.6064	5.00362	5.09164	5.45506	5.03224	4.78864
gene_594	ENSOCUG00000011070	ensembl	ENSOCUG00000011070	SCN8A	sodium voltage-gated channel alpha subunit 8 [Source:HGNC Symbol;Acc:HGNC:10596]	4	35901186	35998789	1	protein_coding	ENSG00000196876	SCN8A	12	51590266	51812864	9	1	4	4	6	1	1	0	10	7	12	13	7	11	11	10	9	4.96691	4.21868	4.5957	4.65518	4.73177	4.22402	4.23136	3.84898	4.99225	4.76504	5.10645	5.18223	4.87304	4.99718	5.1628	5.09264	4.99029
gene_595	ENSOCUG00000011089	ensembl	ENSOCUG00000011089	ITIH4	Oryctolagus cuniculus inter-alpha-trypsin inhibitor heavy chain 4 (ITIH4), mRNA. [Source:RefSeq mRNA;Acc:NM_001082009]	9	19842961	19857704	-1	protein_coding	ENSG00000055955	ITIH4	3	52812962	52830688	23	23	54	39	17	34	64	48	29	31	22	76	29	32	37	12	19	5.57615	5.53012	6.31282	6.1481	5.29671	5.87211	6.51922	6.07559	5.71453	5.68324	5.51235	6.70096	5.82039	5.72456	6.10552	5.2036	5.46502
gene_596	ENSOCUG00000011104	ensembl	ENSOCUG00000011104	NPHS2	NPHS2 stomatin family member, podocin [Source:HGNC Symbol;Acc:HGNC:13394]	13	6586222	6600589	-1	protein_coding	ENSG00000116218	NPHS2	1	179550539	179575952	11	3	6	12	5	12	3	12	11	7	10	1	4	8	4	5	2	5.0785	4.48589	4.75862	5.21231	4.65688	5.11119	4.5075	5.04185	5.04512	4.76504	5.00259	4.23094	4.62988	4.83492	4.65825	4.74156	4.39782
gene_597	ENSOCUG00000011118	ensembl	ENSOCUG00000011118	CC2D2B	Oryctolagus cuniculus coiled-coil and C2 domain containing 2B (CC2D2B), mRNA. [Source:RefSeq mRNA;Acc:NM_001349481]	18	44593192	44711376	1	protein_coding	ENSG00000188649	CC2D2B	10	95907603	96033745	10	8	7	0	0	0	0	1	11	4	3	2	2	2	4	4	1	5.02431	4.87571	4.82892	3.84898	3.84898	3.84898	3.84898	4.20234	5.04512	4.54634	4.49246	4.38759	4.40449	4.34909	4.65825	4.6498	4.23823
gene_598	ENSOCUG00000011121	ensembl	ENSOCUG00000011121	NA	NA	2	78237952	78290576	1	protein_coding	ENSG00000186472	PCLO	7	82754012	83162930	23	22	29	35	31	4	27	16	49	35	46	42	30	52	36	37	23	5.57615	5.49675	5.74311	6.04629	5.74713	4.59291	5.70999	5.21442	6.18335	5.78367	6.14092	6.09713	5.84958	6.15754	6.07977	6.08526	5.61004
gene_599	ENSOCUG00000011122	ensembl	ENSOCUG00000011122	ZSWIM2	zinc finger SWIM-type containing 2 [Source:HGNC Symbol;Acc:HGNC:30990]	7	127244123	127280432	-1	protein_coding	ENSG00000163012	ZSWIM2	2	186827475	186849208	1	1	5	0	2	2	7	10	5	3	2	1	5	9	3	1	2	4.22991	4.21868	4.68159	3.84898	4.36391	4.3779	4.84381	4.94281	4.66768	4.45435	4.37581	4.23094	4.71949	4.89231	4.55207	4.25322	4.39782
gene_600	ENSOCUG00000011134	ensembl	ENSOCUG00000011134	TEX11	testis expressed 11 [Source:HGNC Symbol;Acc:HGNC:11733]	X	49093066	49388590	-1	protein_coding	ENSG00000120498	TEX11	X	70528940	70908711	0	1	0	1	2	1	0	1	1	0	4	1	1	0	0	7	1	3.84898	4.21868	3.84898	4.25599	4.36391	4.22402	3.84898	4.20234	4.21903	3.84898	4.59001	4.23094	4.24299	3.84898	3.84898	4.89871	4.23823
gene_601	ENSOCUG00000011172	ensembl	ENSOCUG00000011172	OPCML	opioid binding protein/cell adhesion molecule like [Source:HGNC Symbol;Acc:HGNC:8143]	1	83480975	84052733	1	protein_coding	ENSG00000183715	OPCML	11	132414977	133532501	0	1	0	1	0	0	0	0	1	1	0	2	1	2	0	1	2	3.84898	4.21868	3.84898	4.25599	3.84898	3.84898	3.84898	3.84898	4.21903	4.20019	3.84898	4.38759	4.24299	4.34909	3.84898	4.25322	4.39782
gene_602	ENSOCUG00000011179	ensembl	ENSOCUG00000011179	TNMD	tenomodulin [Source:HGNC Symbol;Acc:HGNC:17757]	X	88777685	88794051	-1	protein_coding	ENSG00000000005	TNMD	X	100584936	100599885	0	8	1	6	0	0	0	0	0	2	0	1	0	0	0	0	0	3.84898	4.87571	4.22545	4.83025	3.84898	3.84898	3.84898	3.84898	3.84898	4.34446	3.84898	4.23094	3.84898	3.84898	3.84898	3.84898	3.84898
gene_603	ENSOCUG00000011264	ensembl	ENSOCUG00000011264	FIBCD1	fibrinogen C domain containing 1 [Source:HGNC Symbol;Acc:HGNC:25922]	GL019004	172929	194885	-1	protein_coding	ENSG00000130720	FIBCD1	9	130902438	130939286	14	10	13	1	0	7	2	3	10	7	9	8	7	13	6	4	4	5.2256	4.99121	5.16421	4.25599	3.84898	4.82531	4.38819	4.45801	4.99225	4.76504	4.94615	4.90851	4.87304	5.09164	4.83393	4.6498	4.62061
gene_604	ENSOCUG00000011273	ensembl	ENSOCUG00000011273	KIF5A	kinesin family member 5A [Source:HGNC Symbol;Acc:HGNC:6323]	GL018714	696232	724384	1	protein_coding	ENSG00000155980	KIF5A	12	57546026	57586633	13	7	5	11	2	9	10	3	5	4	10	3	8	31	7	5	6	5.17885	4.81183	4.68159	5.15801	4.36391	4.95034	5.0286	4.45801	4.66768	4.54634	5.00259	4.50677	4.94064	5.69851	4.90959	4.74156	4.78864
gene_605	ENSOCUG00000011311	ensembl	ENSOCUG00000011311	KLKB1	kallikrein B1 [Source:HGNC Symbol;Acc:HGNC:6371]	2	63652058	63678035	1	protein_coding	ENSG00000164344	KLKB1	4	186208979	186258471	0	3	2	2	5	0	2	4	0	8	4	6	1	3	1	2	5	3.84898	4.48589	4.3799	4.42271	4.65688	3.84898	4.38819	4.55053	3.84898	4.82604	4.59001	4.77152	4.24299	4.45998	4.25757	4.41883	4.70921
gene_606	ENSOCUG00000011396	ensembl	ENSOCUG00000011396	XIRP1	xin actin binding repeat containing 1 [Source:HGNC Symbol;Acc:HGNC:14301]	9	4462279	4467742	1	protein_coding	ENSG00000168334	XIRP1	3	39183210	39192596	2	33	7	12	16	123	12	74	25	17	18	21	6	6	21	11	3	4.38615	5.82134	4.82892	5.21231	5.25665	7.20819	5.13453	6.505	5.59567	5.24549	5.36724	5.51101	4.7998	4.70685	5.61526	5.14961	4.51919
gene_607	ENSOCUG00000011454	ensembl	ENSOCUG00000011454	NA	phospholipase A and acyltransferase 1 [Source:HGNC Symbol;Acc:HGNC:14922]	14	89112529	89127864	1	protein_coding	ENSG00000127252	PLAAT1	3	193241128	193277738	5	11	2	5	1	1	2	6	5	3	1	2	1	4	7	6	4	4.69123	5.04404	4.3799	4.74752	4.21405	4.22402	4.38819	4.70412	4.66768	4.45435	4.22253	4.38759	4.24299	4.55279	4.90959	4.82377	4.62061
gene_608	ENSOCUG00000011455	ensembl	ENSOCUG00000011455	PTPRQ	protein tyrosine phosphatase receptor type Q [Source:HGNC Symbol;Acc:HGNC:9679]	4	59707375	59927101	1	protein_coding	ENSG00000139304	PTPRQ	12	80402178	80680273	51	52	46	21	35	55	35	44	59	41	57	62	65	67	35	36	32	6.27947	6.2393	6.15587	5.60914	5.85019	6.32353	5.9321	5.99529	6.36716	5.92075	6.35144	6.48364	6.59955	6.40883	6.05352	6.05968	5.88452
gene_609	ENSOCUG00000011476	ensembl	ENSOCUG00000011476	FAIM2	Fas apoptotic inhibitory molecule 2 [Source:HGNC Symbol;Acc:HGNC:17067]	4	34046051	34069998	-1	protein_coding	ENSG00000135472	FAIM2	12	49866896	49904217	0	4	2	4	0	0	0	0	1	4	2	3	3	8	3	0	0	3.84898	4.58248	4.3799	4.65518	3.84898	3.84898	3.84898	3.84898	4.21903	4.54634	4.37581	4.50677	4.52728	4.83492	4.55207	3.84898	3.84898
gene_610	ENSOCUG00000011493	ensembl	ENSOCUG00000011493	UNC5CL	unc-5 family C-terminal like [Source:HGNC Symbol;Acc:HGNC:21203]	12	30772341	30777928	-1	protein_coding	ENSG00000124602	UNC5CL	6	41026895	41039221	11	1	0	6	5	2	3	6	2	18	2	2	2	12	8	2	4	5.0785	4.21868	3.84898	4.83025	4.65688	4.3779	4.5075	4.70412	4.3709	5.28298	4.37581	4.38759	4.40449	5.04555	4.97939	4.41883	4.62061
gene_611	ENSOCUG00000011608	ensembl	ENSOCUG00000011608	WNK3	WNK lysine deficient protein kinase 3 [Source:HGNC Symbol;Acc:HGNC:14543]	X	35738652	35883669	1	protein_coding	ENSG00000196632	WNK3	X	54192823	54358642	62	77	96	57	81	53	69	47	81	92	93	73	71	89	85	63	76	6.47798	6.64394	6.92898	6.52953	6.67131	6.28656	6.59897	6.05597	6.70099	6.72539	6.87532	6.65718	6.6949	6.70965	6.97816	6.62138	6.74266
gene_612	ENSOCUG00000011612	ensembl	ENSOCUG00000011612	RGS18	regulator of G protein signaling 18 [Source:HGNC Symbol;Acc:HGNC:14261]	16	78668674	78692609	-1	protein_coding	ENSG00000150681	RGS18	1	192158462	192185815	23	17	20	31	25	15	27	16	9	16	17	27	14	13	19	17	13	5.57615	5.31375	5.45343	5.9359	5.5745	5.24992	5.70999	5.21442	4.93627	5.20666	5.32789	5.70816	5.26971	5.09164	5.53786	5.43942	5.20611
gene_613	ENSOCUG00000011644	ensembl	ENSOCUG00000011644	GUCA2A	guanylate cyclase activator 2A [Source:HGNC Symbol;Acc:HGNC:4682]	13	124520267	124521749	1	protein_coding	ENSG00000197273	GUCA2A	1	42162690	42164745	10	9	6	5	5	7	3	7	3	10	5	3	1	8	15	9	5	5.02431	4.93528	4.75862	4.74752	4.65688	4.82531	4.5075	4.77048	4.48649	4.93644	4.67527	4.50677	4.24299	4.83492	5.3659	5.03224	4.70921
gene_614	ENSOCUG00000011657	ensembl	ENSOCUG00000011657	DRD2	dopamine receptor D2 [Source:HGNC Symbol;Acc:HGNC:3023]	1	102961302	102971088	1	protein_coding	ENSG00000149295	DRD2	11	113409605	113475691	2	1	3	6	8	4	3	3	1	11	3	9	11	10	3	5	8	4.38615	4.21868	4.49743	4.83025	4.86329	4.59291	4.5075	4.45801	4.21903	4.98698	4.49246	4.96981	5.11847	4.94623	4.55207	4.74156	4.92797
gene_615	ENSOCUG00000011662	ensembl	ENSOCUG00000011662	ST8SIA3	ST8 alpha-N-acetyl-neuraminide alpha-2,8-sialyltransferase 3 [Source:HGNC Symbol;Acc:HGNC:14269]	9	97918737	97925695	1	protein_coding	ENSG00000177511	ST8SIA3	18	57352557	57371731	1	0	0	0	0	4	8	8	0	1	1	0	0	6	5	0	0	4.22991	3.84898	3.84898	3.84898	3.84898	4.59291	4.90965	4.83182	3.84898	4.20019	4.22253	3.84898	3.84898	4.70685	4.75092	3.84898	3.84898
gene_616	ENSOCUG00000011768	ensembl	ENSOCUG00000011768	FRMPD2	FERM and PDZ domain containing 2 [Source:HGNC Symbol;Acc:HGNC:28572]	GL018819	122529	227327	-1	protein_coding	ENSG00000170324	FRMPD2	10	48153088	48274696	42	64	38	31	65	39	57	50	89	86	47	46	78	119	51	51	75	6.09202	6.4485	5.97785	5.9359	6.43833	5.99448	6.39916	6.11398	6.80483	6.65195	6.16149	6.18384	6.79845	7.03676	6.4219	6.39983	6.72811
gene_617	ENSOCUG00000011775	ensembl	ENSOCUG00000011775	RIMS2	regulating synaptic membrane exocytosis 2 [Source:HGNC Symbol;Acc:HGNC:17283]	3	119062322	119643292	1	protein_coding	ENSG00000176406	RIMS2	8	103500696	104256094	1	5	2	3	3	11	7	10	6	6	5	10	2	15	5	2	7	4.22991	4.66692	4.3799	4.54939	4.47799	5.06045	4.84381	4.94281	4.74351	4.69905	4.67527	5.02734	4.40449	5.17797	4.75092	4.41883	4.86109
gene_618	ENSOCUG00000011778	ensembl	ENSOCUG00000011778	NA	NA	GL018714	132012	152960	-1	protein_coding	ENSG00000139547	RDH16	12	56951431	56959374	14	3	5	1	0	0	0	1	3	11	8	0	2	0	0	3	6	5.2256	4.48589	4.68159	4.25599	3.84898	3.84898	3.84898	4.20234	4.48649	4.98698	4.88604	3.84898	4.40449	3.84898	3.84898	4.54469	4.78864
gene_619	ENSOCUG00000011785	ensembl	ENSOCUG00000011785	KLHL38	kelch like family member 38 [Source:HGNC Symbol;Acc:HGNC:34435]	3	139445409	139452352	-1	protein_coding	ENSG00000175946	KLHL38	8	123644442	123653801	52	64	65	29	20	16	42	33	59	61	79	78	44	50	60	46	70	6.29877	6.4485	6.50262	5.87697	5.40888	5.29242	6.09924	5.74462	6.36716	6.29512	6.69439	6.72939	6.20131	6.12017	6.59219	6.29573	6.65295
gene_620	ENSOCUG00000011787	ensembl	ENSOCUG00000011787	ANXA13	Oryctolagus cuniculus annexin A13 (ANXA13), mRNA. [Source:RefSeq mRNA;Acc:NM_001082119]	3	139477693	139540254	-1	protein_coding	ENSG00000104537	ANXA13	8	123680794	123737402	10	5	9	4	0	3	0	4	8	6	7	1	7	8	6	4	8	5.02431	4.66692	4.95437	4.65518	3.84898	4.49499	3.84898	4.55053	4.87666	4.69905	4.82156	4.23094	4.87304	4.83492	4.83393	4.6498	4.92797
gene_621	ENSOCUG00000011789	ensembl	ENSOCUG00000011789	ARMC2	armadillo repeat containing 2 [Source:HGNC Symbol;Acc:HGNC:23045]	12	96801228	96909282	1	protein_coding	ENSG00000118690	ARMC2	6	108848416	108974476	82	115	76	46	81	73	55	103	61	78	59	76	46	81	73	69	52	6.77855	7.09507	6.6693	6.30945	6.67131	6.61757	6.36283	6.86447	6.4011	6.54754	6.38642	6.70096	6.2447	6.6077	6.80614	6.72009	6.34234
gene_622	ENSOCUG00000011798	ensembl	ENSOCUG00000011798	KL	klotho [Source:HGNC Symbol;Acc:HGNC:6344]	GL018702	3757565	3824081	1	protein_coding	ENSG00000133116	KL	13	33016423	33066143	29	54	25	29	48	68	62	95	25	9	20	30	7	19	34	25	28	5.76285	6.27649	5.62283	5.87697	6.13744	6.54201	6.48598	6.77423	5.59567	4.88296	5.44207	5.79601	4.87304	5.33199	6.02672	5.73879	5.76989
gene_623	ENSOCUG00000011878	ensembl	ENSOCUG00000011878	SLC35F2	solute carrier family 35 member F2 [Source:HGNC Symbol;Acc:HGNC:23615]	1	108746324	108761554	1	protein_coding	ENSG00000110660	SLC35F2	11	107790991	107928293	4	0	2	12	1	4	4	8	3	4	18	18	26	8	4	8	12	4.60439	3.84898	4.3799	5.21231	4.21405	4.59291	4.60723	4.83182	4.48649	4.54634	5.36724	5.39865	5.72853	4.83492	4.65825	4.96785	5.15629
gene_624	ENSOCUG00000011881	ensembl	ENSOCUG00000011881	RGS7	regulator of G protein signaling 7 [Source:HGNC Symbol;Acc:HGNC:10003]	16	30839398	31325499	-1	protein_coding	ENSG00000182901	RGS7	1	240775514	241357230	16	8	11	3	9	16	14	21	14	5	21	12	14	25	12	13	18	5.31344	4.87571	5.06485	4.54939	4.9222	5.29242	5.23053	5.39699	5.18873	4.62681	5.47774	5.13317	5.26971	5.52939	5.21726	5.25498	5.42579
gene_625	ENSOCUG00000011884	ensembl	ENSOCUG00000011884	LMAN1L	lectin, mannose binding 1 like [Source:HGNC Symbol;Acc:HGNC:6632]	GL018768	1324217	1334034	-1	protein_coding	ENSG00000140506	LMAN1L	15	74812716	74825757	1	5	0	1	2	0	1	0	3	2	5	2	1	0	1	0	3	4.22991	4.66692	3.84898	4.25599	4.36391	3.84898	4.23136	3.84898	4.48649	4.34446	4.67527	4.38759	4.24299	3.84898	4.25757	3.84898	4.51919
gene_626	ENSOCUG00000011944	ensembl	ENSOCUG00000011944	ENPP6	ectonucleotide pyrophosphatase/phosphodiesterase 6 [Source:HGNC Symbol;Acc:HGNC:23409]	2	61414553	61539739	-1	protein_coding	ENSG00000164303	ENPP6	4	184088706	184221230	14	3	10	2	6	2	7	13	11	9	7	2	5	6	5	0	6	5.2256	4.48589	5.01119	4.42271	4.73177	4.3779	4.84381	5.08781	5.04512	4.88296	4.82156	4.38759	4.71949	4.70685	4.75092	3.84898	4.78864
gene_627	ENSOCUG00000011956	ensembl	ENSOCUG00000011956	CDHR2	cadherin related family member 2 [Source:HGNC Symbol;Acc:HGNC:18231]	3	57070111	57097056	1	protein_coding	ENSG00000074276	CDHR2	5	176542511	176595974	7	15	8	4	8	6	0	0	22	23	15	18	2	13	15	5	9	4.84014	5.23127	4.89385	4.65518	4.86329	4.75526	3.84898	3.84898	5.49818	5.45353	5.24473	5.39865	4.40449	5.09164	5.3659	4.74156	4.99029
gene_628	ENSOCUG00000011972	ensembl	ENSOCUG00000011972	EBF2	EBF transcription factor 2 [Source:HGNC Symbol;Acc:HGNC:19090]	2	43639577	43864792	1	protein_coding	ENSG00000221818	EBF2	8	25841725	26045413	0	4	3	2	2	0	2	3	0	1	5	2	0	2	2	3	0	3.84898	4.58248	4.49743	4.42271	4.36391	3.84898	4.38819	4.45801	3.84898	4.20019	4.67527	4.38759	3.84898	4.34909	4.42492	4.54469	3.84898
gene_629	ENSOCUG00000011975	ensembl	ENSOCUG00000011975	NA	NA	GL018704	5750776	5767286	-1	protein_coding	ENSG00000273274	ZBTB8B	1	32465072	32496686	12	2	16	5	2	1	13	9	9	20	4	3	5	11	5	5	6	5.1299	4.3704	5.29753	4.74752	4.36391	4.22402	5.18362	4.88904	4.93627	5.35432	4.59001	4.50677	4.71949	4.99718	4.75092	4.74156	4.78864
gene_630	ENSOCUG00000011983	ensembl	ENSOCUG00000011983	NA	NA	GL019601	26510	36290	-1	protein_coding	ENSG00000105613	MAST1	19	12833951	12874952	17	34	24	13	12	24	23	15	21	22	36	34	19	30	16	24	14	5.35486	5.84704	5.59082	5.26397	5.07937	5.58486	5.5821	5.17391	5.46381	5.42141	5.91537	5.90438	5.48302	5.6719	5.41135	5.70516	5.2537
gene_631	ENSOCUG00000012014	ensembl	ENSOCUG00000012014	SLC15A1	solute carrier family 15 member 1 [Source:HGNC Symbol;Acc:HGNC:10920]	8	100429813	100459473	-1	protein_coding	ENSG00000088386	SLC15A1	13	98683801	98752672	2	2	2	1	2	1	4	0	9	7	8	4	3	10	0	8	3	4.38615	4.3704	4.3799	4.25599	4.36391	4.22402	4.60723	3.84898	4.93627	4.76504	4.88604	4.6064	4.52728	4.94623	3.84898	4.96785	4.51919
gene_632	ENSOCUG00000012033	ensembl	ENSOCUG00000012033	NA	NA	3	147809710	147850763	-1	protein_coding	ENSG00000253117	OC90	8	132024216	132059382	0	0	0	0	0	0	0	0	0	1	0	0	0	1	0	0	0	3.84898	3.84898	3.84898	3.84898	3.84898	3.84898	3.84898	3.84898	3.84898	4.20019	3.84898	3.84898	3.84898	4.20349	3.84898	3.84898	3.84898
gene_633	ENSOCUG00000012056	ensembl	ENSOCUG00000012056	NA	NA	14	146350540	146365051	1	protein_coding	ENSG00000154645	CHODL	21	17901263	18267373	4	4	4	1	5	2	6	4	3	4	6	1	2	0	3	3	2	4.60439	4.58248	4.5957	4.25599	4.65688	4.3779	4.77252	4.55053	4.48649	4.54634	4.75176	4.23094	4.40449	3.84898	4.55207	4.54469	4.39782
gene_634	ENSOCUG00000012067	ensembl	ENSOCUG00000012067	SOX10	SRY-box transcription factor 10 [Source:HGNC Symbol;Acc:HGNC:11190]	GL018972	226966	234714	-1	protein_coding	ENSG00000100146	SOX10	22	37970686	37987422	7	11	3	2	7	5	4	4	8	15	8	6	4	17	5	7	6	4.84014	5.04404	4.49743	4.42271	4.80012	4.67849	4.60723	4.55053	4.87666	5.16635	4.88604	4.77152	4.62988	5.25772	4.75092	4.89871	4.78864
gene_635	ENSOCUG00000012086	ensembl	ENSOCUG00000012086	SLC22A16	solute carrier family 22 member 16 [Source:HGNC Symbol;Acc:HGNC:20302]	12	98280140	98320566	-1	protein_coding	ENSG00000004809	SLC22A16	6	110424687	110476641	7	8	3	5	3	2	4	3	11	6	8	6	5	5	3	6	8	4.84014	4.87571	4.49743	4.74752	4.47799	4.3779	4.60723	4.45801	5.04512	4.69905	4.88604	4.77152	4.71949	4.63397	4.55207	4.82377	4.92797
gene_636	ENSOCUG00000012103	ensembl	ENSOCUG00000012103	FAT2	FAT atypical cadherin 2 [Source:HGNC Symbol;Acc:HGNC:3596]	3	32975351	33033016	-1	protein_coding	ENSG00000086570	FAT2	5	151504092	151591331	15	7	9	12	12	4	21	34	13	10	7	8	3	58	0	9	9	5.27041	4.81183	4.95437	5.21231	5.07937	4.59291	5.51269	5.76957	5.14307	4.93644	4.82156	4.90851	4.52728	6.26375	3.84898	5.03224	4.99029
gene_637	ENSOCUG00000012118	ensembl	ENSOCUG00000012118	GPR88	G protein-coupled receptor 88 [Source:HGNC Symbol;Acc:HGNC:4539]	13	63617984	63619138	-1	protein_coding	ENSG00000181656	GPR88	1	100538139	100542021	5	4	3	5	3	2	3	1	2	4	4	4	0	2	5	9	4	4.69123	4.58248	4.49743	4.74752	4.47799	4.3779	4.5075	4.20234	4.3709	4.54634	4.59001	4.6064	3.84898	4.34909	4.75092	5.03224	4.62061
gene_638	ENSOCUG00000012134	ensembl	ENSOCUG00000012134	RNF175	ring finger protein 175 [Source:HGNC Symbol;Acc:HGNC:27735]	15	9925091	9974227	-1	protein_coding	ENSG00000145428	RNF175	4	153710160	153760024	3	3	3	1	6	4	0	9	5	2	2	2	3	3	9	0	1	4.50502	4.48589	4.49743	4.25599	4.73177	4.59291	3.84898	4.88904	4.66768	4.34446	4.37581	4.38759	4.52728	4.45998	5.04437	3.84898	4.23823
gene_639	ENSOCUG00000012140	ensembl	ENSOCUG00000012140	NA	NA	GL018700	3338789	3339610	1	protein_coding	ENSG00000230707	NA	X	140091415	140092911	21	24	36	24	51	23	31	32	29	30	21	19	26	32	18	18	32	5.50694	5.56258	5.92928	5.71643	6.19567	5.55207	5.82591	5.71916	5.71453	5.6568	5.47774	5.43733	5.72853	5.72456	5.49719	5.48121	5.88452
gene_640	ENSOCUG00000012155	ensembl	ENSOCUG00000012155	PCSK1	proprotein convertase subtilisin/kexin type 1 [Source:HGNC Symbol;Acc:HGNC:8743]	11	16063286	16105692	-1	protein_coding	ENSG00000175426	PCSK1	5	96390333	96434143	1	1	0	3	4	5	9	3	3	4	1	3	0	1	6	0	1	4.22991	4.21868	3.84898	4.54939	4.57343	4.67849	4.971	4.45801	4.48649	4.54634	4.22253	4.50677	3.84898	4.20349	4.83393	3.84898	4.23823
gene_641	ENSOCUG00000012184	ensembl	ENSOCUG00000012184	NCAM2	neural cell adhesion molecule 2 [Source:HGNC Symbol;Acc:HGNC:7657]	14	149454269	150022516	1	protein_coding	ENSG00000154654	NCAM2	21	20998409	21543329	3	2	3	12	13	5	14	11	14	7	5	14	2	17	7	5	5	4.50502	4.3704	4.49743	5.21231	5.12661	4.67849	5.23053	4.99362	5.18873	4.76504	4.67527	5.22909	4.40449	5.25772	4.90959	4.74156	4.70921
gene_642	ENSOCUG00000012185	ensembl	ENSOCUG00000012185	CRACD	capping protein inhibiting regulator of actin dynamics [Source:HGNC Symbol;Acc:HGNC:29219]	15	92557015	92678496	-1	protein_coding	ENSG00000109265	CRACD	4	56049098	56330609	25	16	19	16	19	5	10	11	21	18	26	32	13	31	24	13	22	5.6416	5.27329	5.41642	5.40581	5.37272	4.67849	5.0286	4.99362	5.46381	5.28298	5.64153	5.85135	5.22166	5.69851	5.72285	5.25498	5.57541
gene_643	ENSOCUG00000012219	ensembl	ENSOCUG00000012219	TMEM211	transmembrane protein 211 [Source:HGNC Symbol;Acc:HGNC:33725]	GL018766	400129	418997	-1	protein_coding	ENSG00000206069	TMEM211	22	24935098	24946695	16	5	13	1	3	9	6	4	3	1	5	21	12	1	9	4	1	5.31344	4.66692	5.16421	4.25599	4.47799	4.95034	4.77252	4.55053	4.48649	4.20019	4.67527	5.51101	5.17134	4.20349	5.04437	4.6498	4.23823
gene_644	ENSOCUG00000012228	ensembl	ENSOCUG00000012228	TRPV1	Oryctolagus cuniculus transient receptor potential cation channel subfamily V member 1 (TRPV1), mRNA. [Source:RefSeq mRNA;Acc:NM_001082166]	19	14847593	14873511	1	protein_coding	ENSG00000196689	TRPV1	17	3565444	3609411	29	9	16	7	6	0	5	6	18	7	11	6	11	17	4	14	2	5.76285	4.93528	5.29753	4.90564	4.73177	3.84898	4.69438	4.70412	5.3541	4.76504	5.05589	4.77152	5.11847	5.25772	4.65825	5.30403	4.39782
gene_645	ENSOCUG00000012229	ensembl	ENSOCUG00000012229	DLGAP3	DLG associated protein 3 [Source:HGNC Symbol;Acc:HGNC:30368]	GL018704	3404472	3448870	1	protein_coding	ENSG00000116544	DLGAP3	1	34865436	34929650	4	4	10	7	3	6	13	6	9	10	6	12	22	24	4	8	12	4.60439	4.58248	5.01119	4.90564	4.47799	4.75526	5.18362	4.70412	4.93627	4.93644	4.75176	5.13317	5.59439	5.49874	4.65825	4.96785	5.15629
gene_646	ENSOCUG00000012256	ensembl	ENSOCUG00000012256	TRPC4	transient receptor potential cation channel subfamily C member 4 [Source:HGNC Symbol;Acc:HGNC:12336]	GL018719	622434	824714	-1	protein_coding	ENSG00000133107	TRPC4	13	37632063	37869802	1	9	4	36	12	18	13	18	7	7	5	3	2	3	4	9	11	4.22991	4.93528	4.5957	6.07249	5.07937	5.37281	5.18362	5.29111	4.81272	4.76504	4.67527	4.50677	4.40449	4.45998	4.65825	5.03224	5.10396
gene_647	ENSOCUG00000012271	ensembl	ENSOCUG00000012271	TNLG7A	Oryctolagus cuniculus TNF superfamily member 13b (TNFSF13B), mRNA. [Source:RefSeq mRNA;Acc:NM_001099964]	8	110029565	110062140	1	protein_coding	ENSG00000102524	TNFSF13B	13	108251240	108308484	15	8	28	22	23	17	36	33	4	26	19	51	12	33	27	8	18	5.27041	4.87571	5.71412	5.64596	5.51103	5.33334	5.95733	5.74462	4.58317	5.54491	5.40527	6.28486	5.17134	5.75007	5.82185	4.96785	5.42579
gene_648	ENSOCUG00000012281	ensembl	ENSOCUG00000012281	PAX5	paired box 5 [Source:HGNC Symbol;Acc:HGNC:8619]	1	17009825	17199363	1	protein_coding	ENSG00000196092	PAX5	9	36833269	37034268	1	6	7	1	1	2	3	1	2	18	10	16	10	1	10	9	14	4.22991	4.74268	4.82892	4.25599	4.21405	4.3779	4.5075	4.20234	4.3709	5.28298	5.00259	5.31711	5.06271	4.20349	5.10532	5.03224	5.2537
gene_649	ENSOCUG00000012318	ensembl	ENSOCUG00000012318	CNNM1	cyclin and CBS domain divalent metal cation transport mediator 1 [Source:HGNC Symbol;Acc:HGNC:102]	18	47328107	47390881	1	protein_coding	ENSG00000119946	CNNM1	10	99329356	99394330	2	1	5	1	0	0	1	2	2	0	1	0	1	2	1	0	4	4.38615	4.21868	4.68159	4.25599	3.84898	3.84898	4.23136	4.34747	4.3709	3.84898	4.22253	3.84898	4.24299	4.34909	4.25757	3.84898	4.62061
gene_650	ENSOCUG00000012320	ensembl	ENSOCUG00000012320	TBX15	T-box transcription factor 15 [Source:HGNC Symbol;Acc:HGNC:11594]	13	45285693	45413828	1	protein_coding	ENSG00000092607	TBX15	1	118883046	118989556	2	14	2	1	12	20	1	12	1	5	0	0	0	1	1	2	2	4.38615	5.18754	4.3799	4.25599	5.07937	5.44786	4.23136	5.04185	4.21903	4.62681	3.84898	3.84898	3.84898	4.20349	4.25757	4.41883	4.39782
gene_651	ENSOCUG00000012353	ensembl	ENSOCUG00000012353	SDSL	serine dehydratase like [Source:HGNC Symbol;Acc:HGNC:30404]	21	9044978	9057009	1	protein_coding	ENSG00000139410	SDSL	12	113422380	113438276	8	3	8	4	4	3	7	10	2	9	9	19	3	5	20	14	9	4.90576	4.48589	4.89385	4.65518	4.57343	4.49499	4.84381	4.94281	4.3709	4.88296	4.94615	5.43733	4.52728	4.63397	5.57718	5.30403	4.99029
gene_652	ENSOCUG00000012378	ensembl	ENSOCUG00000012378	SCG2	secretogranin II [Source:HGNC Symbol;Acc:HGNC:10575]	7	165090307	165095930	-1	protein_coding	ENSG00000171951	SCG2	2	223596940	223602361	12	17	19	17	25	74	28	58	19	25	14	29	18	15	30	14	10	5.1299	5.31375	5.41642	5.44939	5.5745	6.63219	5.73999	6.2573	5.39185	5.51523	5.20063	5.76741	5.44343	5.17797	5.91367	5.30403	5.04876
gene_653	ENSOCUG00000012383	ensembl	ENSOCUG00000012383	MEIOC	meiosis specific with coiled-coil domain [Source:HGNC Symbol;Acc:HGNC:26670]	19	45630024	45651549	-1	protein_coding	ENSG00000180336	MEIOC	17	44656404	44690308	18	32	16	20	32	23	16	31	26	24	17	19	20	23	13	15	18	5.39481	5.79511	5.29753	5.57117	5.7737	5.55207	5.31863	5.69318	5.62649	5.48479	5.32789	5.43733	5.52132	5.46726	5.26909	5.35099	5.42579
gene_654	ENSOCUG00000012384	ensembl	ENSOCUG00000012384	GPR1	G protein-coupled receptor 1 [Source:HGNC Symbol;Acc:HGNC:4463]	7	146955447	146956514	-1	protein_coding	ENSG00000183671	GPR1	2	206175316	206218047	2	8	1	1	1	8	4	4	1	2	6	3	7	5	3	0	2	4.38615	4.87571	4.22545	4.25599	4.21405	4.89002	4.60723	4.55053	4.21903	4.34446	4.75176	4.50677	4.87304	4.63397	4.55207	3.84898	4.39782
gene_655	ENSOCUG00000012403	ensembl	ENSOCUG00000012403	GDA	guanine deaminase [Source:HGNC Symbol;Acc:HGNC:4212]	1	58619036	58727095	1	protein_coding	ENSG00000119125	GDA	9	72114595	72257193	9	5	6	3	1	5	3	2	5	7	2	3	3	0	1	2	2	4.96691	4.66692	4.75862	4.54939	4.21405	4.67849	4.5075	4.34747	4.66768	4.76504	4.37581	4.50677	4.52728	3.84898	4.25757	4.41883	4.39782
gene_656	ENSOCUG00000012419	ensembl	ENSOCUG00000012419	KCNJ6	potassium inwardly rectifying channel subfamily J member 6 [Source:HGNC Symbol;Acc:HGNC:6267]	GL018727	1678549	1856049	-1	protein_coding	ENSG00000157542	KCNJ6	21	37607373	38121345	0	0	0	0	0	0	0	1	0	0	0	0	0	3	0	0	0	3.84898	3.84898	3.84898	3.84898	3.84898	3.84898	3.84898	4.20234	3.84898	3.84898	3.84898	3.84898	3.84898	4.45998	3.84898	3.84898	3.84898
gene_657	ENSOCUG00000012470	ensembl	ENSOCUG00000012470	MPP4	membrane palmitoylated protein 4 [Source:HGNC Symbol;Acc:HGNC:13680]	7	142436097	142478431	-1	protein_coding	ENSG00000082126	MPP4	2	201644870	201698694	7	1	0	1	7	3	3	2	1	4	1	5	4	3	1	5	1	4.84014	4.21868	3.84898	4.25599	4.80012	4.49499	4.5075	4.34747	4.21903	4.54634	4.22253	4.69345	4.62988	4.45998	4.25757	4.74156	4.23823
gene_658	ENSOCUG00000012487	ensembl	ENSOCUG00000012487	LIPK	lipase family member K [Source:HGNC Symbol;Acc:HGNC:23444]	18	36608331	36650351	1	protein_coding	ENSG00000204021	LIPK	10	88706249	88752776	0	11	15	19	23	6	12	17	2	6	5	11	1	0	12	4	2	3.84898	5.04404	5.2549	5.53195	5.51103	4.75526	5.13453	5.25345	4.3709	4.69905	4.67527	5.08166	4.24299	3.84898	5.21726	4.6498	4.39782
gene_659	ENSOCUG00000012495	ensembl	ENSOCUG00000012495	LIPN	lipase family member N [Source:HGNC Symbol;Acc:HGNC:23452]	18	36676139	36697156	1	protein_coding	ENSG00000204020	LIPN	10	88759982	88779626	0	3	25	8	20	5	12	18	1	4	3	4	0	7	3	7	9	3.84898	4.48589	5.62283	4.9752	5.40888	4.67849	5.13453	5.29111	4.21903	4.54634	4.49246	4.6064	3.84898	4.7734	4.55207	4.89871	4.99029
gene_660	ENSOCUG00000012505	ensembl	ENSOCUG00000012505	LIPM	lipase family member M [Source:HGNC Symbol;Acc:HGNC:23455]	18	36715588	36743835	1	protein_coding	ENSG00000173239	LIPM	10	88802730	88820546	0	4	4	6	2	8	7	7	0	0	0	1	0	3	5	2	3	3.84898	4.58248	4.5957	4.83025	4.36391	4.89002	4.84381	4.77048	3.84898	3.84898	3.84898	4.23094	3.84898	4.45998	4.75092	4.41883	4.51919
gene_661	ENSOCUG00000012521	ensembl	ENSOCUG00000012521	RADX	RPA1 related single stranded DNA binding protein, X-linked [Source:HGNC Symbol;Acc:HGNC:25486]	X	55167600	55254592	1	protein_coding	ENSG00000147231	RADX	X	106611930	106679439	17	28	15	9	12	18	17	19	19	19	23	19	11	15	18	11	10	5.35486	5.68433	5.2549	5.03997	5.07937	5.37281	5.36017	5.32753	5.39185	5.31923	5.54597	5.43733	5.11847	5.17797	5.49719	5.14961	5.04876
gene_662	ENSOCUG00000012527	ensembl	ENSOCUG00000012527	SLC26A7	solute carrier family 26 member 7 [Source:HGNC Symbol;Acc:HGNC:14467]	3	106821452	107012916	1	protein_coding	ENSG00000147606	SLC26A7	8	91209494	91398155	6	10	8	28	17	1	11	8	11	11	3	5	13	9	1	5	5	4.7691	4.99121	4.89385	5.84645	5.29671	4.22402	5.08296	4.83182	5.04512	4.98698	4.49246	4.69345	5.22166	4.89231	4.25757	4.74156	4.70921
gene_663	ENSOCUG00000012542	ensembl	ENSOCUG00000012542	CACNA2D3	calcium voltage-gated channel auxiliary subunit alpha2delta 3 [Source:HGNC Symbol;Acc:HGNC:15460]	9	21077194	21951851	1	protein_coding	ENSG00000157445	CACNA2D3	3	54122547	55074557	47	42	31	20	41	26	24	38	54	47	25	43	60	93	32	56	75	6.19939	6.03598	5.79915	5.57117	5.99067	5.6479	5.61535	5.86469	6.27839	6.04463	5.61051	6.11934	6.51473	6.75795	5.97142	6.49652	6.72811
gene_664	ENSOCUG00000012544	ensembl	ENSOCUG00000012544	KIRREL3	kirre like nephrin family adhesion molecule 3 [Source:HGNC Symbol;Acc:HGNC:23204]	1	90092444	90665695	1	protein_coding	ENSG00000149571	KIRREL3	11	126423358	127003460	26	33	29	32	11	14	18	4	40	31	39	36	38	40	25	29	14	5.67304	5.82134	5.74311	5.96439	5.02978	5.20567	5.40024	4.55053	5.99301	5.68324	5.98722	5.95531	6.06195	5.91551	5.75672	5.86497	5.2537
gene_665	ENSOCUG00000012566	ensembl	ENSOCUG00000012566	POU2AF1	POU class 2 homeobox associating factor 1 [Source:HGNC Symbol;Acc:HGNC:9211]	1	105028595	105052636	1	protein_coding	ENSG00000110777	POU2AF1	11	111352255	111455630	20	8	9	13	14	7	13	8	4	15	9	11	20	23	11	19	5	5.47075	4.87571	4.95437	5.26397	5.17177	4.82531	5.18362	4.83182	4.58317	5.16635	4.94615	5.08166	5.52132	5.46726	5.1628	5.52156	4.70921
gene_666	ENSOCUG00000012592	ensembl	ENSOCUG00000012592	ASB5	ankyrin repeat and SOCS box containing 5 [Source:HGNC Symbol;Acc:HGNC:17180]	2	53701695	53759161	-1	protein_coding	ENSG00000164122	ASB5	4	176213673	176277571	2	14	0	8	0	4	11	5	7	3	3	7	1	6	7	1	6	4.38615	5.18754	3.84898	4.9752	3.84898	4.59291	5.08296	4.63147	4.81272	4.45435	4.49246	4.84274	4.24299	4.70685	4.90959	4.25322	4.78864
gene_667	ENSOCUG00000012601	ensembl	ENSOCUG00000012601	MARCHF10	membrane associated ring-CH-type finger 10 [Source:HGNC Symbol;Acc:HGNC:26655]	19	47658054	47738509	-1	protein_coding	ENSG00000173838	MARCHF10	17	62701314	62808344	6	7	9	5	3	11	11	20	18	8	7	15	20	11	9	16	2	4.7691	4.81183	4.95437	4.74752	4.47799	5.06045	5.08296	5.3628	5.3541	4.82604	4.82156	5.27399	5.52132	4.99718	5.04437	5.39606	4.39782
gene_668	ENSOCUG00000012608	ensembl	ENSOCUG00000012608	PTGER2	Oryctolagus cuniculus prostaglandin E receptor 2 (PTGER2), mRNA. [Source:RefSeq mRNA;Acc:NM_001082659]	17	71193295	71210634	1	protein_coding	ENSG00000125384	PTGER2	14	52314305	52328598	30	22	25	16	15	6	27	18	45	53	28	22	32	30	34	46	14	5.7914	5.49675	5.62283	5.40581	5.21506	4.75526	5.70999	5.29111	6.10212	6.1578	5.70131	5.54619	5.90604	5.6719	6.02672	6.29573	5.2537
gene_669	ENSOCUG00000012614	ensembl	ENSOCUG00000012614	TXNDC16	thioredoxin domain containing 16 [Source:HGNC Symbol;Acc:HGNC:19965]	17	71309282	71407766	-1	protein_coding	ENSG00000087301	TXNDC16	14	52430596	52552522	30	30	54	20	25	11	19	12	31	31	44	35	29	21	18	13	33	5.7914	5.74095	6.31282	5.57117	5.5745	5.06045	5.43895	5.04185	5.76993	5.68324	6.09881	5.9301	5.82039	5.40163	5.49719	5.25498	5.91163
gene_670	ENSOCUG00000012626	ensembl	ENSOCUG00000012626	TMPRSS11A	transmembrane serine protease 11A [Source:HGNC Symbol;Acc:HGNC:27954]	15	81709326	81771279	1	protein_coding	ENSG00000187054	TMPRSS11A	4	67909395	67964140	3	6	4	6	3	2	13	19	1	1	6	4	0	3	2	1	1	4.50502	4.74268	4.5957	4.83025	4.47799	4.3779	5.18362	5.32753	4.21903	4.20019	4.75176	4.6064	3.84898	4.45998	4.42492	4.25322	4.23823
gene_671	ENSOCUG00000012627	ensembl	ENSOCUG00000012627	GPR137C	G protein-coupled receptor 137C [Source:HGNC Symbol;Acc:HGNC:25445]	17	71408192	71471715	1	protein_coding	ENSG00000180998	GPR137C	14	52552836	52637713	3	3	5	1	2	0	3	1	2	2	3	5	10	7	1	3	4	4.50502	4.48589	4.68159	4.25599	4.36391	3.84898	4.5075	4.20234	4.3709	4.34446	4.49246	4.69345	5.06271	4.7734	4.25757	4.54469	4.62061
gene_672	ENSOCUG00000012629	ensembl	ENSOCUG00000012629	CLDN2	claudin 2 [Source:HGNC Symbol;Acc:HGNC:2041]	X	55536631	55538196	1	protein_coding	ENSG00000165376	CLDN2	X	106900164	106930861	5	13	6	1	2	1	7	3	1	9	14	8	4	12	12	7	9	4.69123	5.14191	4.75862	4.25599	4.36391	4.22402	4.84381	4.45801	4.21903	4.88296	5.20063	4.90851	4.62988	5.04555	5.21726	4.89871	4.99029
gene_673	ENSOCUG00000012644	ensembl	ENSOCUG00000012644	GAD1	glutamate decarboxylase 1 [Source:HGNC Symbol;Acc:HGNC:4092]	7	110525162	110567157	1	protein_coding	ENSG00000128683	GAD1	2	170813213	170861151	30	43	40	13	30	28	21	9	97	66	37	48	48	43	43	24	26	5.7914	6.05778	6.02466	5.26397	5.71999	5.70784	5.51269	4.88904	6.90148	6.37434	5.93977	6.22517	6.28673	5.98035	6.25032	5.70516	5.70841
gene_674	ENSOCUG00000012661	ensembl	ENSOCUG00000012661	PTPRU	protein tyrosine phosphatase receptor type U [Source:HGNC Symbol;Acc:HGNC:9683]	13	136276135	136363423	-1	protein_coding	ENSG00000060656	PTPRU	1	29236516	29326813	94	117	102	54	105	179	75	172	130	166	74	65	77	77	133	100	42	6.93195	7.11523	6.99834	6.47294	6.96064	7.666	6.68896	7.46825	7.24198	7.40994	6.62361	6.53318	6.78412	6.55375	7.51126	7.14188	6.13313
gene_675	ENSOCUG00000012674	ensembl	ENSOCUG00000012674	CACNA1B	calcium voltage-gated channel subunit alpha1 B [Source:HGNC Symbol;Acc:HGNC:1389]	GL018867	50466	250738	-1	protein_coding	ENSG00000148408	CACNA1B	9	137877782	138124624	21	11	25	17	16	8	11	8	34	39	20	11	23	46	18	23	20	5.50694	5.04404	5.62283	5.44939	5.25665	4.89002	5.08296	4.83182	5.8487	5.87668	5.44207	5.08166	5.62933	6.04211	5.49719	5.67059	5.50297
gene_676	ENSOCUG00000012685	ensembl	ENSOCUG00000012685	PITX2	paired like homeodomain 2 [Source:HGNC Symbol;Acc:HGNC:9005]	15	38860504	38875769	1	protein_coding	ENSG00000164093	PITX2	4	110617423	110642123	1	0	0	9	1	0	0	0	0	0	0	0	0	1	0	0	0	4.22991	3.84898	3.84898	5.03997	4.21405	3.84898	3.84898	3.84898	3.84898	3.84898	3.84898	3.84898	3.84898	4.20349	3.84898	3.84898	3.84898
gene_677	ENSOCUG00000012760	ensembl	ENSOCUG00000012760	ZBTB32	zinc finger and BTB domain containing 32 [Source:HGNC Symbol;Acc:HGNC:16763]	GL018786	545127	548059	1	protein_coding	ENSG00000011590	ZBTB32	19	35704558	35717038	13	12	3	7	5	6	11	3	6	7	11	13	11	6	9	2	6	5.17885	5.09416	4.49743	4.90564	4.65688	4.75526	5.08296	4.45801	4.74351	4.76504	5.05589	5.18223	5.11847	4.70685	5.04437	4.41883	4.78864
gene_678	ENSOCUG00000012763	ensembl	ENSOCUG00000012763	CNTN6	contactin 6 [Source:HGNC Symbol;Acc:HGNC:2176]	GL018703	5982024	6248704	-1	protein_coding	ENSG00000134115	CNTN6	3	1092658	1404217	66	25	32	11	9	4	4	2	87	55	43	25	36	33	28	44	50	6.54356	5.59418	5.82626	5.15801	4.9222	4.59291	4.60723	4.34747	6.77959	6.19347	6.07723	5.64593	6.01203	5.75007	5.85319	6.25174	6.30302
gene_679	ENSOCUG00000012799	ensembl	ENSOCUG00000012799	SLC17A7	solute carrier family 17 member 7 [Source:HGNC Symbol;Acc:HGNC:16704]	GL019152	24514	33418	-1	protein_coding	ENSG00000104888	SLC17A7	19	49429401	49442360	3	3	0	1	10	6	12	12	0	1	2	0	5	7	1	2	1	4.50502	4.48589	3.84898	4.25599	4.97752	4.75526	5.13453	5.04185	3.84898	4.20019	4.37581	3.84898	4.71949	4.7734	4.25757	4.41883	4.23823
gene_680	ENSOCUG00000012817	ensembl	ENSOCUG00000012817	GRM5	glutamate metabotropic receptor 5 [Source:HGNC Symbol;Acc:HGNC:4597]	1	128016219	128333636	1	protein_coding	ENSG00000168959	GRM5	11	88504576	89065982	0	0	1	0	0	1	1	3	5	2	0	0	2	4	3	0	0	3.84898	3.84898	4.22545	3.84898	3.84898	4.22402	4.23136	4.45801	4.66768	4.34446	3.84898	3.84898	4.40449	4.55279	4.55207	3.84898	3.84898
gene_681	ENSOCUG00000012822	ensembl	ENSOCUG00000012822	MKRN3	makorin ring finger protein 3 [Source:HGNC Symbol;Acc:HGNC:7114]	17	81808026	81809573	-1	protein_coding	ENSG00000179455	MKRN3	15	23565674	23630075	6	14	5	8	0	3	4	2	4	13	3	3	8	1	6	7	13	4.7691	5.18754	4.68159	4.9752	3.84898	4.49499	4.60723	4.34747	4.58317	5.08069	4.49246	4.50677	4.94064	4.20349	4.83393	4.89871	5.20611
gene_682	ENSOCUG00000012893	ensembl	ENSOCUG00000012893	GRPR	gastrin releasing peptide receptor [Source:HGNC Symbol;Acc:HGNC:4609]	X	2010327	2080069	1	protein_coding	ENSG00000126010	GRPR	X	16123565	16153518	0	0	1	0	0	3	2	0	2	0	0	0	1	3	0	2	0	3.84898	3.84898	4.22545	3.84898	3.84898	4.49499	4.38819	3.84898	4.3709	3.84898	3.84898	3.84898	4.24299	4.45998	3.84898	4.41883	3.84898
gene_683	ENSOCUG00000012907	ensembl	ENSOCUG00000012907	TBX21	T-box transcription factor 21 [Source:HGNC Symbol;Acc:HGNC:11599]	19	39560232	39570319	-1	protein_coding	ENSG00000073861	TBX21	17	47733236	47746122	3	1	6	5	1	7	2	6	2	13	3	38	15	12	3	13	17	4.50502	4.21868	4.75862	4.74752	4.21405	4.82531	4.38819	4.70412	4.3709	5.08069	4.49246	6.00431	5.31573	5.04555	4.55207	5.25498	5.38517
gene_684	ENSOCUG00000012918	ensembl	ENSOCUG00000012918	SYNPR	synaptoporin [Source:HGNC Symbol;Acc:HGNC:16507]	9	30262224	30619310	1	protein_coding	ENSG00000163630	SYNPR	3	63228315	63616924	1	0	0	0	0	0	0	0	0	0	0	0	0	0	0	0	0	4.22991	3.84898	3.84898	3.84898	3.84898	3.84898	3.84898	3.84898	3.84898	3.84898	3.84898	3.84898	3.84898	3.84898	3.84898	3.84898	3.84898
gene_685	ENSOCUG00000013003	ensembl	ENSOCUG00000013003	SCN3A	sodium voltage-gated channel alpha subunit 3 [Source:HGNC Symbol;Acc:HGNC:10590]	7	104491906	104607488	-1	protein_coding	ENSG00000153253	SCN3A	2	165087526	165204050	33	48	39	101	53	24	118	64	34	52	24	46	22	55	21	11	42	5.87339	6.16167	6.00147	7.1698	6.23313	5.58486	7.20521	6.35556	5.8487	6.1396	5.57867	6.18384	5.59439	6.2117	5.61526	5.14961	6.13313
gene_686	ENSOCUG00000013013	ensembl	ENSOCUG00000013013	L3MBTL4	L3MBTL histone methyl-lysine binding protein 4 [Source:HGNC Symbol;Acc:HGNC:26677]	9	55467674	56021389	1	protein_coding	ENSG00000154655	L3MBTL4	18	5954706	6415237	9	16	11	15	10	10	13	21	24	24	21	22	12	20	9	4	15	4.96691	5.27329	5.06485	5.36049	4.97752	5.00698	5.18362	5.39699	5.56405	5.48479	5.47774	5.54619	5.17134	5.36735	5.04437	4.6498	5.29928
gene_687	ENSOCUG00000013045	ensembl	ENSOCUG00000013045	NA	NA	12	73480121	73481107	1	protein_coding	ENSG00000182247	UBE2E2	3	23203020	23591794	23	26	23	19	18	8	24	16	37	41	24	21	15	22	18	16	28	5.57615	5.62498	5.55793	5.53195	5.33536	4.89002	5.61535	5.21442	5.92287	5.92075	5.57867	5.51101	5.31573	5.43491	5.49719	5.39606	5.76989
gene_688	ENSOCUG00000013056	ensembl	ENSOCUG00000013056	ZNF804B	zinc finger protein 804B [Source:HGNC Symbol;Acc:HGNC:21958]	10	39211107	39487758	-1	protein_coding	ENSG00000182348	ZNF804B	7	88759700	89338528	22	53	50	22	29	3	20	6	43	47	37	41	53	37	32	36	19	5.54205	6.25803	6.23664	5.64596	5.69224	4.49499	5.4764	4.70412	6.05956	6.04463	5.93977	6.07453	6.38641	5.84722	5.97142	6.05968	5.46502
gene_689	ENSOCUG00000013057	ensembl	ENSOCUG00000013057	GBX2	gastrulation brain homeobox 2 [Source:HGNC Symbol;Acc:HGNC:4186]	GL018906	10437	12927	-1	protein_coding	ENSG00000168505	GBX2	2	236165236	236168386	0	0	0	0	4	5	0	33	0	1	0	2	0	0	0	0	0	3.84898	3.84898	3.84898	3.84898	4.57343	4.67849	3.84898	5.74462	3.84898	4.20019	3.84898	4.38759	3.84898	3.84898	3.84898	3.84898	3.84898
gene_690	ENSOCUG00000013062	ensembl	ENSOCUG00000013062	ACSL6	NA	3	15033887	15092849	-1	protein_coding	ENSG00000164398	ACSL6	5	131949973	132012243	13	15	18	7	3	7	12	19	10	17	15	25	13	57	4	12	15	5.17885	5.23127	5.37816	4.90564	4.47799	4.82531	5.13453	5.32753	4.99225	5.24549	5.24473	5.64593	5.22166	6.24662	4.65825	5.2036	5.29928
gene_691	ENSOCUG00000013094	ensembl	ENSOCUG00000013094	GPR160	G protein-coupled receptor 160 [Source:HGNC Symbol;Acc:HGNC:23693]	14	64992782	64993798	1	protein_coding	ENSG00000173890	GPR160	3	170037995	170085392	9	1	1	2	27	6	12	8	4	13	15	13	2	24	4	4	9	4.96691	4.21868	4.22545	4.42271	5.63479	4.75526	5.13453	4.83182	4.58317	5.08069	5.24473	5.18223	4.40449	5.49874	4.65825	4.6498	4.99029
gene_692	ENSOCUG00000013137	ensembl	ENSOCUG00000013137	CETP	cholesteryl ester transfer protein [Source:HGNC Symbol;Acc:HGNC:1869]	5	13184508	13200404	1	protein_coding	ENSG00000087237	CETP	16	56961923	56983845	23	19	33	12	7	14	4	30	23	20	19	23	2	22	15	3	30	5.57615	5.3905	5.8528	5.21231	4.80012	5.20567	4.60723	5.66663	5.53157	5.35432	5.40527	5.58036	4.40449	5.43491	5.3659	4.54469	5.8285
gene_693	ENSOCUG00000013146	ensembl	ENSOCUG00000013146	PKD2L1	polycystin 2 like 1, transient receptor potential cation channel [Source:HGNC Symbol;Acc:HGNC:9011]	18	48225663	48261954	-1	protein_coding	ENSG00000107593	PKD2L1	10	100288149	100330264	29	22	46	14	15	11	15	11	21	46	18	15	32	29	18	17	13	5.76285	5.49675	6.15587	5.31328	5.21506	5.06045	5.27547	4.99362	5.46381	6.02478	5.36724	5.27399	5.90604	5.64471	5.49719	5.43942	5.20611
gene_694	ENSOCUG00000013186	ensembl	ENSOCUG00000013186	NA	NA	GL018734	643385	644585	1	protein_coding	ENSG00000159958	TNFRSF13C	22	41922032	41926806	3	2	7	3	3	3	1	5	4	6	3	7	20	1	4	11	6	4.50502	4.3704	4.82892	4.54939	4.47799	4.49499	4.23136	4.63147	4.58317	4.69905	4.49246	4.84274	5.52132	4.20349	4.65825	5.14961	4.78864
gene_695	ENSOCUG00000013226	ensembl	ENSOCUG00000013226	BLK	BLK proto-oncogene, Src family tyrosine kinase [Source:HGNC Symbol;Acc:HGNC:1057]	2	38416232	38460563	-1	protein_coding	ENSG00000136573	BLK	8	11486894	11564599	2	1	5	1	3	6	2	2	2	15	11	12	10	7	9	14	9	4.38615	4.21868	4.68159	4.25599	4.47799	4.75526	4.38819	4.34747	4.3709	5.16635	5.05589	5.13317	5.06271	4.7734	5.04437	5.30403	4.99029
gene_696	ENSOCUG00000013227	ensembl	ENSOCUG00000013227	RFX6	regulatory factor X6 [Source:HGNC Symbol;Acc:HGNC:21478]	12	105810190	105876542	1	protein_coding	ENSG00000185002	RFX6	6	116877212	116932161	1	0	0	0	0	0	1	0	3	0	2	0	0	1	0	2	1	4.22991	3.84898	3.84898	3.84898	3.84898	3.84898	4.23136	3.84898	4.48649	3.84898	4.37581	3.84898	3.84898	4.20349	3.84898	4.41883	4.23823
gene_697	ENSOCUG00000013284	ensembl	ENSOCUG00000013284	ST18	ST18 C2H2C-type zinc finger transcription factor [Source:HGNC Symbol;Acc:HGNC:18695]	3	66939632	67054708	-1	protein_coding	ENSG00000147488	ST18	8	52110839	52460959	5	6	2	2	4	3	8	6	3	5	1	9	3	20	2	3	5	4.69123	4.74268	4.3799	4.42271	4.57343	4.49499	4.90965	4.70412	4.48649	4.62681	4.22253	4.96981	4.52728	5.36735	4.42492	4.54469	4.70921
gene_698	ENSOCUG00000013288	ensembl	ENSOCUG00000013288	MTTP	microsomal triglyceride transfer protein [Source:HGNC Symbol;Acc:HGNC:7467]	15	50209672	50271910	-1	protein_coding	ENSG00000138823	MTTP	4	99564081	99623997	8	9	2	17	21	12	7	12	12	17	6	12	8	13	5	14	17	4.90576	4.93528	4.3799	5.44939	5.44394	5.11119	4.84381	5.04185	5.09528	5.24549	4.75176	5.13317	4.94064	5.09164	4.75092	5.30403	5.38517
gene_699	ENSOCUG00000013309	ensembl	ENSOCUG00000013309	TRHDE	thyrotropin releasing hormone degrading enzyme [Source:HGNC Symbol;Acc:HGNC:30748]	4	51397572	51830973	1	protein_coding	ENSG00000072657	TRHDE	12	72087266	72670758	4	8	2	9	6	4	6	4	9	6	12	5	7	14	7	6	7	4.60439	4.87571	4.3799	5.03997	4.73177	4.59291	4.77252	4.55053	4.93627	4.69905	5.10645	4.69345	4.87304	5.13571	4.90959	4.82377	4.86109
gene_700	ENSOCUG00000013312	ensembl	ENSOCUG00000013312	KCNH4	potassium voltage-gated channel subfamily H member 4 [Source:HGNC Symbol;Acc:HGNC:6253]	19	42985071	42998333	-1	protein_coding	ENSG00000089558	KCNH4	17	42156891	42181142	9	9	5	19	19	24	20	26	3	5	5	11	12	4	16	10	11	4.96691	4.93528	4.68159	5.53195	5.37272	5.58486	5.4764	5.55426	4.48649	4.62681	4.67527	5.08166	5.17134	4.55279	5.41135	5.09264	5.10396
gene_701	ENSOCUG00000013354	ensembl	ENSOCUG00000013354	SLC1A6	solute carrier family 1 member 6 [Source:HGNC Symbol;Acc:HGNC:10944]	GL018829	852529	878621	1	protein_coding	ENSG00000105143	SLC1A6	19	14950033	15022990	18	21	25	33	14	13	36	8	37	34	11	41	16	20	10	14	14	5.39481	5.46241	5.62283	5.99227	5.17177	5.1595	5.95733	4.83182	5.92287	5.75931	5.05589	6.07453	5.35992	5.36735	5.10532	5.30403	5.2537
gene_702	ENSOCUG00000013357	ensembl	ENSOCUG00000013357	GRHL3	grainyhead like transcription factor 3 [Source:HGNC Symbol;Acc:HGNC:25839]	13	129072412	129101797	-1	protein_coding	ENSG00000158055	GRHL3	1	24319357	24364482	18	39	23	54	123	57	56	82	19	29	15	17	3	8	8	7	2	5.39481	5.96832	5.55793	6.47294	7.14417	6.35951	6.38112	6.61383	5.39185	5.62978	5.24473	5.35862	4.52728	4.83492	4.97939	4.89871	4.39782
gene_703	ENSOCUG00000013373	ensembl	ENSOCUG00000013373	STPG1	sperm tail PG-rich repeat containing 1 [Source:HGNC Symbol;Acc:HGNC:28070]	13	129022184	129067686	1	protein_coding	ENSG00000001460	STPG1	1	24356999	24416934	3	10	1	10	7	0	2	0	6	8	11	9	4	5	7	10	10	4.50502	4.99121	4.22545	5.10072	4.80012	3.84898	4.38819	3.84898	4.74351	4.82604	5.05589	4.96981	4.62988	4.63397	4.90959	5.09264	5.04876
gene_704	ENSOCUG00000013406	ensembl	ENSOCUG00000013406	NA	NA	12	140107577	140122532	-1	protein_coding	ENSG00000131019	ULBP3	6	150061053	150069121	1	3	2	0	0	2	3	1	0	1	3	5	1	2	1	1	1	4.22991	4.48589	4.3799	3.84898	3.84898	4.3779	4.5075	4.20234	3.84898	4.20019	4.49246	4.69345	4.24299	4.34909	4.25757	4.25322	4.23823
gene_705	ENSOCUG00000013414	ensembl	ENSOCUG00000013414	RASGEF1C	RasGEF domain family member 1C [Source:HGNC Symbol;Acc:HGNC:27400]	GL018730	1591993	1675930	-1	protein_coding	ENSG00000146090	RASGEF1C	5	180100795	180209211	2	4	3	7	3	4	0	0	13	12	11	8	3	11	1	6	2	4.38615	4.58248	4.49743	4.90564	4.47799	4.59291	3.84898	3.84898	5.14307	5.03496	5.05589	4.90851	4.52728	4.99718	4.25757	4.82377	4.39782
gene_706	ENSOCUG00000013463	ensembl	ENSOCUG00000013463	MELTF	melanotransferrin [Source:HGNC Symbol;Acc:HGNC:7037]	14	91788310	91804508	1	protein_coding	ENSG00000163975	MELTF	3	196988621	197029817	7	1	12	38	79	6	39	76	8	5	1	9	4	4	3	6	10	4.84014	4.21868	5.11574	6.12338	6.64425	4.75526	6.03021	6.53303	4.87666	4.62681	4.22253	4.96981	4.62988	4.55279	4.55207	4.82377	5.04876
gene_707	ENSOCUG00000013467	ensembl	ENSOCUG00000013467	RNF150	ring finger protein 150 [Source:HGNC Symbol;Acc:HGNC:23138]	15	23393357	23704567	1	protein_coding	ENSG00000170153	RNF150	4	140859807	141212877	36	21	37	23	22	6	20	10	28	28	34	36	54	29	36	37	35	5.95043	5.46241	5.95379	5.6817	5.47796	4.75526	5.4764	4.94281	5.68588	5.60215	5.86515	5.95531	6.40549	5.64471	6.07977	6.08526	5.96421
gene_708	ENSOCUG00000013485	ensembl	ENSOCUG00000013485	NA	Oryctolagus cuniculus potassium voltage-gated channel subfamily E regulatory subunit 1 (KCNE1), mRNA. [Source:RefSeq mRNA;Acc:NM_001109822]	GL018729	1221003	1238731	-1	protein_coding	ENSG00000180509	KCNE1	21	34446688	34512214	0	3	5	4	0	0	1	4	13	10	1	0	3	12	4	5	1	3.84898	4.48589	4.68159	4.65518	3.84898	3.84898	4.23136	4.55053	5.14307	4.93644	4.22253	3.84898	4.52728	5.04555	4.65825	4.74156	4.23823
gene_709	ENSOCUG00000013531	ensembl	ENSOCUG00000013531	STAG3	stromal antigen 3 [Source:HGNC Symbol;Acc:HGNC:11356]	6	27470609	27498626	-1	protein_coding	ENSG00000066923	STAG3	7	100177563	100221488	15	6	4	10	3	9	1	8	6	21	14	6	6	6	11	6	9	5.27041	4.74268	4.5957	5.10072	4.47799	4.95034	4.23136	4.83182	4.74351	5.38836	5.20063	4.77152	4.7998	4.70685	5.1628	4.82377	4.99029
gene_710	ENSOCUG00000013532	ensembl	ENSOCUG00000013532	KCNK9	potassium two pore domain channel subfamily K member 9 [Source:HGNC Symbol;Acc:HGNC:6283]	3	155035638	155083618	-1	protein_coding	ENSG00000169427	KCNK9	8	139600838	139704109	0	4	7	2	1	1	1	0	5	4	0	0	3	6	3	5	2	3.84898	4.58248	4.82892	4.42271	4.21405	4.22402	4.23136	3.84898	4.66768	4.54634	3.84898	3.84898	4.52728	4.70685	4.55207	4.74156	4.39782
gene_711	ENSOCUG00000013536	ensembl	ENSOCUG00000013536	NA	NA	GL018934	364479	413176	1	protein_coding	ENSG00000140538	NTRK3	15	87859751	88256768	4	12	14	14	6	2	4	0	11	20	25	13	19	8	17	12	7	4.60439	5.09416	5.21052	5.31328	4.73177	4.3779	4.60723	3.84898	5.04512	5.35432	5.61051	5.18223	5.48302	4.83492	5.45506	5.2036	4.86109
gene_712	ENSOCUG00000013541	ensembl	ENSOCUG00000013541	RLBP1	retinaldehyde binding protein 1 [Source:HGNC Symbol;Acc:HGNC:10024]	GL018738	2305574	2316740	1	protein_coding	ENSG00000140522	RLBP1	15	89209869	89221614	15	6	17	5	0	0	0	0	24	56	20	19	33	10	11	14	23	5.27041	4.74268	5.33858	4.74752	3.84898	3.84898	3.84898	3.84898	5.56405	6.21096	5.44207	5.43733	5.93336	4.94623	5.1628	5.30403	5.61004
gene_713	ENSOCUG00000013552	ensembl	ENSOCUG00000013552	KCNN3	potassium calcium-activated channel subfamily N member 3 [Source:HGNC Symbol;Acc:HGNC:6292]	13	37785788	37942487	1	protein_coding	ENSG00000143603	KCNN3	1	154697455	154870281	19	28	30	46	98	28	29	27	15	27	37	24	20	31	19	15	32	5.4334	5.68433	5.77144	6.30945	6.88226	5.70784	5.76929	5.58335	5.2325	5.57387	5.93977	5.61359	5.52132	5.69851	5.53786	5.35099	5.88452
gene_714	ENSOCUG00000013553	ensembl	ENSOCUG00000013553	CCDC158	coiled-coil domain containing 158 [Source:HGNC Symbol;Acc:HGNC:26374]	15	73996368	74061721	1	protein_coding	ENSG00000163749	CCDC158	4	76312997	76421868	15	21	12	10	21	6	17	17	24	24	14	16	20	16	27	21	9	5.27041	5.46241	5.11574	5.10072	5.44394	4.75526	5.36017	5.25345	5.56405	5.48479	5.20063	5.31711	5.52132	5.21859	5.82185	5.59837	4.99029
gene_715	ENSOCUG00000013559	ensembl	ENSOCUG00000013559	SLAMF7	SLAM family member 7 [Source:HGNC Symbol;Acc:HGNC:21394]	13	32323301	32338849	-1	protein_coding	ENSG00000026751	SLAMF7	1	160739057	160754821	10	9	13	15	16	2	6	5	6	5	3	5	2	5	7	13	12	5.02431	4.93528	5.16421	5.36049	5.25665	4.3779	4.77252	4.63147	4.74351	4.62681	4.49246	4.69345	4.40449	4.63397	4.90959	5.25498	5.15629
gene_716	ENSOCUG00000013579	ensembl	ENSOCUG00000013579	CCDC150	coiled-coil domain containing 150 [Source:HGNC Symbol;Acc:HGNC:26834]	7	137134039	137233017	1	protein_coding	ENSG00000144395	CCDC150	2	196639554	196763490	9	2	13	12	11	11	20	12	17	12	8	17	12	5	11	2	9	4.96691	4.3704	5.16421	5.21231	5.02978	5.06045	5.4764	5.04185	5.31504	5.03496	4.88604	5.35862	5.17134	4.63397	5.1628	4.41883	4.99029
gene_717	ENSOCUG00000013580	ensembl	ENSOCUG00000013580	MOV10L1	Mov10 like RISC complex RNA helicase 1 [Source:HGNC Symbol;Acc:HGNC:7201]	GL018905	72838	143541	1	protein_coding	ENSG00000073146	MOV10L1	22	50089879	50161690	54	96	48	20	18	11	14	17	46	49	26	17	27	36	62	47	43	6.33655	6.8876	6.19686	5.57117	5.33536	5.06045	5.23053	5.25345	6.1229	6.08344	5.64153	5.35862	5.7599	5.82363	6.62733	6.3172	6.15558
gene_718	ENSOCUG00000013606	ensembl	ENSOCUG00000013606	JAKMIP2	janus kinase and microtubule interacting protein 2 [Source:HGNC Symbol;Acc:HGNC:29067]	3	29568375	29761706	-1	protein_coding	ENSG00000176049	JAKMIP2	5	147585438	147782775	4	1	0	73	30	37	101	9	4	5	3	4	3	8	2	6	4	4.60439	4.21868	3.84898	6.79747	5.71999	5.94692	7.0231	4.88904	4.58317	4.62681	4.49246	4.6064	4.52728	4.83492	4.42492	4.82377	4.62061
gene_719	ENSOCUG00000013609	ensembl	ENSOCUG00000013609	LBP	Oryctolagus cuniculus lipopolysaccharide binding protein (LBP), mRNA. [Source:RefSeq mRNA;Acc:NM_001195719]	4	2009351	2030181	-1	protein_coding	ENSG00000129988	LBP	20	38346482	38377013	0	7	1	0	2	6	1	0	0	0	3	0	0	0	1	2	0	3.84898	4.81183	4.22545	3.84898	4.36391	4.75526	4.23136	3.84898	3.84898	3.84898	4.49246	3.84898	3.84898	3.84898	4.25757	4.41883	3.84898
gene_720	ENSOCUG00000013644	ensembl	ENSOCUG00000013644	RPE65	retinoid isomerohydrolase RPE65 [Source:HGNC Symbol;Acc:HGNC:10294]	13	97789924	97812892	1	protein_coding	ENSG00000116745	RPE65	1	68428822	68449954	2	0	2	3	0	1	0	0	1	1	1	4	1	5	3	2	3	4.38615	3.84898	4.3799	4.54939	3.84898	4.22402	3.84898	3.84898	4.21903	4.20019	4.22253	4.6064	4.24299	4.63397	4.55207	4.41883	4.51919
gene_721	ENSOCUG00000013712	ensembl	ENSOCUG00000013712	EFHB	EF-hand domain family member B [Source:HGNC Symbol;Acc:HGNC:26330]	14	5938480	6014796	-1	protein_coding	ENSG00000163576	EFHB	3	19879472	19947025	46	69	28	18	42	56	41	48	35	32	25	23	17	46	41	30	34	6.1786	6.52699	5.71412	5.4914	6.01267	6.34164	6.07663	6.07559	5.8739	5.70912	5.61051	5.58036	5.40244	6.04211	6.20377	5.89465	5.93819
gene_722	ENSOCUG00000013741	ensembl	ENSOCUG00000013741	TM4SF4	transmembrane 4 L six family member 4 [Source:HGNC Symbol;Acc:HGNC:11856]	14	43279737	43302395	1	protein_coding	ENSG00000169903	TM4SF4	3	149474697	149503394	34	40	5	11	2	0	14	3	12	5	9	3	10	10	10	15	14	5.89959	5.99127	4.68159	5.15801	4.36391	3.84898	5.23053	4.45801	5.09528	4.62681	4.94615	4.50677	5.06271	4.94623	5.10532	5.35099	5.2537
gene_723	ENSOCUG00000013748	ensembl	ENSOCUG00000013748	GCKR	glucokinase regulator [Source:HGNC Symbol;Acc:HGNC:4196]	2	158578727	158598892	-1	protein_coding	ENSG00000084734	GCKR	2	27496839	27523684	3	0	2	4	0	2	6	0	5	3	7	0	0	4	0	8	2	4.50502	3.84898	4.3799	4.65518	3.84898	4.3779	4.77252	3.84898	4.66768	4.45435	4.82156	3.84898	3.84898	4.55279	3.84898	4.96785	4.39782
gene_724	ENSOCUG00000013779	ensembl	ENSOCUG00000013779	FOXN1	forkhead box N1 [Source:HGNC Symbol;Acc:HGNC:12765]	19	19613313	19624929	-1	protein_coding	ENSG00000109101	FOXN1	17	28506243	28538900	0	0	0	0	0	0	0	0	0	1	0	0	0	0	0	0	0	3.84898	3.84898	3.84898	3.84898	3.84898	3.84898	3.84898	3.84898	3.84898	4.20019	3.84898	3.84898	3.84898	3.84898	3.84898	3.84898	3.84898
gene_725	ENSOCUG00000013819	ensembl	ENSOCUG00000013819	RPS6KL1	ribosomal protein S6 kinase like 1 [Source:HGNC Symbol;Acc:HGNC:20222]	20	30198007	30214371	1	protein_coding	ENSG00000198208	RPS6KL1	14	74903951	74923302	15	22	14	19	18	16	16	28	10	9	17	18	5	19	6	10	9	5.27041	5.49675	5.21052	5.53195	5.33536	5.29242	5.31863	5.61175	4.99225	4.88296	5.32789	5.39865	4.71949	5.33199	4.83393	5.09264	4.99029
gene_726	ENSOCUG00000013867	ensembl	ENSOCUG00000013867	PNLDC1	PARN like, ribonuclease domain containing 1 [Source:HGNC Symbol;Acc:HGNC:21185]	12	149644369	149661407	1	protein_coding	ENSG00000146453	PNLDC1	6	159800249	159820704	9	9	5	1	6	2	4	4	7	8	5	5	5	13	10	6	5	4.96691	4.93528	4.68159	4.25599	4.73177	4.3779	4.60723	4.55053	4.81272	4.82604	4.67527	4.69345	4.71949	5.09164	5.10532	4.82377	4.70921
gene_727	ENSOCUG00000013873	ensembl	ENSOCUG00000013873	AFF2	AF4/FMR2 family member 2 [Source:HGNC Symbol;Acc:HGNC:3776]	GL018700	12062781	12649366	1	protein_coding	ENSG00000155966	AFF2	X	148500617	149000663	2	8	5	11	3	10	19	4	8	20	5	6	0	15	5	8	3	4.38615	4.87571	4.68159	5.15801	4.47799	5.00698	5.43895	4.55053	4.87666	5.35432	4.67527	4.77152	3.84898	5.17797	4.75092	4.96785	4.51919
gene_728	ENSOCUG00000013921	ensembl	ENSOCUG00000013921	NXPH3	neurexophilin 3 [Source:HGNC Symbol;Acc:HGNC:8077]	19	38040747	38041451	-1	protein_coding	ENSG00000182575	NXPH3	17	49575871	49583827	1	12	2	0	0	8	8	12	3	7	2	5	2	4	6	11	8	4.22991	5.09416	4.3799	3.84898	3.84898	4.89002	4.90965	5.04185	4.48649	4.76504	4.37581	4.69345	4.40449	4.55279	4.83393	5.14961	4.92797
gene_729	ENSOCUG00000013965	ensembl	ENSOCUG00000013965	KCNT2	potassium sodium-activated channel subfamily T member 2 [Source:HGNC Symbol;Acc:HGNC:18866]	16	74392390	74850110	1	protein_coding	ENSG00000162687	KCNT2	1	196225779	196609225	1	4	0	2	3	7	9	6	9	4	11	0	1	11	5	1	17	4.22991	4.58248	3.84898	4.42271	4.47799	4.82531	4.971	4.70412	4.93627	4.54634	5.05589	3.84898	4.24299	4.99718	4.75092	4.25322	5.38517
gene_730	ENSOCUG00000013979	ensembl	ENSOCUG00000013979	BOLL	boule homolog, RNA binding protein [Source:HGNC Symbol;Acc:HGNC:14273]	7	138168815	138228529	-1	protein_coding	ENSG00000152430	BOLL	2	197726879	197786762	0	3	4	1	2	0	4	0	2	7	1	2	1	1	3	0	3	3.84898	4.48589	4.5957	4.25599	4.36391	3.84898	4.60723	3.84898	4.3709	4.76504	4.22253	4.38759	4.24299	4.20349	4.55207	3.84898	4.51919
gene_731	ENSOCUG00000014009	ensembl	ENSOCUG00000014009	SLC17A4	solute carrier family 17 member 4 [Source:HGNC Symbol;Acc:HGNC:10932]	12	11215183	11232834	-1	protein_coding	ENSG00000146039	SLC17A4	6	25754699	25781199	2	2	5	1	1	5	4	14	5	0	1	2	2	7	2	5	0	4.38615	4.3704	4.68159	4.25599	4.21405	4.67849	4.60723	5.13176	4.66768	3.84898	4.22253	4.38759	4.40449	4.7734	4.42492	4.74156	3.84898
gene_732	ENSOCUG00000014066	ensembl	ENSOCUG00000014066	SLC6A15	solute carrier family 6 member 15 [Source:HGNC Symbol;Acc:HGNC:13621]	4	64100392	64126843	-1	protein_coding	ENSG00000072041	SLC6A15	12	84859491	84913629	2	7	0	2	2	6	4	9	1	0	7	3	2	2	2	2	4	4.38615	4.81183	3.84898	4.42271	4.36391	4.75526	4.60723	4.88904	4.21903	3.84898	4.82156	4.50677	4.40449	4.34909	4.42492	4.41883	4.62061
gene_733	ENSOCUG00000014068	ensembl	ENSOCUG00000014068	RIMS3	regulating synaptic membrane exocytosis 3 [Source:HGNC Symbol;Acc:HGNC:21292]	13	125931457	125944256	1	protein_coding	ENSG00000117016	RIMS3	1	40620680	40665682	0	1	7	3	7	2	3	7	2	4	3	2	7	3	7	0	8	3.84898	4.21868	4.82892	4.54939	4.80012	4.3779	4.5075	4.77048	4.3709	4.54634	4.49246	4.38759	4.87304	4.45998	4.90959	3.84898	4.92797
gene_734	ENSOCUG00000014096	ensembl	ENSOCUG00000014096	PPP1R42	protein phosphatase 1 regulatory subunit 42 [Source:HGNC Symbol;Acc:HGNC:33732]	3	82813201	82854025	-1	protein_coding	ENSG00000178125	PPP1R42	8	66964099	67056604	5	4	4	1	3	4	10	8	4	6	5	2	7	6	3	4	6	4.69123	4.58248	4.5957	4.25599	4.47799	4.59291	5.0286	4.83182	4.58317	4.69905	4.67527	4.38759	4.87304	4.70685	4.55207	4.6498	4.78864
gene_735	ENSOCUG00000014105	ensembl	ENSOCUG00000014105	GABRG1	gamma-aminobutyric acid type A receptor gamma1 subunit [Source:HGNC Symbol;Acc:HGNC:4086]	2	34588816	34671034	-1	protein_coding	ENSG00000163285	GABRG1	4	46035769	46124054	9	12	8	10	3	0	6	3	17	14	4	7	12	15	16	11	11	4.96691	5.09416	4.89385	5.10072	4.47799	3.84898	4.77252	4.45801	5.31504	5.12441	4.59001	4.84274	5.17134	5.17797	5.41135	5.14961	5.10396
gene_736	ENSOCUG00000014119	ensembl	ENSOCUG00000014119	HOXD3	homeobox D3 [Source:HGNC Symbol;Acc:HGNC:5137]	7	115723341	115730853	1	protein_coding	ENSG00000128652	HOXD3	2	176136612	176173102	0	3	0	0	1	0	8	1	1	2	3	3	2	2	1	2	7	3.84898	4.48589	3.84898	3.84898	4.21405	3.84898	4.90965	4.20234	4.21903	4.34446	4.49246	4.50677	4.40449	4.34909	4.25757	4.41883	4.86109
gene_737	ENSOCUG00000014135	ensembl	ENSOCUG00000014135	SUCNR1	succinate receptor 1 [Source:HGNC Symbol;Acc:HGNC:4542]	14	45985750	46008982	1	protein_coding	ENSG00000198829	SUCNR1	3	151873643	151884619	12	11	33	26	7	6	33	13	4	10	6	32	6	4	4	3	10	5.1299	5.04404	5.8528	5.78312	4.80012	4.75526	5.8801	5.08781	4.58317	4.93644	4.75176	5.85135	4.7998	4.55279	4.65825	4.54469	5.04876
gene_738	ENSOCUG00000014161	ensembl	ENSOCUG00000014161	NA	ATP binding cassette subfamily C member 8 [Source:HGNC Symbol;Acc:HGNC:59]	GL018733	1410721	1457398	-1	protein_coding	ENSG00000006071	ABCC8	11	17392498	17476894	2	4	0	4	4	0	4	0	2	11	10	0	3	12	0	2	1	4.38615	4.58248	3.84898	4.65518	4.57343	3.84898	4.60723	3.84898	4.3709	4.98698	5.00259	3.84898	4.52728	5.04555	3.84898	4.41883	4.23823
gene_739	ENSOCUG00000014186	ensembl	ENSOCUG00000014186	NA	NA	17	5643337	5645592	-1	protein_coding	ENSG00000168924	LETM1	4	1811479	1856156	20	14	7	19	20	26	12	40	17	16	18	9	9	24	17	8	17	5.47075	5.18754	4.82892	5.53195	5.40888	5.6479	5.13453	5.90971	5.31504	5.20666	5.36724	4.96981	5.00362	5.49874	5.45506	4.96785	5.38517
gene_740	ENSOCUG00000014187	ensembl	ENSOCUG00000014187	MINAR1	membrane integral NOTCH2 associated receptor 1 [Source:HGNC Symbol;Acc:HGNC:29172]	GL018846	13378	61735	1	protein_coding	ENSG00000169330	MINAR1	15	79432336	79472304	28	15	39	24	32	52	30	79	21	8	26	0	25	31	23	10	30	5.73363	5.23127	6.00147	5.71643	5.7737	6.2677	5.79792	6.57402	5.46381	4.82604	5.64153	3.84898	5.69634	5.69851	5.68802	5.09264	5.8285
gene_741	ENSOCUG00000014188	ensembl	ENSOCUG00000014188	NPY4R	Oryctolagus cuniculus neuropeptide Y receptor Y4 (NPY4R), mRNA. [Source:RefSeq mRNA;Acc:NM_001160280]	18	8877409	8878562	1	protein_coding	ENSG00000204174	NPY4R	10	46461099	46465958	4	3	1	0	2	0	0	2	2	2	4	0	4	6	0	3	2	4.60439	4.48589	4.22545	3.84898	4.36391	3.84898	3.84898	4.34747	4.3709	4.34446	4.59001	3.84898	4.62988	4.70685	3.84898	4.54469	4.39782
gene_742	ENSOCUG00000014205	ensembl	ENSOCUG00000014205	AKAP6	A-kinase anchoring protein 6 [Source:HGNC Symbol;Acc:HGNC:376]	17	52193810	52578713	1	protein_coding	ENSG00000151320	AKAP6	14	32329298	32837684	60	95	74	73	65	42	69	71	78	112	62	96	61	91	67	55	45	6.44398	6.87578	6.64045	6.79747	6.43833	6.06273	6.59897	6.46186	6.65995	6.94552	6.43725	6.96217	6.53211	6.73401	6.71147	6.47773	6.19939
gene_743	ENSOCUG00000014225	ensembl	ENSOCUG00000014225	SLCO2B1	solute carrier organic anion transporter family member 2B1 [Source:HGNC Symbol;Acc:HGNC:10962]	1	141441637	141520483	-1	protein_coding	ENSG00000137491	SLCO2B1	11	75100563	75206549	38	104	76	47	50	31	54	36	57	81	73	76	43	60	59	47	82	5.99935	6.97871	6.6693	6.33099	6.17654	5.79265	6.34429	5.81802	6.33234	6.58762	6.60901	6.70096	6.17907	6.29736	6.57428	6.3172	6.82694
gene_744	ENSOCUG00000014235	ensembl	ENSOCUG00000014235	NA	NA	GL018821	49474	68089	1	protein_coding	ENSG00000182870	GALNT9	12	132196372	132329589	1	3	4	0	2	1	0	0	5	8	1	0	0	8	3	0	0	4.22991	4.48589	4.5957	3.84898	4.36391	4.22402	3.84898	3.84898	4.66768	4.82604	4.22253	3.84898	3.84898	4.83492	4.55207	3.84898	3.84898
gene_745	ENSOCUG00000014242	ensembl	ENSOCUG00000014242	SCGN	secretagogin, EF-hand calcium binding protein [Source:HGNC Symbol;Acc:HGNC:16941]	12	11319652	11373939	-1	protein_coding	ENSG00000079689	SCGN	6	25652201	25701783	13	5	2	3	7	2	6	0	10	3	4	6	5	7	7	3	8	5.17885	4.66692	4.3799	4.54939	4.80012	4.3779	4.77252	3.84898	4.99225	4.45435	4.59001	4.77152	4.71949	4.7734	4.90959	4.54469	4.92797
gene_746	ENSOCUG00000014255	ensembl	ENSOCUG00000014255	DUOX2	dual oxidase 2 [Source:HGNC Symbol;Acc:HGNC:13273]	17	27425688	27443558	1	protein_coding	ENSG00000140279	DUOX2	15	45092650	45114172	3	4	4	5	8	18	17	43	0	2	3	2	1	2	3	0	4	4.50502	4.58248	4.5957	4.74752	4.86329	5.37281	5.36017	5.97442	3.84898	4.34446	4.49246	4.38759	4.24299	4.34909	4.55207	3.84898	4.62061
gene_747	ENSOCUG00000014265	ensembl	ENSOCUG00000014265	NA	Interleukin-10 [Source:UniProtKB/Swiss-Prot;Acc:Q9TSJ4]	16	65582841	65587507	1	protein_coding	ENSG00000136634	IL10	1	206767602	206774541	3	5	7	11	2	18	10	5	0	3	8	5	1	0	0	3	1	4.50502	4.66692	4.82892	5.15801	4.36391	5.37281	5.0286	4.63147	3.84898	4.45435	4.88604	4.69345	4.24299	3.84898	3.84898	4.54469	4.23823
gene_748	ENSOCUG00000014279	ensembl	ENSOCUG00000014279	KCND3	potassium voltage-gated channel subfamily D member 3 [Source:HGNC Symbol;Acc:HGNC:6239]	13	52207275	52426705	1	protein_coding	ENSG00000171385	KCND3	1	111770662	111989668	2	8	2	5	6	5	0	11	8	2	7	4	9	10	3	0	2	4.38615	4.87571	4.3799	4.74752	4.73177	4.67849	3.84898	4.99362	4.87666	4.34446	4.82156	4.6064	5.00362	4.94623	4.55207	3.84898	4.39782
gene_749	ENSOCUG00000014298	ensembl	ENSOCUG00000014298	DUOXA1	dual oxidase maturation factor 1 [Source:HGNC Symbol;Acc:HGNC:26507]	17	27408647	27421597	1	protein_coding	ENSG00000140254	DUOXA1	15	45117366	45129938	4	12	3	3	2	15	5	6	4	7	3	0	2	1	3	3	4	4.60439	5.09416	4.49743	4.54939	4.36391	5.24992	4.69438	4.70412	4.58317	4.76504	4.49246	3.84898	4.40449	4.20349	4.55207	4.54469	4.62061
gene_750	ENSOCUG00000014302	ensembl	ENSOCUG00000014302	VWC2L	von Willebrand factor C domain containing 2 like [Source:HGNC Symbol;Acc:HGNC:37203]	7	155772379	155931391	1	protein_coding	ENSG00000174453	VWC2L	2	214411054	214578976	4	4	3	0	1	0	2	2	10	3	4	4	8	5	5	6	2	4.60439	4.58248	4.49743	3.84898	4.21405	3.84898	4.38819	4.34747	4.99225	4.45435	4.59001	4.6064	4.94064	4.63397	4.75092	4.82377	4.39782
gene_751	ENSOCUG00000014306	ensembl	ENSOCUG00000014306	FNDC8	fibronectin type III domain containing 8 [Source:HGNC Symbol;Acc:HGNC:25286]	19	24497730	24504394	1	protein_coding	ENSG00000073598	FNDC8	17	35121615	35130732	3	8	3	0	3	2	4	5	5	2	5	6	0	0	3	7	0	4.50502	4.87571	4.49743	3.84898	4.47799	4.3779	4.60723	4.63147	4.66768	4.34446	4.67527	4.77152	3.84898	3.84898	4.55207	4.89871	3.84898
gene_752	ENSOCUG00000014307	ensembl	ENSOCUG00000014307	DUOX1	dual oxidase 1 [Source:HGNC Symbol;Acc:HGNC:3062]	17	27375380	27407602	-1	protein_coding	ENSG00000137857	DUOX1	15	45129933	45165576	23	22	28	23	31	17	24	22	22	14	7	6	18	9	14	11	21	5.57615	5.49675	5.71412	5.6817	5.74713	5.33334	5.61535	5.43019	5.49818	5.12441	4.82156	4.77152	5.44343	4.89231	5.31855	5.14961	5.53974
gene_753	ENSOCUG00000014340	ensembl	ENSOCUG00000014340	SLC28A2	Oryctolagus cuniculus solute carrier family 28 member 2 (SLC28A2), mRNA. [Source:RefSeq mRNA;Acc:NM_001082791]	17	27287590	27320642	-1	protein_coding	ENSG00000137860	SLC28A2	15	45252234	45277846	11	20	13	15	3	5	11	4	9	12	23	16	1	5	4	2	12	5.0785	5.42702	5.16421	5.36049	4.47799	4.67849	5.08296	4.55053	4.93627	5.03496	5.54597	5.31711	4.24299	4.63397	4.65825	4.41883	5.15629
gene_754	ENSOCUG00000014414	ensembl	ENSOCUG00000014414	MYOT	myotilin [Source:HGNC Symbol;Acc:HGNC:12399]	3	20189716	20227222	1	protein_coding	ENSG00000120729	MYOT	5	137867858	137887851	2	70	4	67	0	0	0	1	4	3	6	5	3	8	4	3	3	4.38615	6.54216	4.5957	6.70295	3.84898	3.84898	3.84898	4.20234	4.58317	4.45435	4.75176	4.69345	4.52728	4.83492	4.65825	4.54469	4.51919
gene_755	ENSOCUG00000014432	ensembl	ENSOCUG00000014432	ENPP3	ectonucleotide pyrophosphatase/phosphodiesterase 3 [Source:HGNC Symbol;Acc:HGNC:3358]	12	121865029	121987884	1	protein_coding	ENSG00000154269	ENPP3	6	131628442	131747418	13	31	22	7	18	24	19	20	9	21	16	8	1	14	19	14	30	5.17885	5.76832	5.52412	4.90564	5.33536	5.58486	5.43895	5.3628	4.93627	5.38836	5.2871	4.90851	4.24299	5.13571	5.53786	5.30403	5.8285
gene_756	ENSOCUG00000014450	ensembl	ENSOCUG00000014450	ADD2	adducin 2 [Source:HGNC Symbol;Acc:HGNC:244]	2	115394062	115501161	1	protein_coding	ENSG00000075340	ADD2	2	70607618	70768225	31	20	30	14	37	64	45	48	24	31	24	19	16	35	27	34	25	5.81933	5.42702	5.77144	5.31328	5.89874	6.47843	6.16484	6.07559	5.56405	5.68324	5.57867	5.43733	5.35992	5.79958	5.82185	6.00696	5.67649
gene_757	ENSOCUG00000014460	ensembl	ENSOCUG00000014460	PODXL2	podocalyxin like 2 [Source:HGNC Symbol;Acc:HGNC:17936]	9	6713406	6743412	1	protein_coding	ENSG00000114631	PODXL2	3	127629185	127672802	16	18	15	7	7	13	18	22	24	10	18	11	4	32	16	11	12	5.31344	5.35278	5.2549	4.90564	4.80012	5.1595	5.40024	5.43019	5.56405	4.93644	5.36724	5.08166	4.62988	5.72456	5.41135	5.14961	5.15629
gene_758	ENSOCUG00000014475	ensembl	ENSOCUG00000014475	KCNA4	potassium voltage-gated channel subfamily A member 4 [Source:HGNC Symbol;Acc:HGNC:6222]	1	169184762	169186723	-1	protein_coding	ENSG00000182255	KCNA4	11	30009730	30017030	51	33	28	32	29	2	3	7	34	64	29	38	55	56	24	39	38	6.27947	5.82134	5.71412	5.96439	5.69224	4.3779	4.5075	4.77048	5.8487	6.34321	5.73015	6.00431	6.42432	6.22928	5.72285	6.13499	6.03928
gene_759	ENSOCUG00000014521	ensembl	ENSOCUG00000014521	C10orf71	chromosome 10 open reading frame 71 [Source:HGNC Symbol;Acc:HGNC:26973]	18	5535392	5539477	1	protein_coding	ENSG00000177354	C10orf71	10	49299170	49327492	0	10	0	5	1	0	0	0	1	0	0	0	0	0	1	0	0	3.84898	4.99121	3.84898	4.74752	4.21405	3.84898	3.84898	3.84898	4.21903	3.84898	3.84898	3.84898	3.84898	3.84898	4.25757	3.84898	3.84898
gene_760	ENSOCUG00000014530	ensembl	ENSOCUG00000014530	NA	NA	7	69502651	69503340	-1	protein_coding	ENSG00000116161	CACYBP	1	174999163	175012027	11	10	14	4	11	14	11	13	6	7	16	13	8	17	3	5	13	5.0785	4.99121	5.21052	4.65518	5.02978	5.20567	5.08296	5.08781	4.74351	4.76504	5.2871	5.18223	4.94064	5.25772	4.55207	4.74156	5.20611
gene_761	ENSOCUG00000014561	ensembl	ENSOCUG00000014561	CDH20	cadherin 20 [Source:HGNC Symbol;Acc:HGNC:1760]	9	101780307	101894164	1	protein_coding	ENSG00000101542	CDH20	18	61333430	61555779	40	26	45	23	23	10	6	18	76	48	48	37	38	53	27	40	43	6.0465	5.62498	6.13488	5.6817	5.51103	5.00698	4.77252	5.29111	6.63191	6.06418	6.18174	5.98004	6.06195	6.17584	5.82185	6.15918	6.15558
gene_762	ENSOCUG00000014570	ensembl	ENSOCUG00000014570	FRRS1L	ferric chelate reductase 1 like [Source:HGNC Symbol;Acc:HGNC:1362]	1	4016850	4029865	1	protein_coding	ENSG00000260230	FRRS1L	9	109130293	109167249	3	1	4	4	1	3	4	0	2	8	8	5	5	3	8	6	3	4.50502	4.21868	4.5957	4.65518	4.21405	4.49499	4.60723	3.84898	4.3709	4.82604	4.88604	4.69345	4.71949	4.45998	4.97939	4.82377	4.51919
gene_763	ENSOCUG00000014614	ensembl	ENSOCUG00000014614	NA	NA	14	94119060	94143870	1	protein_coding	ENSG00000173702	MUC13	3	124905442	124953819	7	9	18	25	10	6	0	32	7	4	13	9	1	5	7	9	4	4.84014	4.93528	5.37816	5.75022	4.97752	4.75526	3.84898	5.71916	4.81272	4.54634	5.15461	4.96981	4.24299	4.63397	4.90959	5.03224	4.62061
gene_764	ENSOCUG00000014636	ensembl	ENSOCUG00000014636	TRIM17	tripartite motif containing 17 [Source:HGNC Symbol;Acc:HGNC:13430]	GL019066	49173	61522	1	protein_coding	ENSG00000162931	TRIM17	1	228407935	228416861	24	13	32	9	12	12	19	9	28	32	24	18	12	16	12	14	17	5.60932	5.14191	5.82626	5.03997	5.07937	5.11119	5.43895	4.88904	5.68588	5.70912	5.57867	5.39865	5.17134	5.21859	5.21726	5.30403	5.38517
gene_765	ENSOCUG00000014645	ensembl	ENSOCUG00000014645	PIK3C2G	phosphatidylinositol-4-phosphate 3-kinase catalytic subunit type 2 gamma [Source:HGNC Symbol;Acc:HGNC:8973]	8	21271174	21717972	-1	protein_coding	ENSG00000139144	PIK3C2G	12	18242961	18648416	13	5	2	0	1	0	0	0	12	5	8	8	3	4	1	2	0	5.17885	4.66692	4.3799	3.84898	4.21405	3.84898	3.84898	3.84898	5.09528	4.62681	4.88604	4.90851	4.52728	4.55279	4.25757	4.41883	3.84898
gene_766	ENSOCUG00000014650	ensembl	ENSOCUG00000014650	PPEF2	protein phosphatase with EF-hand domain 2 [Source:HGNC Symbol;Acc:HGNC:9244]	15	74487806	74522434	1	protein_coding	ENSG00000156194	PPEF2	4	75859864	75902571	2	7	2	2	1	3	3	3	9	8	1	5	0	8	7	4	4	4.38615	4.81183	4.3799	4.42271	4.21405	4.49499	4.5075	4.45801	4.93627	4.82604	4.22253	4.69345	3.84898	4.83492	4.90959	4.6498	4.62061
gene_767	ENSOCUG00000014678	ensembl	ENSOCUG00000014678	KLHL34	kelch like family member 34 [Source:HGNC Symbol;Acc:HGNC:26634]	X	7409864	7411810	-1	protein_coding	ENSG00000185915	KLHL34	X	21654690	21658330	9	9	2	7	6	4	8	15	6	3	1	12	7	19	4	3	3	4.96691	4.93528	4.3799	4.90564	4.73177	4.59291	4.90965	5.17391	4.74351	4.45435	4.22253	5.13317	4.87304	5.33199	4.65825	4.54469	4.51919
gene_768	ENSOCUG00000014702	ensembl	ENSOCUG00000014702	NA	endothelin converting enzyme 2 [Source:HGNC Symbol;Acc:HGNC:13275]	14	81420375	81433529	-1	protein_coding	ENSG00000145194	ECE2	3	184276011	184293031	0	2	4	1	2	2	0	1	0	0	3	2	4	2	1	0	2	3.84898	4.3704	4.5957	4.25599	4.36391	4.3779	3.84898	4.20234	3.84898	3.84898	4.49246	4.38759	4.62988	4.34909	4.25757	3.84898	4.39782
gene_769	ENSOCUG00000014710	ensembl	ENSOCUG00000014710	NA	NA	16	56773722	57100615	1	protein_coding	ENSG00000042781	USH2A	1	215622891	216423448	7	24	12	5	1	0	11	5	45	13	31	12	3	20	9	1	22	4.84014	5.56258	5.11574	4.74752	4.21405	3.84898	5.08296	4.63147	6.10212	5.08069	5.7859	5.13317	4.52728	5.36735	5.04437	4.25322	5.57541
gene_770	ENSOCUG00000014735	ensembl	ENSOCUG00000014735	ZKSCAN2	zinc finger with KRAB and SCAN domains 2 [Source:HGNC Symbol;Acc:HGNC:25677]	6	15727348	15744897	-1	protein_coding	ENSG00000155592	ZKSCAN2	16	25236001	25257845	6	11	16	11	14	2	0	7	14	12	11	8	17	14	4	15	3	4.7691	5.04404	5.29753	5.15801	5.17177	4.3779	3.84898	4.77048	5.18873	5.03496	5.05589	4.90851	5.40244	5.13571	4.65825	5.35099	4.51919
gene_771	ENSOCUG00000014744	ensembl	ENSOCUG00000014744	WNT16	Wnt family member 16 [Source:HGNC Symbol;Acc:HGNC:16267]	7	23416214	23426662	-1	protein_coding	ENSG00000002745	WNT16	7	121325367	121341104	8	12	9	16	5	9	13	10	6	14	8	24	12	19	15	24	17	4.90576	5.09416	4.95437	5.40581	4.65688	4.95034	5.18362	4.94281	4.74351	5.12441	4.88604	5.61359	5.17134	5.33199	5.3659	5.70516	5.38517
gene_772	ENSOCUG00000014756	ensembl	ENSOCUG00000014756	FGL1	fibrinogen like 1 [Source:HGNC Symbol;Acc:HGNC:3695]	2	67789471	67815370	1	protein_coding	ENSG00000104760	FGL1	8	17864380	17910365	2	4	6	29	3	2	20	4	0	3	1	8	0	4	3	1	0	4.38615	4.58248	4.75862	5.87697	4.47799	4.3779	5.4764	4.55053	3.84898	4.45435	4.22253	4.90851	3.84898	4.55279	4.55207	4.25322	3.84898
gene_773	ENSOCUG00000014788	ensembl	ENSOCUG00000014788	TDRD9	tudor domain containing 9 [Source:HGNC Symbol;Acc:HGNC:20122]	GL018751	37127	115502	-1	protein_coding	ENSG00000156414	TDRD9	14	103928456	104052667	1	3	8	9	5	2	6	4	17	25	23	31	14	30	8	34	21	4.22991	4.48589	4.89385	5.03997	4.65688	4.3779	4.77252	4.55053	5.31504	5.51523	5.54597	5.82398	5.26971	5.6719	4.97939	6.00696	5.53974
gene_774	ENSOCUG00000014818	ensembl	ENSOCUG00000014818	KCNN2	potassium calcium-activated channel subfamily N member 2 [Source:HGNC Symbol;Acc:HGNC:6291]	GL019132	18167	122359	1	protein_coding	ENSG00000080709	KCNN2	5	114055926	114496500	19	48	14	2	15	29	41	42	23	9	15	7	11	12	21	19	7	5.4334	6.16167	5.21052	4.42271	5.21506	5.73676	6.07663	5.95321	5.53157	4.88296	5.24473	4.84274	5.11847	5.04555	5.61526	5.52156	4.86109
gene_775	ENSOCUG00000014837	ensembl	ENSOCUG00000014837	SLC39A12	solute carrier family 39 member 12 [Source:HGNC Symbol;Acc:HGNC:20860]	16	43299140	43372201	-1	protein_coding	ENSG00000148482	SLC39A12	10	17951839	18043292	1	9	7	0	0	2	0	1	5	4	8	4	2	1	1	1	5	4.22991	4.93528	4.82892	3.84898	3.84898	4.3779	3.84898	4.20234	4.66768	4.54634	4.88604	4.6064	4.40449	4.20349	4.25757	4.25322	4.70921
gene_776	ENSOCUG00000014884	ensembl	ENSOCUG00000014884	GABRA6	gamma-aminobutyric acid type A receptor alpha6 subunit [Source:HGNC Symbol;Acc:HGNC:4080]	3	43123963	43146818	1	protein_coding	ENSG00000145863	GABRA6	5	161547063	161702593	0	0	0	1	0	0	0	0	0	0	0	0	0	2	0	0	0	3.84898	3.84898	3.84898	4.25599	3.84898	3.84898	3.84898	3.84898	3.84898	3.84898	3.84898	3.84898	3.84898	4.34909	3.84898	3.84898	3.84898
gene_777	ENSOCUG00000014890	ensembl	ENSOCUG00000014890	PAH	phenylalanine hydroxylase [Source:HGNC Symbol;Acc:HGNC:8582]	4	82092334	82150306	-1	protein_coding	ENSG00000171759	PAH	12	102836889	102958410	0	2	1	0	1	0	0	1	6	2	1	0	0	0	0	0	0	3.84898	4.3704	4.22545	3.84898	4.21405	3.84898	3.84898	4.20234	4.74351	4.34446	4.22253	3.84898	3.84898	3.84898	3.84898	3.84898	3.84898
gene_778	ENSOCUG00000014915	ensembl	ENSOCUG00000014915	STAC2	SH3 and cysteine rich domain 2 [Source:HGNC Symbol;Acc:HGNC:23990]	19	40534149	40546936	-1	protein_coding	ENSG00000141750	STAC2	17	39210541	39225945	6	5	11	11	16	46	21	28	6	8	6	10	4	10	5	8	6	4.7691	4.66692	5.06485	5.15801	5.25665	6.14854	5.51269	5.61175	4.74351	4.82604	4.75176	5.02734	4.62988	4.94623	4.75092	4.96785	4.78864
gene_779	ENSOCUG00000014924	ensembl	ENSOCUG00000014924	TMEM130	transmembrane protein 130 [Source:HGNC Symbol;Acc:HGNC:25429]	GL018760	1342044	1358169	1	protein_coding	ENSG00000166448	TMEM130	7	98846488	98870771	9	4	5	8	6	19	23	12	20	4	3	9	6	12	3	14	0	4.96691	4.58248	4.68159	4.9752	4.73177	5.41095	5.5821	5.04185	5.42839	4.54634	4.49246	4.96981	4.7998	5.04555	4.55207	5.30403	3.84898
gene_780	ENSOCUG00000014957	ensembl	ENSOCUG00000014957	FRMD3	FERM domain containing 3 [Source:HGNC Symbol;Acc:HGNC:24125]	GL018728	348764	635797	-1	protein_coding	ENSG00000172159	FRMD3	9	83242990	83538546	23	28	53	58	70	46	59	70	31	23	30	42	19	15	30	15	20	5.57615	5.68433	6.29418	6.54789	6.51546	6.14854	6.43456	6.44717	5.76993	5.45353	5.75833	6.09713	5.48302	5.17797	5.91367	5.35099	5.50297
gene_781	ENSOCUG00000014961	ensembl	ENSOCUG00000014961	NA	NA	14	95121407	95135150	1	protein_coding	ENSG00000065371	ROPN1	3	123968521	123992178	4	6	3	6	12	6	5	15	17	16	11	13	3	15	9	5	10	4.60439	4.74268	4.49743	4.83025	5.07937	4.75526	4.69438	5.17391	5.31504	5.20666	5.05589	5.18223	4.52728	5.17797	5.04437	4.74156	5.04876
gene_782	ENSOCUG00000014963	ensembl	ENSOCUG00000014963	OTOGL	otogelin like [Source:HGNC Symbol;Acc:HGNC:26901]	4	59470720	59645413	1	protein_coding	ENSG00000165899	OTOGL	12	80099537	80380880	16	10	14	2	5	4	3	0	3	6	5	6	8	16	4	5	4	5.31344	4.99121	5.21052	4.42271	4.65688	4.59291	4.5075	3.84898	4.48649	4.69905	4.67527	4.77152	4.94064	5.21859	4.65825	4.74156	4.62061
gene_783	ENSOCUG00000014965	ensembl	ENSOCUG00000014965	HCN3	hyperpolarization activated cyclic nucleotide gated potassium channel 3 [Source:HGNC Symbol;Acc:HGNC:19183]	13	37423958	37433788	-1	protein_coding	ENSG00000143630	HCN3	1	155277463	155289848	13	14	18	25	23	25	23	25	32	34	32	31	21	30	15	21	29	5.17885	5.18754	5.37816	5.75022	5.51103	5.61679	5.5821	5.52445	5.79673	5.75931	5.81287	5.82398	5.55841	5.6719	5.3659	5.59837	5.79953
gene_784	ENSOCUG00000014969	ensembl	ENSOCUG00000014969	PKLR	pyruvate kinase L/R [Source:HGNC Symbol;Acc:HGNC:9020]	13	37413282	37423457	1	protein_coding	ENSG00000143627	PKLR	1	155289293	155301438	6	10	9	4	25	13	12	10	10	17	13	10	5	8	9	76	2	4.7691	4.99121	4.95437	4.65518	5.5745	5.1595	5.13453	4.94281	4.99225	5.24549	5.15461	5.02734	4.71949	4.83492	5.04437	6.82704	4.39782
gene_785	ENSOCUG00000014971	ensembl	ENSOCUG00000014971	NA	NA	GL019089	26894	56492	1	protein_coding	ENSG00000105499	PLA2G4C	19	48047843	48110817	13	11	9	6	14	3	5	3	10	25	18	7	5	14	12	17	16	5.17885	5.04404	4.95437	4.83025	5.17177	4.49499	4.69438	4.45801	4.99225	5.51523	5.36724	4.84274	4.71949	5.13571	5.21726	5.43942	5.34305
gene_786	ENSOCUG00000015047	ensembl	ENSOCUG00000015047	CNTN5	contactin 5 [Source:HGNC Symbol;Acc:HGNC:2175]	1	116342857	117128194	-1	protein_coding	ENSG00000149972	CNTN5	11	99020949	100358885	2	0	0	1	2	2	1	3	2	4	2	1	2	5	4	1	0	4.38615	3.84898	3.84898	4.25599	4.36391	4.3779	4.23136	4.45801	4.3709	4.54634	4.37581	4.23094	4.40449	4.63397	4.65825	4.25322	3.84898
gene_787	ENSOCUG00000015048	ensembl	ENSOCUG00000015048	BMPR1B	bone morphogenetic protein receptor type 1B [Source:HGNC Symbol;Acc:HGNC:1077]	15	54725153	54839234	-1	protein_coding	ENSG00000138696	BMPR1B	4	94757955	95158448	9	25	14	7	9	8	7	12	23	10	14	11	26	10	11	11	14	4.96691	5.59418	5.21052	4.90564	4.9222	4.89002	4.84381	5.04185	5.53157	4.93644	5.20063	5.08166	5.72853	4.94623	5.1628	5.14961	5.2537
gene_788	ENSOCUG00000015111	ensembl	ENSOCUG00000015111	GRIN2B	glutamate ionotropic receptor NMDA type subunit 2B [Source:HGNC Symbol;Acc:HGNC:4586]	8	25607224	26103640	1	protein_coding	ENSG00000273079	GRIN2B	12	13437942	13982002	5	3	3	4	6	2	11	2	10	9	1	4	10	10	5	6	1	4.69123	4.48589	4.49743	4.65518	4.73177	4.3779	5.08296	4.34747	4.99225	4.88296	4.22253	4.6064	5.06271	4.94623	4.75092	4.82377	4.23823
gene_789	ENSOCUG00000015119	ensembl	ENSOCUG00000015119	EPHA8	EPH receptor A8 [Source:HGNC Symbol;Acc:HGNC:3391]	13	130524230	130551709	-1	protein_coding	ENSG00000070886	EPHA8	1	22563489	22603595	0	0	0	0	0	0	0	3	0	1	0	1	0	5	0	0	1	3.84898	3.84898	3.84898	3.84898	3.84898	3.84898	3.84898	4.45801	3.84898	4.20019	3.84898	4.23094	3.84898	4.63397	3.84898	3.84898	4.23823
gene_790	ENSOCUG00000015149	ensembl	ENSOCUG00000015149	TSPEAR	thrombospondin type laminin G domain and EAR repeats [Source:HGNC Symbol;Acc:HGNC:1268]	GL019021	172291	232412	1	protein_coding	ENSG00000175894	TSPEAR	21	44497893	44711572	0	4	7	1	0	0	2	1	2	6	3	4	3	0	0	0	0	3.84898	4.58248	4.82892	4.25599	3.84898	3.84898	4.38819	4.20234	4.3709	4.69905	4.49246	4.6064	4.52728	3.84898	3.84898	3.84898	3.84898
gene_791	ENSOCUG00000015153	ensembl	ENSOCUG00000015153	TMEM196	transmembrane protein 196 [Source:HGNC Symbol;Acc:HGNC:22431]	10	4912123	4978064	-1	protein_coding	ENSG00000173452	TMEM196	7	19719315	19773617	0	1	1	0	1	0	0	0	1	0	0	0	0	2	0	0	0	3.84898	4.21868	4.22545	3.84898	4.21405	3.84898	3.84898	3.84898	4.21903	3.84898	3.84898	3.84898	3.84898	4.34909	3.84898	3.84898	3.84898
gene_792	ENSOCUG00000015211	ensembl	ENSOCUG00000015211	ATP8A2	ATPase phospholipid transporting 8A2 [Source:HGNC Symbol;Acc:HGNC:13533]	8	39413835	39994073	-1	protein_coding	ENSG00000132932	ATP8A2	13	25371974	26025851	3	7	2	5	1	1	5	3	8	10	9	7	6	11	5	4	8	4.50502	4.81183	4.3799	4.74752	4.21405	4.22402	4.69438	4.45801	4.87666	4.93644	4.94615	4.84274	4.7998	4.99718	4.75092	4.6498	4.92797
gene_793	ENSOCUG00000015216	ensembl	ENSOCUG00000015216	LRRC3B	leucine rich repeat containing 3B [Source:HGNC Symbol;Acc:HGNC:28105]	14	13404013	13404792	1	protein_coding	ENSG00000179796	LRRC3B	3	26622806	26717537	6	3	2	2	2	0	0	1	7	10	7	4	8	8	3	7	3	4.7691	4.48589	4.3799	4.42271	4.36391	3.84898	3.84898	4.20234	4.81272	4.93644	4.82156	4.6064	4.94064	4.83492	4.55207	4.89871	4.51919
gene_794	ENSOCUG00000015236	ensembl	ENSOCUG00000015236	NA	NA	11	71073774	71082586	1	protein_coding	ENSG00000145649	GZMA	5	55102646	55110252	8	3	4	1	1	2	4	5	1	1	3	8	3	1	1	3	3	4.90576	4.48589	4.5957	4.25599	4.21405	4.3779	4.60723	4.63147	4.21903	4.20019	4.49246	4.90851	4.52728	4.20349	4.25757	4.54469	4.51919
gene_795	ENSOCUG00000015254	ensembl	ENSOCUG00000015254	SEZ6	seizure related 6 homolog [Source:HGNC Symbol;Acc:HGNC:15955]	19	19177575	19221649	1	protein_coding	ENSG00000063015	SEZ6	17	28954901	29006440	1	3	4	10	6	5	8	7	11	7	9	23	4	24	6	5	11	4.22991	4.48589	4.5957	5.10072	4.73177	4.67849	4.90965	4.77048	5.04512	4.76504	4.94615	5.58036	4.62988	5.49874	4.83393	4.74156	5.10396
gene_796	ENSOCUG00000015278	ensembl	ENSOCUG00000015278	PIPOX	pipecolic acid and sarcosine oxidase [Source:HGNC Symbol;Acc:HGNC:17804]	19	19121937	19135181	-1	protein_coding	ENSG00000179761	PIPOX	17	28950513	29057216	24	17	13	1	16	13	10	13	20	20	14	30	25	31	20	26	27	5.60932	5.31375	5.16421	4.25599	5.25665	5.1595	5.0286	5.08781	5.42839	5.35432	5.20063	5.79601	5.69634	5.69851	5.57718	5.77154	5.73953
gene_797	ENSOCUG00000015299	ensembl	ENSOCUG00000015299	ARHGAP36	Rho GTPase activating protein 36 [Source:HGNC Symbol;Acc:HGNC:26388]	X	105467441	105504846	1	protein_coding	ENSG00000147256	ARHGAP36	X	131058346	131089885	51	78	10	5	2	13	5	0	13	30	8	9	5	24	5	15	2	6.27947	6.65788	5.01119	4.74752	4.36391	5.1595	4.69438	3.84898	5.14307	5.6568	4.88604	4.96981	4.71949	5.49874	4.75092	5.35099	4.39782
gene_798	ENSOCUG00000015301	ensembl	ENSOCUG00000015301	SCN1B	sodium voltage-gated channel beta subunit 1 [Source:HGNC Symbol;Acc:HGNC:10586]	GL018786	10966	20358	1	protein_coding	ENSG00000105711	SCN1B	19	35030470	35040449	2	12	6	17	30	41	12	34	6	3	0	0	5	4	8	2	0	4.38615	5.09416	4.75862	5.44939	5.71999	6.04037	5.13453	5.76957	4.74351	4.45435	3.84898	3.84898	4.71949	4.55279	4.97939	4.41883	3.84898
gene_799	ENSOCUG00000015303	ensembl	ENSOCUG00000015303	SAG	S-antigen visual arrestin [Source:HGNC Symbol;Acc:HGNC:10521]	GL018736	808354	840695	1	protein_coding	ENSG00000130561	SAG	2	233307816	233347055	3	5	2	3	0	0	2	2	5	3	2	2	3	3	3	0	7	4.50502	4.66692	4.3799	4.54939	3.84898	3.84898	4.38819	4.34747	4.66768	4.45435	4.37581	4.38759	4.52728	4.45998	4.55207	3.84898	4.86109
gene_800	ENSOCUG00000015327	ensembl	ENSOCUG00000015327	C9orf131	chromosome 9 open reading frame 131 [Source:HGNC Symbol;Acc:HGNC:31418]	1	18835012	18838200	-1	protein_coding	ENSG00000174038	C9orf131	9	35041095	35045986	3	14	0	1	12	7	2	10	0	4	5	1	4	12	5	1	9	4.50502	5.18754	3.84898	4.25599	5.07937	4.82531	4.38819	4.94281	3.84898	4.54634	4.67527	4.23094	4.62988	5.04555	4.75092	4.25322	4.99029
gene_801	ENSOCUG00000015368	ensembl	ENSOCUG00000015368	FAM83A	family with sequence similarity 83 member A [Source:HGNC Symbol;Acc:HGNC:28210]	3	139011170	139028867	1	protein_coding	ENSG00000147689	FAM83A	8	123178960	123210079	1	7	2	1	0	0	6	0	2	4	3	3	3	3	9	7	2	4.22991	4.81183	4.3799	4.25599	3.84898	3.84898	4.77252	3.84898	4.3709	4.54634	4.49246	4.50677	4.52728	4.45998	5.04437	4.89871	4.39782
gene_802	ENSOCUG00000015402	ensembl	ENSOCUG00000015402	CCDC198	coiled-coil domain containing 198 [Source:HGNC Symbol;Acc:HGNC:20189]	17	75861432	75893754	-1	protein_coding	ENSG00000100557	CCDC198	14	57469300	57493867	2	0	1	7	22	21	43	30	4	2	2	11	0	4	7	4	9	4.38615	3.84898	4.22545	4.90564	5.47796	5.48363	6.12147	5.66663	4.58317	4.34446	4.37581	5.08166	3.84898	4.55279	4.90959	4.6498	4.99029
gene_803	ENSOCUG00000015419	ensembl	ENSOCUG00000015419	NEIL2	nei like DNA glycosylase 2 [Source:HGNC Symbol;Acc:HGNC:18956]	2	38191158	38210320	-1	protein_coding	ENSG00000154328	NEIL2	8	11769639	11787345	39	30	44	26	38	46	51	43	46	42	39	27	37	33	44	36	43	6.02314	5.74095	6.11357	5.78312	5.92234	6.14854	6.28709	5.97442	6.1229	5.94224	5.98722	5.70816	6.03723	5.75007	6.27299	6.05968	6.15558
gene_804	ENSOCUG00000015430	ensembl	ENSOCUG00000015430	TRIM72	tripartite motif containing 72 [Source:HGNC Symbol;Acc:HGNC:32671]	GL018752	1083408	1091435	-1	protein_coding	ENSG00000177238	TRIM72	16	31214091	31231537	4	23	5	8	4	1	2	3	0	5	5	3	0	2	1	1	2	4.60439	5.53012	4.68159	4.9752	4.57343	4.22402	4.38819	4.45801	3.84898	4.62681	4.67527	4.50677	3.84898	4.34909	4.25757	4.25322	4.39782
gene_805	ENSOCUG00000015478	ensembl	ENSOCUG00000015478	CCL22	C-C motif chemokine ligand 22 [Source:HGNC Symbol;Acc:HGNC:10621]	5	13517448	13520051	1	protein_coding	ENSG00000102962	CCL22	16	57358783	57366189	1	0	8	4	5	4	7	8	0	1	5	6	6	3	2	1	3	4.22991	3.84898	4.89385	4.65518	4.65688	4.59291	4.84381	4.83182	3.84898	4.20019	4.67527	4.77152	4.7998	4.45998	4.42492	4.25322	4.51919
gene_806	ENSOCUG00000015507	ensembl	ENSOCUG00000015507	SUSD5	sushi domain containing 5 [Source:HGNC Symbol;Acc:HGNC:29061]	14	20098500	20147968	-1	protein_coding	ENSG00000173705	SUSD5	3	33150043	33218810	2	2	8	11	27	37	13	27	8	8	8	7	5	6	8	5	5	4.38615	4.3704	4.89385	5.15801	5.63479	5.94692	5.18362	5.58335	4.87666	4.82604	4.88604	4.84274	4.71949	4.70685	4.97939	4.74156	4.70921
gene_807	ENSOCUG00000015523	ensembl	ENSOCUG00000015523	JHY	junctional cadherin complex regulator [Source:HGNC Symbol;Acc:HGNC:26288]	1	95121867	95191058	-1	protein_coding	ENSG00000109944	JHY	11	122882683	122963862	53	45	43	49	47	38	69	56	65	74	65	69	57	72	89	49	62	6.31779	6.10032	6.0919	6.37308	6.11745	5.97092	6.59897	6.22288	6.46654	6.4922	6.48627	6.59657	6.4612	6.48321	7.03111	6.35915	6.52349
gene_808	ENSOCUG00000015536	ensembl	ENSOCUG00000015536	NA	NA	15	45247433	45272155	1	protein_coding	ENSG00000168772	CXXC4	4	104468308	104494901	2	2	1	1	5	2	2	3	4	2	3	6	2	3	3	2	1	4.38615	4.3704	4.22545	4.25599	4.65688	4.3779	4.38819	4.45801	4.58317	4.34446	4.49246	4.77152	4.40449	4.45998	4.55207	4.41883	4.23823
gene_809	ENSOCUG00000015546	ensembl	ENSOCUG00000015546	SLC24A4	solute carrier family 24 member 4 [Source:HGNC Symbol;Acc:HGNC:10978]	20	13497997	13638070	-1	protein_coding	ENSG00000140090	SLC24A4	14	92322581	92501481	2	3	0	0	3	5	2	5	0	3	5	4	6	6	5	9	6	4.38615	4.48589	3.84898	3.84898	4.47799	4.67849	4.38819	4.63147	3.84898	4.45435	4.67527	4.6064	4.7998	4.70685	4.75092	5.03224	4.78864
gene_810	ENSOCUG00000015550	ensembl	ENSOCUG00000015550	ASTN1	astrotactin 1 [Source:HGNC Symbol;Acc:HGNC:773]	13	3927297	4261071	-1	protein_coding	ENSG00000152092	ASTN1	1	176857302	177164973	2	2	1	2	1	0	3	1	3	0	1	1	1	18	2	2	0	4.38615	4.3704	4.22545	4.42271	4.21405	3.84898	4.5075	4.20234	4.48649	3.84898	4.22253	4.23094	4.24299	5.29548	4.42492	4.41883	3.84898
gene_811	ENSOCUG00000015561	ensembl	ENSOCUG00000015561	KCNK10	Oryctolagus cuniculus potassium two pore domain channel subfamily K member 10 (KCNK10), mRNA. [Source:RefSeq mRNA;Acc:NM_001082736]	20	17053599	17196865	1	protein_coding	ENSG00000100433	KCNK10	14	88180103	88326907	1	0	0	2	4	1	2	0	2	2	6	6	5	7	5	4	10	4.22991	3.84898	3.84898	4.42271	4.57343	4.22402	4.38819	3.84898	4.3709	4.34446	4.75176	4.77152	4.71949	4.7734	4.75092	4.6498	5.04876
gene_812	ENSOCUG00000015565	ensembl	ENSOCUG00000015565	KCNJ5	potassium inwardly rectifying channel subfamily J member 5 [Source:HGNC Symbol;Acc:HGNC:6266]	1	87949098	87983783	-1	protein_coding	ENSG00000120457	KCNJ5	11	128891356	128921163	6	7	18	17	5	2	2	9	9	21	8	9	15	14	16	4	1	4.7691	4.81183	5.37816	5.44939	4.65688	4.3779	4.38819	4.88904	4.93627	5.38836	4.88604	4.96981	5.31573	5.13571	5.41135	4.6498	4.23823
gene_813	ENSOCUG00000015577	ensembl	ENSOCUG00000015577	NA	NA	9	10283917	10323806	1	protein_coding	ENSG00000131379	C3orf20	3	14675141	14773036	1	9	2	1	10	13	6	15	0	2	0	0	0	7	4	6	2	4.22991	4.93528	4.3799	4.25599	4.97752	5.1595	4.77252	5.17391	3.84898	4.34446	3.84898	3.84898	3.84898	4.7734	4.65825	4.82377	4.39782
gene_814	ENSOCUG00000015578	ensembl	ENSOCUG00000015578	CXCR3	C-X-C motif chemokine receptor 3 [Source:HGNC Symbol;Acc:HGNC:4540]	X	50078086	50080139	-1	protein_coding	ENSG00000186810	CXCR3	X	71615916	71618511	1	2	11	6	1	3	6	0	2	10	12	40	12	8	1	17	18	4.22991	4.3704	5.06485	4.83025	4.21405	4.49499	4.77252	3.84898	4.3709	4.93644	5.10645	6.05154	5.17134	4.83492	4.25757	5.43942	5.42579
gene_815	ENSOCUG00000015587	ensembl	ENSOCUG00000015587	TCP11	t-complex 11 [Source:HGNC Symbol;Acc:HGNC:11658]	12	25201659	25231856	-1	protein_coding	ENSG00000124678	TCP11	6	35118071	35148610	8	15	24	13	7	7	19	19	9	10	17	8	4	11	4	16	9	4.90576	5.23127	5.59082	5.26397	4.80012	4.82531	5.43895	5.32753	4.93627	4.93644	5.32789	4.90851	4.62988	4.99718	4.65825	5.39606	4.99029
gene_816	ENSOCUG00000015600	ensembl	ENSOCUG00000015600	CDH7	cadherin 7 [Source:HGNC Symbol;Acc:HGNC:1766]	9	105935222	106081112	1	protein_coding	ENSG00000081138	CDH7	18	65750252	65890337	1	8	13	7	8	6	14	14	11	6	7	5	11	23	7	9	4	4.22991	4.87571	5.16421	4.90564	4.86329	4.75526	5.23053	5.13176	5.04512	4.69905	4.82156	4.69345	5.11847	5.46726	4.90959	5.03224	4.62061
gene_817	ENSOCUG00000015608	ensembl	ENSOCUG00000015608	TUBAL3	tubulin alpha like 3 [Source:HGNC Symbol;Acc:HGNC:23534]	GL018750	1356506	1376637	-1	protein_coding	ENSG00000178462	TUBAL3	10	5393101	5404828	26	49	28	31	20	38	28	22	33	19	17	26	9	24	18	10	14	5.67304	6.1815	5.71412	5.9359	5.40888	5.97092	5.73999	5.43019	5.82298	5.31923	5.32789	5.67744	5.00362	5.49874	5.49719	5.09264	5.2537
gene_818	ENSOCUG00000015619	ensembl	ENSOCUG00000015619	CALB2	calbindin 2 [Source:HGNC Symbol;Acc:HGNC:1435]	5	28163838	28191063	-1	protein_coding	ENSG00000172137	CALB2	16	71358713	71390436	28	1	0	9	23	15	30	0	13	7	0	5	0	10	2	2	1	5.73363	4.21868	3.84898	5.03997	5.51103	5.24992	5.79792	3.84898	5.14307	4.76504	3.84898	4.69345	3.84898	4.94623	4.42492	4.41883	4.23823
gene_819	ENSOCUG00000015626	ensembl	ENSOCUG00000015626	NA	NA	GL018736	450133	543756	-1	protein_coding	ENSG00000066248	NGEF	2	232878701	233013256	2	7	9	2	2	2	1	1	6	11	2	11	3	8	4	2	2	4.38615	4.81183	4.95437	4.42271	4.36391	4.3779	4.23136	4.20234	4.74351	4.98698	4.37581	5.08166	4.52728	4.83492	4.65825	4.41883	4.39782
gene_820	ENSOCUG00000015667	ensembl	ENSOCUG00000015667	SH3RF2	SH3 domain containing ring finger 2 [Source:HGNC Symbol;Acc:HGNC:26299]	3	27898782	28035706	1	protein_coding	ENSG00000156463	SH3RF2	5	145936578	146081791	46	69	53	40	21	36	47	61	38	29	29	48	27	43	48	29	47	6.1786	6.52699	6.29418	6.17238	5.44394	5.92246	6.20684	6.30732	5.94668	5.62978	5.73015	6.22517	5.7599	5.98035	6.36008	5.86497	6.24181
gene_821	ENSOCUG00000015691	ensembl	ENSOCUG00000015691	SLC2A11	solute carrier family 2 member 11 [Source:HGNC Symbol;Acc:HGNC:14239]	GL018810	953601	960030	-1	protein_coding	ENSG00000133460	SLC2A11	22	23856703	23886309	5	29	15	18	29	30	31	24	27	20	3	14	11	22	11	19	18	4.69123	5.71296	5.2549	5.4914	5.69224	5.76502	5.82591	5.49386	5.65654	5.35432	4.49246	5.22909	5.11847	5.43491	5.1628	5.52156	5.42579
gene_822	ENSOCUG00000015699	ensembl	ENSOCUG00000015699	ASIC1	acid sensing ion channel subunit 1 [Source:HGNC Symbol;Acc:HGNC:100]	4	34218980	34241522	1	protein_coding	ENSG00000110881	ASIC1	12	50057548	50083611	5	0	5	0	1	0	3	0	0	6	0	13	1	15	5	3	4	4.69123	3.84898	4.68159	3.84898	4.21405	3.84898	4.5075	3.84898	3.84898	4.69905	3.84898	5.18223	4.24299	5.17797	4.75092	4.54469	4.62061
gene_823	ENSOCUG00000015703	ensembl	ENSOCUG00000015703	SH2D4B	SH2 domain containing 4B [Source:HGNC Symbol;Acc:HGNC:31440]	GL018716	343588	444885	1	protein_coding	ENSG00000178217	SH2D4B	10	80537902	80646560	8	9	7	4	4	2	13	1	4	5	5	11	3	8	5	10	14	4.90576	4.93528	4.82892	4.65518	4.57343	4.3779	5.18362	4.20234	4.58317	4.62681	4.67527	5.08166	4.52728	4.83492	4.75092	5.09264	5.2537
gene_824	ENSOCUG00000015704	ensembl	ENSOCUG00000015704	GPR179	G protein-coupled receptor 179 [Source:HGNC Symbol;Acc:HGNC:31371]	19	39852383	39866667	-1	protein_coding	ENSG00000277399	GPR179	17	38324571	38343956	17	19	10	5	14	10	8	16	11	15	14	10	24	9	14	10	19	5.35486	5.3905	5.01119	4.74752	5.17177	5.00698	4.90965	5.21442	5.04512	5.16635	5.20063	5.02734	5.66329	4.89231	5.31855	5.09264	5.46502
gene_825	ENSOCUG00000015717	ensembl	ENSOCUG00000015717	NA	NA	4	6365956	6376602	-1	protein_coding	ENSG00000131059	BPIFA3	20	33217310	33227806	4	0	2	1	2	1	2	5	5	1	0	0	1	0	1	2	2	4.60439	3.84898	4.3799	4.25599	4.36391	4.22402	4.38819	4.63147	4.66768	4.20019	3.84898	3.84898	4.24299	3.84898	4.25757	4.41883	4.39782
gene_826	ENSOCUG00000015721	ensembl	ENSOCUG00000015721	CD180	CD180 molecule [Source:HGNC Symbol;Acc:HGNC:6726]	11	83360171	83372369	-1	protein_coding	ENSG00000134061	CD180	5	67179613	67196799	4	3	17	20	24	9	22	6	8	12	29	28	13	7	12	6	34	4.60439	4.48589	5.33858	5.57117	5.54319	4.95034	5.5479	4.70412	4.87666	5.03496	5.73015	5.73813	5.22166	4.7734	5.21726	4.82377	5.93819
gene_827	ENSOCUG00000015770	ensembl	ENSOCUG00000015770	PPFIA2	PTPRF interacting protein alpha 2 [Source:HGNC Symbol;Acc:HGNC:9246]	4	60587600	61132121	-1	protein_coding	ENSG00000139220	PPFIA2	12	81257975	81759553	4	5	2	14	2	1	0	1	17	4	5	5	2	16	9	7	3	4.60439	4.66692	4.3799	5.31328	4.36391	4.22402	3.84898	4.20234	5.31504	4.54634	4.67527	4.69345	4.40449	5.21859	5.04437	4.89871	4.51919
gene_828	ENSOCUG00000015777	ensembl	ENSOCUG00000015777	KCND1	potassium voltage-gated channel subfamily D member 1 [Source:HGNC Symbol;Acc:HGNC:6237]	X	33610244	33615478	-1	protein_coding	ENSG00000102057	KCND1	X	48961378	48971844	7	21	14	6	31	12	16	16	6	10	9	27	23	14	20	24	6	4.84014	5.46241	5.21052	4.83025	5.74713	5.11119	5.31863	5.21442	4.74351	4.93644	4.94615	5.70816	5.62933	5.13571	5.57718	5.70516	4.78864
gene_829	ENSOCUG00000015782	ensembl	ENSOCUG00000015782	ACTL7B	actin like 7B [Source:HGNC Symbol;Acc:HGNC:162]	1	4315235	4316491	1	protein_coding	ENSG00000148156	ACTL7B	9	108854588	108855986	3	4	4	3	4	4	0	12	1	10	2	3	2	2	1	0	2	4.50502	4.58248	4.5957	4.54939	4.57343	4.59291	3.84898	5.04185	4.21903	4.93644	4.37581	4.50677	4.40449	4.34909	4.25757	3.84898	4.39782
gene_830	ENSOCUG00000015787	ensembl	ENSOCUG00000015787	BFSP1	beaded filament structural protein 1 [Source:HGNC Symbol;Acc:HGNC:1040]	4	18640984	18675516	1	protein_coding	ENSG00000125864	BFSP1	20	17493905	17569220	4	5	1	3	3	9	3	7	7	1	3	13	5	4	3	0	2	4.60439	4.66692	4.22545	4.54939	4.47799	4.95034	4.5075	4.77048	4.81272	4.20019	4.49246	5.18223	4.71949	4.55279	4.55207	3.84898	4.39782
gene_831	ENSOCUG00000015802	ensembl	ENSOCUG00000015802	NA	NA	19	4359515	4394276	1	protein_coding	ENSG00000171931	FBXW10	17	18744026	18779349	39	56	48	59	123	83	81	118	62	51	68	64	45	64	54	48	50	6.02314	6.31269	6.19686	6.566	7.14417	6.75732	6.77347	7.01944	6.41776	6.12114	6.53359	6.51687	6.22318	6.36218	6.48105	6.33834	6.30302
gene_832	ENSOCUG00000015805	ensembl	ENSOCUG00000015805	NOX5	NADPH oxidase 5 [Source:HGNC Symbol;Acc:HGNC:14874]	GL018793	142567	174172	1	protein_coding	ENSG00000255346	NOX5	15	68930525	69062762	4	1	0	5	6	9	17	19	1	3	3	1	1	1	2	2	1	4.60439	4.21868	3.84898	4.74752	4.73177	4.95034	5.36017	5.32753	4.21903	4.45435	4.49246	4.23094	4.24299	4.20349	4.42492	4.41883	4.23823
gene_833	ENSOCUG00000015830	ensembl	ENSOCUG00000015830	ASPRV1	aspartic peptidase retroviral like 1 [Source:HGNC Symbol;Acc:HGNC:26321]	2	116246462	116247925	1	protein_coding	ENSG00000244617	ASPRV1	2	69960089	69961631	5	1	0	0	2	8	1	0	3	6	2	1	0	1	0	5	0	4.69123	4.21868	3.84898	3.84898	4.36391	4.89002	4.23136	3.84898	4.48649	4.69905	4.37581	4.23094	3.84898	4.20349	3.84898	4.74156	3.84898
gene_834	ENSOCUG00000015834	ensembl	ENSOCUG00000015834	LYZG	Oryctolagus cuniculus lactalbumin alpha (LALBA), mRNA. [Source:RefSeq mRNA;Acc:NM_001082052]	4	32948906	32953197	-1	protein_coding	ENSG00000167531	LALBA	12	48567684	48570066	9	8	6	4	5	16	16	9	4	4	4	0	2	2	5	5	1	4.96691	4.87571	4.75862	4.65518	4.65688	5.29242	5.31863	4.88904	4.58317	4.54634	4.59001	3.84898	4.40449	4.34909	4.75092	4.74156	4.23823
gene_835	ENSOCUG00000015893	ensembl	ENSOCUG00000015893	PCSK2	proprotein convertase subtilisin/kexin type 2 [Source:HGNC Symbol;Acc:HGNC:8744]	4	18683747	18998075	-1	protein_coding	ENSG00000125851	PCSK2	20	17226107	17484578	6	1	2	7	2	1	2	4	13	11	13	1	8	11	3	12	11	4.7691	4.21868	4.3799	4.90564	4.36391	4.22402	4.38819	4.55053	5.14307	4.98698	5.15461	4.23094	4.94064	4.99718	4.55207	5.2036	5.10396
gene_836	ENSOCUG00000015925	ensembl	ENSOCUG00000015925	TNFRSF8	TNF receptor superfamily member 8 [Source:HGNC Symbol;Acc:HGNC:11923]	GL018739	1968559	2026364	-1	protein_coding	ENSG00000120949	TNFRSF8	1	12063303	12144207	16	13	31	6	18	24	22	27	34	25	34	14	4	20	43	12	39	5.31344	5.14191	5.79915	4.83025	5.33536	5.58486	5.5479	5.58335	5.8487	5.51523	5.86515	5.22909	4.62988	5.36735	6.25032	5.2036	6.06337
gene_837	ENSOCUG00000015946	ensembl	ENSOCUG00000015946	OVGP1	Oryctolagus cuniculus oviductal glycoprotein 1 (OVGP1), mRNA. [Source:RefSeq mRNA;Acc:NM_001082105]	13	52788863	52803127	1	protein_coding	ENSG00000085465	OVGP1	1	111414319	111427735	5	4	0	8	7	6	10	3	2	1	0	9	0	2	3	1	2	4.69123	4.58248	3.84898	4.9752	4.80012	4.75526	5.0286	4.45801	4.3709	4.20019	3.84898	4.96981	3.84898	4.34909	4.55207	4.25322	4.39782
gene_838	ENSOCUG00000015957	ensembl	ENSOCUG00000015957	MYOC	Oryctolagus cuniculus myocilin (MYOC), mRNA. [Source:RefSeq mRNA;Acc:NM_001082150]	13	21157279	21167169	1	protein_coding	ENSG00000034971	MYOC	1	171635417	171652688	3	2	0	2	0	1	0	1	0	1	0	2	1	0	2	5	3	4.50502	4.3704	3.84898	4.42271	3.84898	4.22402	3.84898	4.20234	3.84898	4.20019	3.84898	4.38759	4.24299	3.84898	4.42492	4.74156	4.51919
gene_839	ENSOCUG00000016033	ensembl	ENSOCUG00000016033	WNT10A	Wnt family member 10A [Source:HGNC Symbol;Acc:HGNC:13829]	7	160141738	160152501	1	protein_coding	ENSG00000135925	WNT10A	2	218880852	218899581	1	6	2	3	9	10	12	4	2	3	2	6	4	5	1	6	2	4.22991	4.74268	4.3799	4.54939	4.9222	5.00698	5.13453	4.55053	4.3709	4.45435	4.37581	4.77152	4.62988	4.63397	4.25757	4.82377	4.39782
gene_840	ENSOCUG00000016034	ensembl	ENSOCUG00000016034	OIT3	oncoprotein induced transcript 3 [Source:HGNC Symbol;Acc:HGNC:29953]	18	14509424	14535700	-1	protein_coding	ENSG00000138315	OIT3	10	72893584	72933036	3	3	1	6	0	2	2	2	3	4	5	3	4	5	4	6	5	4.50502	4.48589	4.22545	4.83025	3.84898	4.3779	4.38819	4.34747	4.48649	4.54634	4.67527	4.50677	4.62988	4.63397	4.65825	4.82377	4.70921
gene_841	ENSOCUG00000016036	ensembl	ENSOCUG00000016036	FYB2	FYN binding protein 2 [Source:HGNC Symbol;Acc:HGNC:27295]	13	110074287	110245626	1	protein_coding	ENSG00000187889	FYB2	1	56718789	56819696	7	14	15	0	0	2	13	6	12	6	26	9	7	12	12	6	14	4.84014	5.18754	5.2549	3.84898	3.84898	4.3779	5.18362	4.70412	5.09528	4.69905	5.64153	4.96981	4.87304	5.04555	5.21726	4.82377	5.2537
gene_842	ENSOCUG00000016041	ensembl	ENSOCUG00000016041	UNC13C	unc-13 homolog C [Source:HGNC Symbol;Acc:HGNC:23149]	17	17906994	18608746	-1	protein_coding	ENSG00000137766	UNC13C	15	53978201	54628707	0	3	1	0	0	2	1	0	5	2	4	6	2	7	4	2	6	3.84898	4.48589	4.22545	3.84898	3.84898	4.3779	4.23136	3.84898	4.66768	4.34446	4.59001	4.77152	4.40449	4.7734	4.65825	4.41883	4.78864
gene_843	ENSOCUG00000016045	ensembl	ENSOCUG00000016045	DLGAP2	DLG associated protein 2 [Source:HGNC Symbol;Acc:HGNC:2906]	GL019138	26148	130703	1	protein_coding	ENSG00000198010	DLGAP2	8	737628	1708476	1	6	4	2	10	4	5	4	4	6	5	6	8	7	1	8	4	4.22991	4.74268	4.5957	4.42271	4.97752	4.59291	4.69438	4.55053	4.58317	4.69905	4.67527	4.77152	4.94064	4.7734	4.25757	4.96785	4.62061
gene_844	ENSOCUG00000016053	ensembl	ENSOCUG00000016053	RAB44	RAB44, member RAS oncogene family [Source:HGNC Symbol;Acc:HGNC:21068]	12	26632592	26652351	1	protein_coding	ENSG00000255587	RAB44	6	36697826	36733184	43	51	30	74	51	41	79	82	35	48	33	72	19	30	38	30	56	6.1142	6.22031	5.77144	6.81262	6.19567	6.04037	6.74586	6.61383	5.8739	6.06418	5.83928	6.64228	5.48302	5.6719	6.13077	5.89465	6.41771
gene_845	ENSOCUG00000016103	ensembl	ENSOCUG00000016103	HTR7	5-hydroxytryptamine receptor 7 [Source:HGNC Symbol;Acc:HGNC:5302]	18	38719889	38862227	-1	protein_coding	ENSG00000148680	HTR7	10	90740823	90858039	38	46	53	60	57	49	61	57	14	41	29	57	12	18	31	23	32	5.99935	6.12109	6.29418	6.58388	6.30504	6.20945	6.46905	6.2402	5.18873	5.92075	5.73015	6.39687	5.17134	5.29548	5.94287	5.67059	5.88452
gene_846	ENSOCUG00000016105	ensembl	ENSOCUG00000016105	COLQ	collagen like tail subunit of asymmetric acetylcholinesterase [Source:HGNC Symbol;Acc:HGNC:2226]	14	1533976	1596469	-1	protein_coding	ENSG00000206561	COLQ	3	15450133	15521751	27	8	11	23	6	12	10	22	4	20	9	56	16	13	12	23	30	5.70371	4.87571	5.06485	5.6817	4.73177	5.11119	5.0286	5.43019	4.58317	5.35432	4.94615	6.37883	5.35992	5.09164	5.21726	5.67059	5.8285
gene_847	ENSOCUG00000016130	ensembl	ENSOCUG00000016130	RHBG	Ammonium transporter Rh type B [Source:UniProtKB/Swiss-Prot;Acc:Q95JD4]	13	36518405	36530984	-1	protein_coding	ENSG00000132677	RHBG	1	156369211	156385219	3	6	8	5	8	6	9	6	15	10	3	13	0	14	3	7	10	4.50502	4.74268	4.89385	4.74752	4.86329	4.75526	4.971	4.70412	5.2325	4.93644	4.49246	5.18223	3.84898	5.13571	4.55207	4.89871	5.04876
gene_848	ENSOCUG00000016135	ensembl	ENSOCUG00000016135	NA	NA	X	67555310	67556494	1	protein_coding	ENSG00000174460	ZCCHC12	X	118823824	118826968	4	5	6	2	3	17	10	11	5	6	7	2	2	11	2	4	7	4.60439	4.66692	4.75862	4.42271	4.47799	5.33334	5.0286	4.99362	4.66768	4.69905	4.82156	4.38759	4.40449	4.99718	4.42492	4.6498	4.86109
gene_849	ENSOCUG00000016142	ensembl	ENSOCUG00000016142	FAM217A	family with sequence similarity 217 member A [Source:HGNC Symbol;Acc:HGNC:21362]	GL018715	1813223	1831182	1	protein_coding	ENSG00000145975	FAM217A	6	4049434	4087344	35	48	31	43	44	44	25	51	49	51	36	52	50	51	49	40	57	5.92526	6.16167	5.79915	6.24266	6.05559	6.10633	5.64772	6.13276	6.18335	6.12114	5.91537	6.30419	6.32748	6.13899	6.381	6.15918	6.43592
gene_850	ENSOCUG00000016152	ensembl	ENSOCUG00000016152	SLC4A8	solute carrier family 4 member 8 [Source:HGNC Symbol;Acc:HGNC:11034]	4	35711887	35790305	1	protein_coding	ENSG00000050438	SLC4A8	12	51391317	51515763	23	39	33	58	80	45	27	78	62	52	50	56	45	90	32	45	58	5.57615	5.96832	5.8528	6.54789	6.65785	6.1276	5.70999	6.56049	6.41776	6.1396	6.22135	6.37883	6.22318	6.72188	5.97142	6.27392	6.45389
gene_851	ENSOCUG00000016168	ensembl	ENSOCUG00000016168	ABCD2	ATP binding cassette subfamily D member 2 [Source:HGNC Symbol;Acc:HGNC:66]	8	6230464	6280258	1	protein_coding	ENSG00000173208	ABCD2	12	39550033	39619803	19	17	13	31	22	14	13	15	30	39	20	20	21	36	20	24	27	5.4334	5.31375	5.16421	5.9359	5.47796	5.20567	5.18362	5.17391	5.74254	5.87668	5.44207	5.47475	5.55841	5.82363	5.57718	5.70516	5.73953
gene_852	ENSOCUG00000016178	ensembl	ENSOCUG00000016178	NA	NA	8	12787677	12809523	-1	protein_coding	ENSG00000165935	SMCO2	12	27466810	27502185	9	5	4	3	0	0	0	1	1	7	6	0	0	0	1	1	2	4.96691	4.66692	4.5957	4.54939	3.84898	3.84898	3.84898	4.20234	4.21903	4.76504	4.75176	3.84898	3.84898	3.84898	4.25757	4.25322	4.39782
gene_853	ENSOCUG00000016222	ensembl	ENSOCUG00000016222	TXLNB	taxilin beta [Source:HGNC Symbol;Acc:HGNC:21617]	12	129681218	129725066	-1	protein_coding	ENSG00000164440	TXLNB	6	139240061	139291998	4	12	10	29	5	7	18	10	1	6	6	38	8	4	12	1	6	4.60439	5.09416	5.01119	5.87697	4.65688	4.82531	5.40024	4.94281	4.21903	4.69905	4.75176	6.00431	4.94064	4.55279	5.21726	4.25322	4.78864
gene_854	ENSOCUG00000016234	ensembl	ENSOCUG00000016234	SVOP	SV2 related protein [Source:HGNC Symbol;Acc:HGNC:25417]	GL018777	79081	102951	1	protein_coding	ENSG00000166111	SVOP	12	108907741	109021068	2	0	0	0	0	0	0	0	0	1	3	0	3	6	1	0	2	4.38615	3.84898	3.84898	3.84898	3.84898	3.84898	3.84898	3.84898	3.84898	4.20019	4.49246	3.84898	4.52728	4.70685	4.25757	3.84898	4.39782
gene_855	ENSOCUG00000016246	ensembl	ENSOCUG00000016246	CDA	cytidine deaminase [Source:HGNC Symbol;Acc:HGNC:1712]	13	132474028	132488808	-1	protein_coding	ENSG00000158825	CDA	1	20589086	20618903	5	6	2	12	8	5	28	8	1	3	11	22	6	5	6	3	8	4.69123	4.74268	4.3799	5.21231	4.86329	4.67849	5.73999	4.83182	4.21903	4.45435	5.05589	5.54619	4.7998	4.63397	4.83393	4.54469	4.92797
gene_856	ENSOCUG00000016254	ensembl	ENSOCUG00000016254	STAB2	stabilin 2 [Source:HGNC Symbol;Acc:HGNC:18629]	4	82735880	82939772	1	protein_coding	ENSG00000136011	STAB2	12	103587273	103766719	87	122	62	26	68	41	62	32	101	177	89	199	101	74	71	81	111	6.84452	7.16441	6.45342	5.78312	6.48513	6.04037	6.48598	5.71916	6.94742	7.4884	6.82597	7.84608	7.09307	6.51186	6.77529	6.8987	7.17522
gene_857	ENSOCUG00000016256	ensembl	ENSOCUG00000016256	NA	heart and neural crest derivatives expressed 2 [Source:HGNC Symbol;Acc:HGNC:4808]	2	51440233	51442863	-1	protein_coding	ENSG00000164107	HAND2	4	173524969	173530229	0	7	1	0	1	1	0	1	1	1	2	0	0	1	0	2	0	3.84898	4.81183	4.22545	3.84898	4.21405	4.22402	3.84898	4.20234	4.21903	4.20019	4.37581	3.84898	3.84898	4.20349	3.84898	4.41883	3.84898
gene_858	ENSOCUG00000016262	ensembl	ENSOCUG00000016262	ELAVL4	ELAV like RNA binding protein 4 [Source:HGNC Symbol;Acc:HGNC:3315]	13	116473749	116642550	-1	protein_coding	ENSG00000162374	ELAVL4	1	50024029	50203772	2	0	1	2	0	0	0	0	0	2	1	0	3	23	2	2	2	4.38615	3.84898	4.22545	4.42271	3.84898	3.84898	3.84898	3.84898	3.84898	4.34446	4.22253	3.84898	4.52728	5.46726	4.42492	4.41883	4.39782
gene_859	ENSOCUG00000016273	ensembl	ENSOCUG00000016273	PPP4R4	protein phosphatase 4 regulatory subunit 4 [Source:HGNC Symbol;Acc:HGNC:23788]	GL018883	166191	263145	1	protein_coding	ENSG00000119698	PPP4R4	14	94146128	94279734	13	23	17	20	7	13	6	11	14	11	17	37	7	15	13	4	33	5.17885	5.53012	5.33858	5.57117	4.80012	5.1595	4.77252	4.99362	5.18873	4.98698	5.32789	5.98004	4.87304	5.17797	5.26909	4.6498	5.91163
gene_860	ENSOCUG00000016277	ensembl	ENSOCUG00000016277	EREG	epiregulin [Source:HGNC Symbol;Acc:HGNC:3443]	15	75880524	75904763	-1	protein_coding	ENSG00000124882	EREG	4	74365145	74388749	5	0	4	9	32	53	24	72	1	0	1	7	1	1	0	0	2	4.69123	3.84898	4.5957	5.03997	5.7737	6.28656	5.61535	6.47639	4.21903	3.84898	4.22253	4.84274	4.24299	4.20349	3.84898	3.84898	4.39782
gene_861	ENSOCUG00000016302	ensembl	ENSOCUG00000016302	AFP	alpha fetoprotein [Source:HGNC Symbol;Acc:HGNC:317]	15	76641130	76661602	-1	protein_coding	ENSG00000081051	AFP	4	73431138	73456174	0	9	1	0	0	0	0	0	0	1	0	0	0	0	0	0	0	3.84898	4.93528	4.22545	3.84898	3.84898	3.84898	3.84898	3.84898	3.84898	4.20019	3.84898	3.84898	3.84898	3.84898	3.84898	3.84898	3.84898
gene_862	ENSOCUG00000016388	ensembl	ENSOCUG00000016388	EGF	epidermal growth factor [Source:HGNC Symbol;Acc:HGNC:3229]	15	39436100	39532442	-1	protein_coding	ENSG00000138798	EGF	4	109912883	110013766	47	25	29	31	39	21	45	25	33	24	37	35	33	27	27	29	32	6.19939	5.59418	5.74311	5.9359	5.94552	5.48363	6.16484	5.52445	5.82298	5.48479	5.93977	5.9301	5.93336	5.58843	5.82185	5.86497	5.88452
gene_863	ENSOCUG00000016389	ensembl	ENSOCUG00000016389	SLC17A6	solute carrier family 17 member 6 [Source:HGNC Symbol;Acc:HGNC:16703]	1	161434618	161479840	1	protein_coding	ENSG00000091664	SLC17A6	11	22338381	22379503	0	0	0	0	1	0	0	0	0	0	0	0	0	2	0	0	0	3.84898	3.84898	3.84898	3.84898	4.21405	3.84898	3.84898	3.84898	3.84898	3.84898	3.84898	3.84898	3.84898	4.34909	3.84898	3.84898	3.84898
gene_864	ENSOCUG00000016424	ensembl	ENSOCUG00000016424	AMPD1	adenosine monophosphate deaminase 1 [Source:HGNC Symbol;Acc:HGNC:468]	13	49496356	49520064	1	protein_coding	ENSG00000116748	AMPD1	1	114673090	114695618	1	18	2	19	5	1	1	0	0	3	1	0	0	1	0	0	1	4.22991	5.35278	4.3799	5.53195	4.65688	4.22402	4.23136	3.84898	3.84898	4.45435	4.22253	3.84898	3.84898	4.20349	3.84898	3.84898	4.23823
gene_865	ENSOCUG00000016442	ensembl	ENSOCUG00000016442	VWA5B1	von Willebrand factor A domain containing 5B1 [Source:HGNC Symbol;Acc:HGNC:26538]	13	132685672	132724474	-1	protein_coding	ENSG00000158816	VWA5B1	1	20290875	20359518	5	4	4	8	1	6	2	2	7	5	3	5	3	15	4	4	4	4.69123	4.58248	4.5957	4.9752	4.21405	4.75526	4.38819	4.34747	4.81272	4.62681	4.49246	4.69345	4.52728	5.17797	4.65825	4.6498	4.62061
gene_866	ENSOCUG00000016450	ensembl	ENSOCUG00000016450	NTF3	neurotrophin 3 [Source:HGNC Symbol;Acc:HGNC:8023]	8	31529226	31600515	1	protein_coding	ENSG00000185652	NTF3	12	5432108	5521536	8	7	8	1	7	1	4	1	8	14	14	2	5	16	6	9	6	4.90576	4.81183	4.89385	4.25599	4.80012	4.22402	4.60723	4.20234	4.87666	5.12441	5.20063	4.38759	4.71949	5.21859	4.83393	5.03224	4.78864
gene_867	ENSOCUG00000016462	ensembl	ENSOCUG00000016462	IL1RL1	interleukin 1 receptor like 1 [Source:HGNC Symbol;Acc:HGNC:5998]	2	90078180	90095111	-1	protein_coding	ENSG00000115602	IL1RL1	2	102311502	102352037	8	12	8	19	15	21	31	17	4	35	17	57	12	17	25	5	22	4.90576	5.09416	4.89385	5.53195	5.21506	5.48363	5.82591	5.25345	4.58317	5.78367	5.32789	6.39687	5.17134	5.25772	5.75672	4.74156	5.57541
gene_868	ENSOCUG00000016466	ensembl	ENSOCUG00000016466	NA	NA	16	46575879	46576671	-1	protein_coding	ENSG00000176244	ACBD7	10	15075475	15088776	1	1	2	2	3	3	5	0	2	9	3	2	2	2	0	2	2	4.22991	4.21868	4.3799	4.42271	4.47799	4.49499	4.69438	3.84898	4.3709	4.88296	4.49246	4.38759	4.40449	4.34909	3.84898	4.41883	4.39782
gene_869	ENSOCUG00000016476	ensembl	ENSOCUG00000016476	IL18R1	Oryctolagus cuniculus interleukin 18 receptor 1 (IL18R1), mRNA. [Source:RefSeq mRNA;Acc:NM_001164863]	2	90031786	90068068	-1	protein_coding	ENSG00000115604	IL18R1	2	102311529	102398777	5	14	11	28	13	23	45	42	7	4	7	23	3	11	17	13	16	4.69123	5.18754	5.06485	5.84645	5.12661	5.55207	6.16484	5.95321	4.81272	4.54634	4.82156	5.58036	4.52728	4.99718	5.45506	5.25498	5.34305
gene_870	ENSOCUG00000016484	ensembl	ENSOCUG00000016484	AIFM3	apoptosis inducing factor mitochondria associated 3 [Source:HGNC Symbol;Acc:HGNC:26398]	21	4922300	4930900	-1	protein_coding	ENSG00000183773	AIFM3	22	20965108	20981360	8	4	19	21	7	8	11	5	3	9	1	6	1	6	0	3	3	4.90576	4.58248	5.41642	5.60914	4.80012	4.89002	5.08296	4.63147	4.48649	4.88296	4.22253	4.77152	4.24299	4.70685	3.84898	4.54469	4.51919
gene_871	ENSOCUG00000016494	ensembl	ENSOCUG00000016494	KBTBD12	kelch repeat and BTB domain containing 12 [Source:HGNC Symbol;Acc:HGNC:25731]	9	6938543	7007704	1	protein_coding	ENSG00000187715	KBTBD12	3	127915232	127987671	20	19	24	10	22	9	15	17	39	26	5	25	17	23	17	7	14	5.47075	5.3905	5.59082	5.10072	5.47796	4.95034	5.27547	5.25345	5.97005	5.54491	4.67527	5.64593	5.40244	5.46726	5.45506	4.89871	5.2537
gene_872	ENSOCUG00000016508	ensembl	ENSOCUG00000016508	SLC12A1	solute carrier family 12 member 1 [Source:HGNC Symbol;Acc:HGNC:10910]	17	24190802	24298926	-1	protein_coding	ENSG00000074803	SLC12A1	15	48178438	48304078	0	0	1	0	0	0	2	0	4	1	0	0	0	1	1	0	0	3.84898	3.84898	4.22545	3.84898	3.84898	3.84898	4.38819	3.84898	4.58317	4.20019	3.84898	3.84898	3.84898	4.20349	4.25757	3.84898	3.84898
gene_873	ENSOCUG00000016512	ensembl	ENSOCUG00000016512	IL1RAPL1	interleukin 1 receptor accessory protein like 1 [Source:HGNC Symbol;Acc:HGNC:5996]	X	14812156	15985890	1	protein_coding	ENSG00000169306	IL1RAPL1	X	28587446	29956718	3	13	3	3	4	0	1	2	4	10	1	3	4	10	2	0	1	4.50502	5.14191	4.49743	4.54939	4.57343	3.84898	4.23136	4.34747	4.58317	4.93644	4.22253	4.50677	4.62988	4.94623	4.42492	3.84898	4.23823
gene_874	ENSOCUG00000016527	ensembl	ENSOCUG00000016527	GABBR2	gamma-aminobutyric acid type B receptor subunit 2 [Source:HGNC Symbol;Acc:HGNC:4507]	1	14653554	14860648	1	protein_coding	ENSG00000136928	GABBR2	9	98288109	98708935	31	42	48	25	59	20	24	55	28	66	69	56	44	80	25	31	31	5.81933	6.03598	6.19686	5.75022	6.33961	5.44786	5.61535	6.20534	5.68588	6.37434	6.549	6.37883	6.20131	6.59441	5.75672	5.92365	5.85681
gene_875	ENSOCUG00000016530	ensembl	ENSOCUG00000016530	GP5	glycoprotein V platelet [Source:HGNC Symbol;Acc:HGNC:4443]	14	90211816	90213417	-1	protein_coding	ENSG00000178732	GP5	3	194394821	194398354	17	8	14	16	22	15	15	12	10	10	17	11	6	10	12	7	5	5.35486	4.87571	5.21052	5.40581	5.47796	5.24992	5.27547	5.04185	4.99225	4.93644	5.32789	5.08166	4.7998	4.94623	5.21726	4.89871	4.70921
gene_876	ENSOCUG00000016641	ensembl	ENSOCUG00000016641	NA	NA	5	13737765	13759415	1	protein_coding	ENSG00000182885	ADGRG3	16	57668277	57689378	43	84	64	43	16	78	26	53	53	43	68	68	22	29	91	71	60	6.1142	6.73874	6.48641	6.24266	5.25665	6.68921	5.67925	6.16954	6.25991	5.96337	6.53359	6.581	5.59439	5.64471	7.05686	6.75149	6.48913
gene_877	ENSOCUG00000016643	ensembl	ENSOCUG00000016643	ITGB1BP2	integrin subunit beta 1 binding protein 2 [Source:HGNC Symbol;Acc:HGNC:6154]	X	49759477	49762741	1	protein_coding	ENSG00000147166	ITGB1BP2	X	71301750	71305371	10	18	5	10	7	11	13	3	14	10	5	27	7	21	2	3	10	5.02431	5.35278	4.68159	5.10072	4.80012	5.06045	5.18362	4.45801	5.18873	4.93644	4.67527	5.70816	4.87304	5.40163	4.42492	4.54469	5.04876
gene_878	ENSOCUG00000016649	ensembl	ENSOCUG00000016649	SDR42E1	short chain dehydrogenase/reductase family 42E, member 1 [Source:HGNC Symbol;Acc:HGNC:29834]	5	36252150	36261627	-1	protein_coding	ENSG00000184860	SDR42E1	16	81988855	82011481	27	6	22	12	9	29	16	29	16	13	19	18	16	14	21	10	16	5.70371	4.74268	5.52412	5.21231	4.9222	5.73676	5.31863	5.6395	5.27455	5.08069	5.40527	5.39865	5.35992	5.13571	5.61526	5.09264	5.34305
gene_879	ENSOCUG00000016696	ensembl	ENSOCUG00000016696	TTLL9	tubulin tyrosine ligase like 9 [Source:HGNC Symbol;Acc:HGNC:16118]	4	7330350	7379088	-1	protein_coding	ENSG00000131044	TTLL9	20	31870702	31944963	6	3	0	1	6	10	8	10	12	11	7	5	3	5	8	4	7	4.7691	4.48589	3.84898	4.25599	4.73177	5.00698	4.90965	4.94281	5.09528	4.98698	4.82156	4.69345	4.52728	4.63397	4.97939	4.6498	4.86109
gene_880	ENSOCUG00000016715	ensembl	ENSOCUG00000016715	RBM44	RNA binding motif protein 44 [Source:HGNC Symbol;Acc:HGNC:24756]	GL019613	2749	33357	1	protein_coding	ENSG00000177483	RBM44	2	237798389	237842808	4	2	1	3	1	15	4	12	7	1	4	11	1	4	1	1	1	4.60439	4.3704	4.22545	4.54939	4.21405	5.24992	4.60723	5.04185	4.81272	4.20019	4.59001	5.08166	4.24299	4.55279	4.25757	4.25322	4.23823
gene_881	ENSOCUG00000016736	ensembl	ENSOCUG00000016736	MAP7D2	MAP7 domain containing 2 [Source:HGNC Symbol;Acc:HGNC:25899]	X	5741917	5876559	-1	protein_coding	ENSG00000184368	MAP7D2	X	20006713	20116907	3	17	2	2	4	10	3	9	1	0	2	2	0	5	5	3	11	4.50502	5.31375	4.3799	4.42271	4.57343	5.00698	4.5075	4.88904	4.21903	3.84898	4.37581	4.38759	3.84898	4.63397	4.75092	4.54469	5.10396
gene_882	ENSOCUG00000016742	ensembl	ENSOCUG00000016742	GABRG2	gamma-aminobutyric acid type A receptor gamma2 subunit [Source:HGNC Symbol;Acc:HGNC:4087]	3	43463208	43564143	1	protein_coding	ENSG00000113327	GABRG2	5	162000057	162162977	0	6	4	1	1	0	2	1	2	7	3	4	2	6	1	4	2	3.84898	4.74268	4.5957	4.25599	4.21405	3.84898	4.38819	4.20234	4.3709	4.76504	4.49246	4.6064	4.40449	4.70685	4.25757	4.6498	4.39782
gene_883	ENSOCUG00000016764	ensembl	ENSOCUG00000016764	MYT1L	myelin transcription factor 1 like [Source:HGNC Symbol;Acc:HGNC:7623]	GL018837	584023	731135	1	protein_coding	ENSG00000186487	MYT1L	2	1789113	2331664	8	8	2	8	0	0	1	2	1	3	2	3	7	12	4	2	2	4.90576	4.87571	4.3799	4.9752	3.84898	3.84898	4.23136	4.34747	4.21903	4.45435	4.37581	4.50677	4.87304	5.04555	4.65825	4.41883	4.39782
gene_884	ENSOCUG00000016833	ensembl	ENSOCUG00000016833	ARMH1	armadillo like helical domain containing 1 [Source:HGNC Symbol;Acc:HGNC:34345]	13	121892519	121924666	-1	protein_coding	ENSG00000198520	ARMH1	1	44674692	44725591	43	18	21	17	10	2	19	17	16	16	29	20	13	27	22	23	30	6.1142	5.35278	5.48931	5.44939	4.97752	4.3779	5.43895	5.25345	5.27455	5.20666	5.73015	5.47475	5.22166	5.58843	5.65218	5.67059	5.8285
gene_885	ENSOCUG00000016839	ensembl	ENSOCUG00000016839	CSRNP3	cysteine and serine rich nuclear protein 3 [Source:HGNC Symbol;Acc:HGNC:30729]	7	104892048	105087752	1	protein_coding	ENSG00000178662	CSRNP3	2	165469647	165689407	0	0	0	1	0	0	0	0	0	1	0	0	0	5	0	1	1	3.84898	3.84898	3.84898	4.25599	3.84898	3.84898	3.84898	3.84898	3.84898	4.20019	3.84898	3.84898	3.84898	4.63397	3.84898	4.25322	4.23823
gene_886	ENSOCUG00000016865	ensembl	ENSOCUG00000016865	ZNF831	zinc finger protein 831 [Source:HGNC Symbol;Acc:HGNC:16167]	GL018755	561904	611441	1	protein_coding	ENSG00000124203	ZNF831	20	59123381	59259113	5	12	11	2	7	11	7	7	9	27	17	14	9	9	15	12	17	4.69123	5.09416	5.06485	4.42271	4.80012	5.06045	4.84381	4.77048	4.93627	5.57387	5.32789	5.22909	5.00362	4.89231	5.3659	5.2036	5.38517
gene_887	ENSOCUG00000016881	ensembl	ENSOCUG00000016881	RHEBL1	RHEB like 1 [Source:HGNC Symbol;Acc:HGNC:21166]	4	33360200	33362738	-1	protein_coding	ENSG00000167550	RHEBL1	12	49064676	49070025	22	16	16	13	12	12	12	21	26	27	20	13	10	9	18	8	18	5.54205	5.27329	5.29753	5.26397	5.07937	5.11119	5.13453	5.39699	5.62649	5.57387	5.44207	5.18223	5.06271	4.89231	5.49719	4.96785	5.42579
gene_888	ENSOCUG00000016906	ensembl	ENSOCUG00000016906	KCNQ5	potassium voltage-gated channel subfamily Q member 5 [Source:HGNC Symbol;Acc:HGNC:6299]	12	59473986	60097113	1	protein_coding	ENSG00000185760	KCNQ5	6	72621792	73198853	8	13	7	20	18	7	11	21	8	14	30	12	18	15	10	17	12	4.90576	5.14191	4.82892	5.57117	5.33536	4.82531	5.08296	5.39699	4.87666	5.12441	5.75833	5.13317	5.44343	5.17797	5.10532	5.43942	5.15629
gene_889	ENSOCUG00000016914	ensembl	ENSOCUG00000016914	SPRED3	sprouty related EVH1 domain containing 3 [Source:HGNC Symbol;Acc:HGNC:31041]	5	2419905	2427273	1	protein_coding	ENSG00000188766	SPRED3	19	38388421	38399587	3	15	6	6	9	23	12	22	3	9	3	2	0	4	1	1	6	4.50502	5.23127	4.75862	4.83025	4.9222	5.55207	5.13453	5.43019	4.48649	4.88296	4.49246	4.38759	3.84898	4.55279	4.25757	4.25322	4.78864
gene_890	ENSOCUG00000016943	ensembl	ENSOCUG00000016943	NA	NA	18	8667079	8669489	1	protein_coding	ENSG00000188100	FAM25A	10	87020294	87024730	4	8	6	0	4	5	1	7	10	3	4	0	3	3	4	6	5	4.60439	4.87571	4.75862	3.84898	4.57343	4.67849	4.23136	4.77048	4.99225	4.45435	4.59001	3.84898	4.52728	4.45998	4.65825	4.82377	4.70921
gene_891	ENSOCUG00000016966	ensembl	ENSOCUG00000016966	UNC80	unc-80 homolog, NALCN channel complex subunit [Source:HGNC Symbol;Acc:HGNC:26582]	7	150587285	150821141	1	protein_coding	ENSG00000144406	UNC80	2	209771832	209999300	2	26	7	6	10	7	4	11	12	5	8	11	4	15	5	5	9	4.38615	5.62498	4.82892	4.83025	4.97752	4.82531	4.60723	4.99362	5.09528	4.62681	4.88604	5.08166	4.62988	5.17797	4.75092	4.74156	4.99029
gene_892	ENSOCUG00000016978	ensembl	ENSOCUG00000016978	ZNF683	zinc finger protein 683 [Source:HGNC Symbol;Acc:HGNC:28495]	13	138984387	138992242	1	protein_coding	ENSG00000176083	ZNF683	1	26361634	26374522	1	0	3	7	4	2	0	1	8	7	4	43	9	5	2	4	16	4.22991	3.84898	4.49743	4.90564	4.57343	4.3779	3.84898	4.20234	4.87666	4.76504	4.59001	6.11934	5.00362	4.63397	4.42492	4.6498	5.34305
gene_893	ENSOCUG00000017002	ensembl	ENSOCUG00000017002	MDGA2	MAM domain containing glycosylphosphatidylinositol anchor 2 [Source:HGNC Symbol;Acc:HGNC:19835]	17	66075525	66947499	-1	protein_coding	ENSG00000139915	MDGA2	14	46839629	47675605	6	2	6	11	12	12	9	42	16	2	10	5	9	26	1	3	7	4.7691	4.3704	4.75862	5.15801	5.07937	5.11119	4.971	5.95321	5.27455	4.34446	5.00259	4.69345	5.00362	5.55927	4.25757	4.54469	4.86109
gene_894	ENSOCUG00000017084	ensembl	ENSOCUG00000017084	HCN1	Oryctolagus cuniculus hyperpolarization activated cyclic nucleotide gated potassium channel 1 (HCN1), mRNA. [Source:RefSeq mRNA;Acc:NM_001082063]	11	65832513	66242212	-1	protein_coding	ENSG00000164588	HCN1	5	45254948	45696498	11	17	8	7	6	49	7	4	3	3	3	10	5	18	7	1	9	5.0785	5.31375	4.89385	4.90564	4.73177	6.20945	4.84381	4.55053	4.48649	4.45435	4.49246	5.02734	4.71949	5.29548	4.90959	4.25322	4.99029
gene_895	ENSOCUG00000017093	ensembl	ENSOCUG00000017093	TEX15	testis expressed 15, meiosis and synapsis associated [Source:HGNC Symbol;Acc:HGNC:11738]	2	76816569	76908344	1	protein_coding	ENSG00000133863	TEX15	8	30831544	30913008	127	220	190	158	257	46	220	191	216	264	202	150	236	296	187	180	209	7.2837	7.89036	7.75057	7.71597	8.05769	6.14854	7.97734	7.59758	7.86938	7.99195	7.80826	7.49235	8.14628	8.16464	7.93995	7.86363	7.95743
gene_896	ENSOCUG00000017098	ensembl	ENSOCUG00000017098	C6orf163	chromosome 6 open reading frame 163 [Source:HGNC Symbol;Acc:HGNC:21403]	12	74172760	74184508	1	protein_coding	ENSG00000203872	C6orf163	6	87344813	87365463	27	22	10	4	14	20	12	13	21	16	21	11	25	28	16	19	15	5.70371	5.49675	5.01119	4.65518	5.17177	5.44786	5.13453	5.08781	5.46381	5.20666	5.47774	5.08166	5.69634	5.6169	5.41135	5.52156	5.29928
gene_897	ENSOCUG00000017105	ensembl	ENSOCUG00000017105	CHRNA9	cholinergic receptor nicotinic alpha 9 subunit [Source:HGNC Symbol;Acc:HGNC:14079]	2	29578935	29591673	1	protein_coding	ENSG00000174343	CHRNA9	4	40335333	40355217	6	5	8	5	2	17	15	9	4	13	3	6	3	8	7	7	18	4.7691	4.66692	4.89385	4.74752	4.36391	5.33334	5.27547	4.88904	4.58317	5.08069	4.49246	4.77152	4.52728	4.83492	4.90959	4.89871	5.42579
gene_898	ENSOCUG00000017128	ensembl	ENSOCUG00000017128	NMU	neuromedin U [Source:HGNC Symbol;Acc:HGNC:7859]	15	93194969	93227880	1	protein_coding	ENSG00000109255	NMU	4	55595229	55636698	1	2	1	1	2	3	1	3	3	3	2	6	2	3	8	1	1	4.22991	4.3704	4.22545	4.25599	4.36391	4.49499	4.23136	4.45801	4.48649	4.45435	4.37581	4.77152	4.40449	4.45998	4.97939	4.25322	4.23823
gene_899	ENSOCUG00000017140	ensembl	ENSOCUG00000017140	PHF24	PHD finger protein 24 [Source:HGNC Symbol;Acc:HGNC:29180]	1	18889609	18898995	-1	protein_coding	ENSG00000122733	PHF24	9	34957608	34982544	19	10	18	10	13	45	14	33	18	14	20	19	8	19	19	15	16	5.4334	4.99121	5.37816	5.10072	5.12661	6.1276	5.23053	5.74462	5.3541	5.12441	5.44207	5.43733	4.94064	5.33199	5.53786	5.35099	5.34305
gene_900	ENSOCUG00000017143	ensembl	ENSOCUG00000017143	SERPINA12	serpin family A member 12 [Source:HGNC Symbol;Acc:HGNC:18359]	GL018883	454683	467146	-1	protein_coding	ENSG00000165953	SERPINA12	14	94487274	94517844	8	4	2	2	20	36	11	45	6	4	4	7	2	15	2	6	7	4.90576	4.58248	4.3799	4.42271	5.40888	5.92246	5.08296	6.01583	4.74351	4.54634	4.59001	4.84274	4.40449	5.17797	4.42492	4.82377	4.86109
gene_901	ENSOCUG00000017204	ensembl	ENSOCUG00000017204	DAB1	DAB adaptor protein 1 [Source:HGNC Symbol;Acc:HGNC:2661]	13	109553761	109869773	1	protein_coding	ENSG00000173406	DAB1	1	56994778	58546734	21	8	14	4	0	4	7	3	13	10	7	20	14	21	11	8	22	5.50694	4.87571	5.21052	4.65518	3.84898	4.59291	4.84381	4.45801	5.14307	4.93644	4.82156	5.47475	5.26971	5.40163	5.1628	4.96785	5.57541
gene_902	ENSOCUG00000017247	ensembl	ENSOCUG00000017247	CYP4F22	cytochrome P450 family 4 subfamily F member 22 [Source:HGNC Symbol;Acc:HGNC:26820]	GL018829	441940	471596	-1	protein_coding	ENSG00000171954	CYP4F22	19	15508525	15552317	35	92	22	7	5	27	2	11	27	19	14	3	17	37	24	24	10	5.92526	6.83972	5.52412	4.90564	4.65688	5.67823	4.38819	4.99362	5.65654	5.31923	5.20063	4.50677	5.40244	5.84722	5.72285	5.70516	5.04876
gene_903	ENSOCUG00000017274	ensembl	ENSOCUG00000017274	CTLA4	cytotoxic T-lymphocyte associated protein 4 [Source:HGNC Symbol;Acc:HGNC:2505]	7	144536436	144542379	1	protein_coding	ENSG00000163599	CTLA4	2	203867771	203873965	0	0	0	1	0	0	0	0	0	1	1	10	0	0	0	3	1	3.84898	3.84898	3.84898	4.25599	3.84898	3.84898	3.84898	3.84898	3.84898	4.20019	4.22253	5.02734	3.84898	3.84898	3.84898	4.54469	4.23823
gene_904	ENSOCUG00000017309	ensembl	ENSOCUG00000017309	HTR4	5-hydroxytryptamine receptor 4 [Source:HGNC Symbol;Acc:HGNC:5299]	3	30401599	30551443	-1	protein_coding	ENSG00000164270	HTR4	5	148451032	148677235	14	26	7	5	7	1	1	4	7	17	14	8	7	4	11	6	6	5.2256	5.62498	4.82892	4.74752	4.80012	4.22402	4.23136	4.55053	4.81272	5.24549	5.20063	4.90851	4.87304	4.55279	5.1628	4.82377	4.78864
gene_905	ENSOCUG00000017325	ensembl	ENSOCUG00000017325	KCNAB3	potassium voltage-gated channel subfamily A regulatory beta subunit 3 [Source:HGNC Symbol;Acc:HGNC:6230]	19	11277946	11283152	1	protein_coding	ENSG00000170049	KCNAB3	17	7921859	7929856	3	7	8	20	11	11	13	13	11	16	9	12	14	16	6	6	24	4.50502	4.81183	4.89385	5.57117	5.02978	5.06045	5.18362	5.08781	5.04512	5.20666	4.94615	5.13317	5.26971	5.21859	4.83393	4.82377	5.64372
gene_906	ENSOCUG00000017328	ensembl	ENSOCUG00000017328	MYLK2	myosin light chain kinase 2 [Source:HGNC Symbol;Acc:HGNC:16243]	4	7419710	7434512	-1	protein_coding	ENSG00000101306	MYLK2	20	31819308	31834689	10	55	7	16	4	20	21	20	14	9	4	14	7	12	10	9	15	5.02431	6.29471	4.82892	5.40581	4.57343	5.44786	5.51269	5.3628	5.18873	4.88296	4.59001	5.22909	4.87304	5.04555	5.10532	5.03224	5.29928
gene_907	ENSOCUG00000017350	ensembl	ENSOCUG00000017350	NA	NA	GL018869	3778	28802	1	protein_coding	ENSG00000151948	GLT1D1	12	128853427	128984968	5	6	3	1	3	3	10	9	2	2	5	4	1	6	7	7	8	4.69123	4.74268	4.49743	4.25599	4.47799	4.49499	5.0286	4.88904	4.3709	4.34446	4.67527	4.6064	4.24299	4.70685	4.90959	4.89871	4.92797
gene_908	ENSOCUG00000017412	ensembl	ENSOCUG00000017412	RHCG	Oryctolagus cuniculus Rh family C glycoprotein (RHCG), mRNA. [Source:RefSeq mRNA;Acc:NM_001082729]	GL018738	2011099	2033508	1	protein_coding	ENSG00000140519	RHCG	15	89471398	89496589	3	0	0	3	0	2	2	0	2	1	1	8	8	12	0	2	8	4.50502	3.84898	3.84898	4.54939	3.84898	4.3779	4.38819	3.84898	4.3709	4.20019	4.22253	4.90851	4.94064	5.04555	3.84898	4.41883	4.92797
gene_909	ENSOCUG00000017426	ensembl	ENSOCUG00000017426	GRM7	glutamate metabotropic receptor 7 [Source:HGNC Symbol;Acc:HGNC:4599]	GL018703	954818	1318656	-1	protein_coding	ENSG00000196277	GRM7	3	6770001	7741533	4	2	1	0	1	0	2	0	8	11	10	8	6	2	3	5	6	4.60439	4.3704	4.22545	3.84898	4.21405	3.84898	4.38819	3.84898	4.87666	4.98698	5.00259	4.90851	4.7998	4.34909	4.55207	4.74156	4.78864
gene_910	ENSOCUG00000017438	ensembl	ENSOCUG00000017438	SELE	Oryctolagus cuniculus selectin E (SELE), mRNA. [Source:RefSeq mRNA;Acc:NM_001082312]	13	21851839	21860339	-1	protein_coding	ENSG00000007908	SELE	1	169722640	169764705	15	5	15	17	18	31	22	75	3	3	6	0	6	20	25	2	13	5.27041	4.66692	5.2549	5.44939	5.33536	5.79265	5.5479	6.51909	4.48649	4.45435	4.75176	3.84898	4.7998	5.36735	5.75672	4.41883	5.20611
gene_911	ENSOCUG00000017440	ensembl	ENSOCUG00000017440	ERFE	erythroferrone [Source:HGNC Symbol;Acc:HGNC:26727]	GL018969	211478	215508	1	protein_coding	ENSG00000178752	ERFE	2	238158970	238168900	22	19	26	22	9	22	22	19	21	12	12	18	15	13	15	13	5	5.54205	5.3905	5.65402	5.64596	4.9222	5.51835	5.5479	5.32753	5.46381	5.03496	5.10645	5.39865	5.31573	5.09164	5.3659	5.25498	4.70921
gene_912	ENSOCUG00000017461	ensembl	ENSOCUG00000017461	MYO3A	myosin IIIA [Source:HGNC Symbol;Acc:HGNC:7601]	16	2031058	2270965	1	protein_coding	ENSG00000095777	MYO3A	10	25934229	26212532	9	8	8	5	1	2	2	0	15	4	6	3	7	16	2	1	2	4.96691	4.87571	4.89385	4.74752	4.21405	4.3779	4.38819	3.84898	5.2325	4.54634	4.75176	4.50677	4.87304	5.21859	4.42492	4.25322	4.39782
gene_913	ENSOCUG00000017480	ensembl	ENSOCUG00000017480	GAD2	glutamate decarboxylase 2 [Source:HGNC Symbol;Acc:HGNC:4093]	16	2274990	2359800	1	protein_coding	ENSG00000136750	GAD2	10	26216665	26304558	0	0	1	0	0	0	0	0	0	0	0	0	0	4	2	1	0	3.84898	3.84898	4.22545	3.84898	3.84898	3.84898	3.84898	3.84898	3.84898	3.84898	3.84898	3.84898	3.84898	4.55279	4.42492	4.25322	3.84898
gene_914	ENSOCUG00000017499	ensembl	ENSOCUG00000017499	PLPPR5	phospholipid phosphatase related 5 [Source:HGNC Symbol;Acc:HGNC:31703]	13	65302901	65428075	1	protein_coding	ENSG00000117598	PLPPR5	1	98890245	99005032	0	1	3	3	1	1	0	0	0	7	7	3	2	10	2	1	1	3.84898	4.21868	4.49743	4.54939	4.21405	4.22402	3.84898	3.84898	3.84898	4.76504	4.82156	4.50677	4.40449	4.94623	4.42492	4.25322	4.23823
gene_915	ENSOCUG00000017538	ensembl	ENSOCUG00000017538	NA	NA	12	72920564	72922134	-1	protein_coding	ENSG00000103423	DNAJA3	16	4425805	4456775	1	2	1	3	1	10	5	4	3	1	2	5	5	2	9	10	1	4.22991	4.3704	4.22545	4.54939	4.21405	5.00698	4.69438	4.55053	4.48649	4.20019	4.37581	4.69345	4.71949	4.34909	5.04437	5.09264	4.23823
gene_916	ENSOCUG00000017569	ensembl	ENSOCUG00000017569	SLC5A1	Oryctolagus cuniculus solute carrier family 5 member 1 (SLC5A1), mRNA. [Source:RefSeq mRNA;Acc:NM_001101692]	21	4393650	4468076	1	protein_coding	ENSG00000100170	SLC5A1	22	32043261	32113029	15	4	4	0	9	1	4	7	6	3	7	5	2	4	3	5	2	5.27041	4.58248	4.5957	3.84898	4.9222	4.22402	4.60723	4.77048	4.74351	4.45435	4.82156	4.69345	4.40449	4.55279	4.55207	4.74156	4.39782
gene_917	ENSOCUG00000017601	ensembl	ENSOCUG00000017601	CDH19	cadherin 19 [Source:HGNC Symbol;Acc:HGNC:1758]	9	106706415	106792215	-1	protein_coding	ENSG00000071991	CDH19	18	66501083	66604138	11	12	5	3	4	10	5	9	4	2	8	7	3	7	14	5	10	5.0785	5.09416	4.68159	4.54939	4.57343	5.00698	4.69438	4.88904	4.58317	4.34446	4.88604	4.84274	4.52728	4.7734	5.31855	4.74156	5.04876
gene_918	ENSOCUG00000017615	ensembl	ENSOCUG00000017615	SLC13A3	solute carrier family 13 member 3 [Source:HGNC Symbol;Acc:HGNC:14430]	GL018725	1443600	1498348	-1	protein_coding	ENSG00000158296	SLC13A3	20	46557823	46684467	9	5	1	4	2	0	3	2	12	11	4	2	1	5	4	0	9	4.96691	4.66692	4.22545	4.65518	4.36391	3.84898	4.5075	4.34747	5.09528	4.98698	4.59001	4.38759	4.24299	4.63397	4.65825	3.84898	4.99029
gene_919	ENSOCUG00000017616	ensembl	ENSOCUG00000017616	MCHR1	melanin concentrating hormone receptor 1 [Source:HGNC Symbol;Acc:HGNC:4479]	GL018734	1705638	1708717	-1	protein_coding	ENSG00000128285	MCHR1	22	40678750	40682814	4	1	8	1	1	1	4	4	3	1	1	7	1	3	4	0	5	4.60439	4.21868	4.89385	4.25599	4.21405	4.22402	4.60723	4.55053	4.48649	4.20019	4.22253	4.84274	4.24299	4.45998	4.65825	3.84898	4.70921
gene_920	ENSOCUG00000017645	ensembl	ENSOCUG00000017645	GALNT13	polypeptide N-acetylgalactosaminyltransferase 13 [Source:HGNC Symbol;Acc:HGNC:23242]	7	92808139	93301173	1	protein_coding	ENSG00000144278	GALNT13	2	153871922	154453979	5	6	4	10	16	21	16	5	21	5	10	3	11	17	10	1	7	4.69123	4.74268	4.5957	5.10072	5.25665	5.48363	5.31863	4.63147	5.46381	4.62681	5.00259	4.50677	5.11847	5.25772	5.10532	4.25322	4.86109
gene_921	ENSOCUG00000017717	ensembl	ENSOCUG00000017717	GRHL1	grainyhead like transcription factor 1 [Source:HGNC Symbol;Acc:HGNC:17923]	GL018803	47445	89284	-1	protein_coding	ENSG00000134317	GRHL1	2	9951693	10002277	69	53	53	42	77	82	40	77	79	61	51	64	60	71	63	38	60	6.59077	6.25803	6.29418	6.21964	6.61665	6.74397	6.05362	6.54683	6.67377	6.29512	6.24072	6.51687	6.51473	6.46865	6.64457	6.11036	6.48913
gene_922	ENSOCUG00000017725	ensembl	ENSOCUG00000017725	TMEFF2	transmembrane protein with EGF like and two follistatin like domains 2 [Source:HGNC Symbol;Acc:HGNC:11867]	7	132442214	132714573	-1	protein_coding	ENSG00000144339	TMEFF2	2	191949043	192194933	2	1	1	1	0	3	2	4	6	0	0	5	5	1	0	4	0	4.38615	4.21868	4.22545	4.25599	3.84898	4.49499	4.38819	4.55053	4.74351	3.84898	3.84898	4.69345	4.71949	4.20349	3.84898	4.6498	3.84898
gene_923	ENSOCUG00000017726	ensembl	ENSOCUG00000017726	ITGA11	integrin subunit alpha 11 [Source:HGNC Symbol;Acc:HGNC:6136]	17	4139026	4239814	1	protein_coding	ENSG00000137809	ITGA11	15	68296532	68432163	39	64	33	28	31	44	19	27	67	115	63	51	21	54	35	58	47	6.02314	6.4485	5.8528	5.84645	5.74713	6.10633	5.43895	5.58335	6.49813	6.97575	6.45379	6.28486	5.55841	6.19389	6.05352	6.53337	6.24181
gene_924	ENSOCUG00000017729	ensembl	ENSOCUG00000017729	SCN7A	sodium voltage-gated channel alpha subunit 7 [Source:HGNC Symbol;Acc:HGNC:10594]	7	105879584	105973926	-1	protein_coding	ENSG00000136546	SCN7A	2	166403573	166611482	27	47	17	3	20	20	11	19	40	27	31	13	23	41	69	54	34	5.70371	6.14153	5.33858	4.54939	5.40888	5.44786	5.08296	5.32753	5.99301	5.57387	5.7859	5.18223	5.62933	5.93748	6.74374	6.45866	5.93819
gene_925	ENSOCUG00000017732	ensembl	ENSOCUG00000017732	CDH18	cadherin 18 [Source:HGNC Symbol;Acc:HGNC:1757]	11	43652185	44057376	-1	protein_coding	ENSG00000145526	CDH18	5	19471296	20575873	0	2	2	0	1	3	0	0	2	4	2	2	3	9	0	7	3	3.84898	4.3704	4.3799	3.84898	4.21405	4.49499	3.84898	3.84898	4.3709	4.54634	4.37581	4.38759	4.52728	4.89231	3.84898	4.89871	4.51919
gene_926	ENSOCUG00000017737	ensembl	ENSOCUG00000017737	P2RX2	purinergic receptor P2X 2 [Source:HGNC Symbol;Acc:HGNC:15459]	GL018804	1012665	1015553	-1	protein_coding	ENSG00000187848	P2RX2	12	132618776	132622388	15	10	15	3	3	3	1	0	14	13	10	9	5	6	4	6	5	5.27041	4.99121	5.2549	4.54939	4.47799	4.49499	4.23136	3.84898	5.18873	5.08069	5.00259	4.96981	4.71949	4.70685	4.65825	4.82377	4.70921
gene_927	ENSOCUG00000017739	ensembl	ENSOCUG00000017739	BRINP2	BMP/retinoic acid inducible neural specific 2 [Source:HGNC Symbol;Acc:HGNC:13746]	13	4269587	4395953	1	protein_coding	ENSG00000198797	BRINP2	1	177170958	177282422	3	4	0	3	0	3	1	1	11	9	9	10	4	5	2	3	7	4.50502	4.58248	3.84898	4.54939	3.84898	4.49499	4.23136	4.20234	5.04512	4.88296	4.94615	5.02734	4.62988	4.63397	4.42492	4.54469	4.86109
gene_928	ENSOCUG00000017742	ensembl	ENSOCUG00000017742	FHL5	four and a half LIM domains 5 [Source:HGNC Symbol;Acc:HGNC:17371]	12	83828020	83961977	1	protein_coding	ENSG00000112214	FHL5	6	96562548	96618626	4	11	9	1	5	1	9	9	6	0	2	0	1	9	6	3	11	4.60439	5.04404	4.95437	4.25599	4.65688	4.22402	4.971	4.88904	4.74351	3.84898	4.37581	3.84898	4.24299	4.89231	4.83393	4.54469	5.10396
gene_929	ENSOCUG00000017782	ensembl	ENSOCUG00000017782	ACE2	angiotensin I converting enzyme 2 [Source:HGNC Symbol;Acc:HGNC:13557]	X	1396918	1443370	-1	protein_coding	ENSG00000130234	ACE2	X	15494566	15607236	13	9	10	9	0	2	1	0	8	22	6	15	4	3	8	6	16	5.17885	4.93528	5.01119	5.03997	3.84898	4.3779	4.23136	3.84898	4.87666	5.42141	4.75176	5.27399	4.62988	4.45998	4.97939	4.82377	5.34305
gene_930	ENSOCUG00000017799	ensembl	ENSOCUG00000017799	TNR	tenascin R [Source:HGNC Symbol;Acc:HGNC:11953]	13	2513557	2721566	-1	protein_coding	ENSG00000116147	TNR	1	175315194	175743616	2	6	1	1	1	1	0	2	4	2	1	1	5	1	2	2	1	4.38615	4.74268	4.22545	4.25599	4.21405	4.22402	3.84898	4.34747	4.58317	4.34446	4.22253	4.23094	4.71949	4.20349	4.42492	4.41883	4.23823
gene_931	ENSOCUG00000017805	ensembl	ENSOCUG00000017805	CAPRIN2	caprin family member 2 [Source:HGNC Symbol;Acc:HGNC:21259]	8	9856707	9903267	1	protein_coding	ENSG00000110888	CAPRIN2	12	30709552	30754951	17	15	10	22	33	24	56	37	22	10	25	22	8	20	17	10	19	5.35486	5.23127	5.01119	5.64596	5.79971	5.58486	6.38112	5.84157	5.49818	4.93644	5.61051	5.54619	4.94064	5.36735	5.45506	5.09264	5.46502
gene_932	ENSOCUG00000017808	ensembl	ENSOCUG00000017808	NIM1K	NIM1 serine/threonine protein kinase [Source:HGNC Symbol;Acc:HGNC:28646]	11	64054339	64075905	1	protein_coding	ENSG00000177453	NIM1K	5	43192071	43280850	7	13	11	11	20	9	11	21	13	8	13	11	6	8	12	2	5	4.84014	5.14191	5.06485	5.15801	5.40888	4.95034	5.08296	5.39699	5.14307	4.82604	5.15461	5.08166	4.7998	4.83492	5.21726	4.41883	4.70921
gene_933	ENSOCUG00000017844	ensembl	ENSOCUG00000017844	NA	NA	GL019892	21	13331	1	protein_coding	ENSG00000175164	ABO	9	133233278	133276024	19	15	5	5	18	18	14	9	21	24	11	8	13	3	12	8	17	5.4334	5.23127	4.68159	4.74752	5.33536	5.37281	5.23053	4.88904	5.46381	5.48479	5.05589	4.90851	5.22166	4.45998	5.21726	4.96785	5.38517
gene_934	ENSOCUG00000017859	ensembl	ENSOCUG00000017859	RBM46	RNA binding motif protein 46 [Source:HGNC Symbol;Acc:HGNC:28401]	15	11154809	11191788	1	protein_coding	ENSG00000151962	RBM46	4	154781213	154828813	0	4	0	2	1	3	2	6	9	1	1	1	2	6	7	2	3	3.84898	4.58248	3.84898	4.42271	4.21405	4.49499	4.38819	4.70412	4.93627	4.20019	4.22253	4.23094	4.40449	4.70685	4.90959	4.41883	4.51919
gene_935	ENSOCUG00000017862	ensembl	ENSOCUG00000017862	NA	NA	13	16547775	16602319	-1	protein_coding	ENSG00000269713	NBPF9	1	149054027	149103561	6	1	6	1	0	1	3	0	2	0	7	9	6	0	0	5	9	4.7691	4.21868	4.75862	4.25599	3.84898	4.22402	4.5075	3.84898	4.3709	3.84898	4.82156	4.96981	4.7998	3.84898	3.84898	4.74156	4.99029
gene_936	ENSOCUG00000017875	ensembl	ENSOCUG00000017875	XKR4	XK related 4 [Source:HGNC Symbol;Acc:HGNC:29394]	3	70583736	71051264	1	protein_coding	ENSG00000206579	XKR4	8	55102028	55542054	1	3	2	5	3	1	8	1	2	2	3	3	0	4	0	0	0	4.22991	4.48589	4.3799	4.74752	4.47799	4.22402	4.90965	4.20234	4.3709	4.34446	4.49246	4.50677	3.84898	4.55279	3.84898	3.84898	3.84898
gene_937	ENSOCUG00000017885	ensembl	ENSOCUG00000017885	MUSK	muscle associated receptor tyrosine kinase [Source:HGNC Symbol;Acc:HGNC:7525]	1	2467546	2570470	-1	protein_coding	ENSG00000030304	MUSK	9	110668779	110806558	6	3	9	10	12	8	11	6	8	8	7	12	5	1	7	3	14	4.7691	4.48589	4.95437	5.10072	5.07937	4.89002	5.08296	4.70412	4.87666	4.82604	4.82156	5.13317	4.71949	4.20349	4.90959	4.54469	5.2537
gene_938	ENSOCUG00000017890	ensembl	ENSOCUG00000017890	MDGA1	MAM domain containing glycosylphosphatidylinositol anchor 1 [Source:HGNC Symbol;Acc:HGNC:19267]	12	27477115	27531627	-1	protein_coding	ENSG00000112139	MDGA1	6	37630679	37699306	7	11	24	24	18	49	34	59	20	15	31	35	17	37	13	34	12	4.84014	5.04404	5.59082	5.71643	5.33536	6.20945	5.90636	6.27418	5.42839	5.16635	5.7859	5.9301	5.40244	5.84722	5.26909	6.00696	5.15629
gene_939	ENSOCUG00000017907	ensembl	ENSOCUG00000017907	TMEM37	transmembrane protein 37 [Source:HGNC Symbol;Acc:HGNC:18216]	7	63487880	63494761	-1	protein_coding	ENSG00000171227	TMEM37	2	119429901	119438504	3	7	9	2	7	15	10	9	4	5	11	11	5	2	13	5	4	4.50502	4.81183	4.95437	4.42271	4.80012	5.24992	5.0286	4.88904	4.58317	4.62681	5.05589	5.08166	4.71949	4.34909	5.26909	4.74156	4.62061
gene_940	ENSOCUG00000017911	ensembl	ENSOCUG00000017911	TRIM36	tripartite motif containing 36 [Source:HGNC Symbol;Acc:HGNC:16280]	3	22061	62539	-1	protein_coding	ENSG00000152503	TRIM36	5	115124762	115180546	28	13	22	33	112	45	90	87	31	34	17	26	48	29	22	24	29	5.73363	5.14191	5.52412	5.99227	7.03488	6.1276	6.89133	6.67774	5.76993	5.75931	5.32789	5.67744	6.28673	5.64471	5.65218	5.70516	5.79953
gene_941	ENSOCUG00000017926	ensembl	ENSOCUG00000017926	ABCA12	ATP binding cassette subfamily A member 12 [Source:HGNC Symbol;Acc:HGNC:14637]	7	156254624	156507854	-1	protein_coding	ENSG00000144452	ABCA12	2	214931542	215138626	0	10	1	18	11	11	5	3	2	0	0	0	0	3	0	0	2	3.84898	4.99121	4.22545	5.4914	5.02978	5.06045	4.69438	4.45801	4.3709	3.84898	3.84898	3.84898	3.84898	4.45998	3.84898	3.84898	4.39782
gene_942	ENSOCUG00000017933	ensembl	ENSOCUG00000017933	NA	NA	18	67604325	67767337	1	protein_coding	ENSG00000203805	PLPP4	10	120457227	120592065	3	4	0	3	2	12	8	4	4	0	2	4	2	5	1	3	0	4.50502	4.58248	3.84898	4.54939	4.36391	5.11119	4.90965	4.55053	4.58317	3.84898	4.37581	4.6064	4.40449	4.63397	4.25757	4.54469	3.84898
gene_943	ENSOCUG00000020904	ensembl	ENSOCUG00000020904	NA	NA	14	71862527	71902294	-1	protein_coding	ENSG00000196743	GM2A	5	151212150	151270440	6	9	3	2	0	0	0	0	5	16	6	6	6	2	9	6	7	4.7691	4.93528	4.49743	4.42271	3.84898	3.84898	3.84898	3.84898	4.66768	5.20666	4.75176	4.77152	4.7998	4.34909	5.04437	4.82377	4.86109
gene_944	ENSOCUG00000021019	ensembl	ENSOCUG00000021019	RASGRF1	Ras protein specific guanine nucleotide releasing factor 1 [Source:HGNC Symbol;Acc:HGNC:9875]	GL018746	229542	321423	1	protein_coding	ENSG00000058335	RASGRF1	15	78959906	79090780	39	65	63	15	10	8	26	13	38	37	21	25	13	32	27	12	9	6.02314	6.46456	6.47001	5.36049	4.97752	4.89002	5.67925	5.08781	5.94668	5.83103	5.47774	5.64593	5.22166	5.72456	5.82185	5.2036	4.99029
gene_945	ENSOCUG00000021040	ensembl	ENSOCUG00000021040	NA	NA	AAGW02082464	2273	7603	1	protein_coding	ENSG00000219435	CATSPERZ	11	64300358	64304770	4	6	14	8	12	7	12	10	7	15	13	5	2	2	2	4	1	4.60439	4.74268	5.21052	4.9752	5.07937	4.82531	5.13453	4.94281	4.81272	5.16635	5.15461	4.69345	4.40449	4.34909	4.42492	4.6498	4.23823
gene_946	ENSOCUG00000021069	ensembl	ENSOCUG00000021069	NA	NA	GL018701	8072718	8074127	1	protein_coding	ENSG00000250374	TRIM75P	4	165053864	165060554	2	0	4	1	4	0	0	3	0	1	3	5	0	3	0	0	1	4.38615	3.84898	4.5957	4.25599	4.57343	3.84898	3.84898	4.45801	3.84898	4.20019	4.49246	4.69345	3.84898	4.45998	3.84898	3.84898	4.23823
gene_947	ENSOCUG00000021108	ensembl	ENSOCUG00000021108	NA	NA	GL019942	21	1413	1	protein_coding	ENSG00000269404	SPIB	19	50418938	50431314	22	24	37	33	37	47	27	29	19	25	24	48	15	37	30	38	33	5.54205	5.56258	5.95379	5.99227	5.89874	6.16915	5.70999	5.6395	5.39185	5.51523	5.57867	6.22517	5.31573	5.84722	5.91367	6.11036	5.91163
gene_948	ENSOCUG00000021112	ensembl	ENSOCUG00000021112	RAB39A	RAB39A, member RAS oncogene family [Source:HGNC Symbol;Acc:HGNC:16521]	1	108623931	108665131	-1	protein_coding	ENSG00000179331	RAB39A	11	107928448	107963482	13	5	13	7	9	5	4	2	8	8	14	23	4	9	10	6	12	5.17885	4.66692	5.16421	4.90564	4.9222	4.67849	4.60723	4.34747	4.87666	4.82604	5.20063	5.58036	4.62988	4.89231	5.10532	4.82377	5.15629
gene_949	ENSOCUG00000021211	ensembl	ENSOCUG00000021211	WNT9B	Wnt family member 9B [Source:HGNC Symbol;Acc:HGNC:12779]	19	45782094	45834267	-1	protein_coding	ENSG00000158955	WNT9B	17	46833201	46886730	5	5	3	15	36	55	7	34	5	0	4	1	3	1	15	4	7	4.69123	4.66692	4.49743	5.36049	5.8747	6.32353	4.84381	5.76957	4.66768	3.84898	4.59001	4.23094	4.52728	4.20349	5.3659	4.6498	4.86109
gene_950	ENSOCUG00000021240	ensembl	ENSOCUG00000021240	MLC1	modulator of VRAC current 1 [Source:HGNC Symbol;Acc:HGNC:17082]	GL018905	40953	65927	-1	protein_coding	ENSG00000100427	MLC1	22	50059391	50085426	2	0	0	1	2	0	3	1	1	4	1	2	3	26	5	2	6	4.38615	3.84898	3.84898	4.25599	4.36391	3.84898	4.5075	4.20234	4.21903	4.54634	4.22253	4.38759	4.52728	5.55927	4.75092	4.41883	4.78864
gene_951	ENSOCUG00000021242	ensembl	ENSOCUG00000021242	PKP1	plakophilin 1 [Source:HGNC Symbol;Acc:HGNC:9023]	16	70169506	70277901	-1	protein_coding	ENSG00000081277	PKP1	1	201283452	201332993	3	1	6	9	9	31	54	21	1	1	6	18	4	6	8	7	5	4.50502	4.21868	4.75862	5.03997	4.9222	5.79265	6.34429	5.39699	4.21903	4.20019	4.75176	5.39865	4.62988	4.70685	4.97939	4.89871	4.70921
gene_952	ENSOCUG00000021250	ensembl	ENSOCUG00000021250	TRPA1	transient receptor potential cation channel subfamily A member 1 [Source:HGNC Symbol;Acc:HGNC:497]	3	87965804	88034450	-1	protein_coding	ENSG00000104321	TRPA1	8	72019917	72075584	0	0	0	1	2	10	0	16	0	0	0	0	2	1	0	0	0	3.84898	3.84898	3.84898	4.25599	4.36391	5.00698	3.84898	5.21442	3.84898	3.84898	3.84898	3.84898	4.40449	4.20349	3.84898	3.84898	3.84898
gene_953	ENSOCUG00000021257	ensembl	ENSOCUG00000021257	MATN3	matrilin 3 [Source:HGNC Symbol;Acc:HGNC:6909]	2	169166621	169183977	-1	protein_coding	ENSG00000132031	MATN3	2	19992052	20012668	21	21	18	8	7	8	6	7	36	39	26	11	19	32	16	21	29	5.50694	5.46241	5.37816	4.9752	4.80012	4.89002	4.77252	4.77048	5.89862	5.87668	5.64153	5.08166	5.48302	5.72456	5.41135	5.59837	5.79953
gene_954	ENSOCUG00000021266	ensembl	ENSOCUG00000021266	AMZ1	archaelysin family metallopeptidase 1 [Source:HGNC Symbol;Acc:HGNC:22231]	GL019167	7453	38250	1	protein_coding	ENSG00000174945	AMZ1	7	2679522	2775500	7	15	4	0	5	4	12	2	22	6	16	5	14	13	6	15	7	4.84014	5.23127	4.5957	3.84898	4.65688	4.59291	5.13453	4.34747	5.49818	4.69905	5.2871	4.69345	5.26971	5.09164	4.83393	5.35099	4.86109
gene_955	ENSOCUG00000021290	ensembl	ENSOCUG00000021290	TTC29	tetratricopeptide repeat domain 29 [Source:HGNC Symbol;Acc:HGNC:29936]	15	17356607	18013173	1	protein_coding	ENSG00000137473	TTC29	4	146706617	146945882	39	33	29	23	33	30	45	44	33	51	30	38	33	58	35	23	61	6.02314	5.82134	5.74311	5.6817	5.79971	5.76502	6.16484	5.99529	5.82298	6.12114	5.75833	6.00431	5.93336	6.26375	6.05352	5.67059	6.50642
gene_956	ENSOCUG00000021351	ensembl	ENSOCUG00000021351	GAPT	GRB2 binding adaptor protein, transmembrane [Source:HGNC Symbol;Acc:HGNC:26588]	11	74425245	74425718	1	protein_coding	ENSG00000175857	GAPT	5	58491435	58497090	3	4	2	1	2	4	2	0	14	6	1	10	9	17	5	14	13	4.50502	4.58248	4.3799	4.25599	4.36391	4.59291	4.38819	3.84898	5.18873	4.69905	4.22253	5.02734	5.00362	5.25772	4.75092	5.30403	5.20611
gene_957	ENSOCUG00000021388	ensembl	ENSOCUG00000021388	P2RX1	purinergic receptor P2X 1 [Source:HGNC Symbol;Acc:HGNC:8533]	19	14613374	14628494	1	protein_coding	ENSG00000108405	P2RX1	17	3896592	3916476	25	26	7	13	21	4	10	8	8	35	22	14	7	15	21	10	7	5.6416	5.62498	4.82892	5.26397	5.44394	4.59291	5.0286	4.83182	4.87666	5.78367	5.51235	5.22909	4.87304	5.17797	5.61526	5.09264	4.86109
gene_958	ENSOCUG00000021405	ensembl	ENSOCUG00000021405	MYOD1	myogenic differentiation 1 [Source:HGNC Symbol;Acc:HGNC:7611]	GL018733	1737136	1739389	1	protein_coding	ENSG00000129152	MYOD1	11	17719571	17722136	1	0	0	0	0	0	1	0	0	1	0	1	0	1	0	0	0	4.22991	3.84898	3.84898	3.84898	3.84898	3.84898	4.23136	3.84898	3.84898	4.20019	3.84898	4.23094	3.84898	4.20349	3.84898	3.84898	3.84898
gene_959	ENSOCUG00000021441	ensembl	ENSOCUG00000021441	NKG7	natural killer cell granule protein 7 [Source:HGNC Symbol;Acc:HGNC:7830]	GL019218	84054	85794	-1	protein_coding	ENSG00000105374	NKG7	19	51371606	51372701	6	9	3	8	10	12	13	8	3	4	4	14	4	9	1	6	9	4.7691	4.93528	4.49743	4.9752	4.97752	5.11119	5.18362	4.83182	4.48649	4.54634	4.59001	5.22909	4.62988	4.89231	4.25757	4.82377	4.99029
gene_960	ENSOCUG00000021634	ensembl	ENSOCUG00000021634	TNFSF18	TNF superfamily member 18 [Source:HGNC Symbol;Acc:HGNC:11932]	13	610187	621708	-1	protein_coding	ENSG00000120337	TNFSF18	1	173039202	173050941	3	0	1	7	16	2	3	26	1	3	1	0	0	0	2	5	1	4.50502	3.84898	4.22545	4.90564	5.25665	4.3779	4.5075	5.55426	4.21903	4.45435	4.22253	3.84898	3.84898	3.84898	4.42492	4.74156	4.23823
gene_961	ENSOCUG00000021648	ensembl	ENSOCUG00000021648	KCNK12	potassium two pore domain channel subfamily K member 12 [Source:HGNC Symbol;Acc:HGNC:6274]	2	138776499	138823452	1	protein_coding	ENSG00000184261	KCNK12	2	47509290	47570985	17	3	11	3	4	1	6	4	1	6	3	4	2	1	1	2	3	5.35486	4.48589	5.06485	4.54939	4.57343	4.22402	4.77252	4.55053	4.21903	4.69905	4.49246	4.6064	4.40449	4.20349	4.25757	4.41883	4.51919
gene_962	ENSOCUG00000021689	ensembl	ENSOCUG00000021689	KLK5	kallikrein related peptidase 5 [Source:HGNC Symbol;Acc:HGNC:6366]	GL019228	37760	43195	-1	protein_coding	ENSG00000167754	KLK5	19	50943303	50953093	3	1	2	0	2	6	2	5	14	0	7	0	3	3	16	6	3	4.50502	4.21868	4.3799	3.84898	4.36391	4.75526	4.38819	4.63147	5.18873	3.84898	4.82156	3.84898	4.52728	4.45998	5.41135	4.82377	4.51919
gene_963	ENSOCUG00000021756	ensembl	ENSOCUG00000021756	NPM2	nucleophosmin/nucleoplasmin 2 [Source:HGNC Symbol;Acc:HGNC:7930]	GL018798	617004	629633	-1	protein_coding	ENSG00000158806	NPM2	8	22024125	22036897	2	2	2	3	1	1	0	0	2	5	2	8	2	0	2	0	4	4.38615	4.3704	4.3799	4.54939	4.21405	4.22402	3.84898	3.84898	4.3709	4.62681	4.37581	4.90851	4.40449	3.84898	4.42492	3.84898	4.62061
gene_964	ENSOCUG00000021759	ensembl	ENSOCUG00000021759	NA	NA	GL019108	143909	168629	1	protein_coding	ENSG00000140481	CCDC33	15	74202705	74336472	0	0	1	0	0	0	0	0	0	0	0	0	0	2	0	0	0	3.84898	3.84898	4.22545	3.84898	3.84898	3.84898	3.84898	3.84898	3.84898	3.84898	3.84898	3.84898	3.84898	4.34909	3.84898	3.84898	3.84898
gene_965	ENSOCUG00000021870	ensembl	ENSOCUG00000021870	ZSCAN10	zinc finger and SCAN domain containing 10 [Source:HGNC Symbol;Acc:HGNC:12997]	GL018828	306622	310982	-1	protein_coding	ENSG00000130182	ZSCAN10	16	3088890	3099295	2	8	13	7	7	8	11	8	6	4	3	7	1	1	4	1	4	4.38615	4.87571	5.16421	4.90564	4.80012	4.89002	5.08296	4.83182	4.74351	4.54634	4.49246	4.84274	4.24299	4.20349	4.65825	4.25322	4.62061
gene_966	ENSOCUG00000021951	ensembl	ENSOCUG00000021951	NA	NA	GL018980	2685	16206	1	protein_coding	ENSG00000088053	GP6	19	55013705	55038264	8	7	8	4	5	1	5	3	6	11	6	10	2	3	8	15	6	4.90576	4.81183	4.89385	4.65518	4.65688	4.22402	4.69438	4.45801	4.74351	4.98698	4.75176	5.02734	4.40449	4.45998	4.97939	5.35099	4.78864
gene_967	ENSOCUG00000021974	ensembl	ENSOCUG00000021974	NA	NA	GL018989	63159	70864	1	protein_coding	ENSG00000161509	GRIN2C	17	74842023	74861504	15	7	7	12	34	1	23	10	3	11	15	3	8	8	4	5	10	5.27041	4.81183	4.82892	5.21231	5.8252	4.22402	5.5821	4.94281	4.48649	4.98698	5.24473	4.50677	4.94064	4.83492	4.65825	4.74156	5.04876
gene_968	ENSOCUG00000022030	ensembl	ENSOCUG00000022030	BARHL1	BarH like homeobox 1 [Source:HGNC Symbol;Acc:HGNC:953]	GL018764	1209902	1216233	1	protein_coding	ENSG00000125492	BARHL1	9	132582606	132590252	3	1	1	1	1	2	2	2	2	0	0	1	0	4	3	1	0	4.50502	4.21868	4.22545	4.25599	4.21405	4.3779	4.38819	4.34747	4.3709	3.84898	3.84898	4.23094	3.84898	4.55279	4.55207	4.25322	3.84898
gene_969	ENSOCUG00000022044	ensembl	ENSOCUG00000022044	NA	NA	GL018867	24132	26864	1	protein_coding	ENSG00000185960	SHOX	X	624344	659411	9	16	9	5	5	11	3	18	9	3	12	4	7	11	15	4	9	4.96691	5.27329	4.95437	4.74752	4.65688	5.06045	4.5075	5.29111	4.93627	4.45435	5.10645	4.6064	4.87304	4.99718	5.3659	4.6498	4.99029
gene_970	ENSOCUG00000022047	ensembl	ENSOCUG00000022047	NA	MPV17 mitochondrial inner membrane protein like [Source:HGNC Symbol;Acc:HGNC:26827]	6	11416898	11448579	-1	protein_coding	ENSG00000156968	MPV17L	16	15395754	15413271	19	24	21	17	15	11	38	15	30	15	14	12	19	24	13	20	17	5.4334	5.56258	5.48931	5.44939	5.21506	5.06045	6.00636	5.17391	5.74254	5.16635	5.20063	5.13317	5.48302	5.49874	5.26909	5.56058	5.38517
gene_971	ENSOCUG00000022059	ensembl	ENSOCUG00000022059	KNDC1	kinase non-catalytic C-lobe domain containing 1 [Source:HGNC Symbol;Acc:HGNC:29374]	GL019486	2493	40362	-1	protein_coding	ENSG00000171798	KNDC1	10	133160219	133226412	66	132	100	65	149	91	117	146	130	137	116	68	116	152	123	107	87	6.54356	7.25791	6.9756	6.66997	7.37318	6.85983	7.19513	7.26976	7.24198	7.17956	7.12962	6.581	7.25658	7.32597	7.41552	7.22186	6.89349
gene_972	ENSOCUG00000022067	ensembl	ENSOCUG00000022067	DLX4	distal-less homeobox 4 [Source:HGNC Symbol;Acc:HGNC:2917]	19	37665154	37675012	-1	protein_coding	ENSG00000108813	DLX4	17	49968970	49974959	0	4	7	12	17	15	22	14	1	7	7	14	1	2	4	3	4	3.84898	4.58248	4.82892	5.21231	5.29671	5.24992	5.5479	5.13176	4.21903	4.76504	4.82156	5.22909	4.24299	4.34909	4.65825	4.54469	4.62061
gene_973	ENSOCUG00000022093	ensembl	ENSOCUG00000022093	ACAN	aggrecan [Source:HGNC Symbol;Acc:HGNC:319]	GL018934	63092	95251	-1	protein_coding	ENSG00000157766	ACAN	15	88803436	88875353	7	10	7	5	8	56	19	28	17	8	8	20	10	9	7	10	10	4.84014	4.99121	4.82892	4.74752	4.86329	6.34164	5.43895	5.61175	5.31504	4.82604	4.88604	5.47475	5.06271	4.89231	4.90959	5.09264	5.04876
gene_974	ENSOCUG00000022168	ensembl	ENSOCUG00000022168	SDS	serine dehydratase [Source:HGNC Symbol;Acc:HGNC:10691]	21	9025232	9031944	-1	protein_coding	ENSG00000135094	SDS	12	113392445	113426301	0	9	0	0	3	4	1	2	8	3	8	5	3	6	2	0	0	3.84898	4.93528	3.84898	3.84898	4.47799	4.59291	4.23136	4.34747	4.87666	4.45435	4.88604	4.69345	4.52728	4.70685	4.42492	3.84898	3.84898
gene_975	ENSOCUG00000022218	ensembl	ENSOCUG00000022218	SPRY3	sprouty RTK signaling antagonist 3 [Source:HGNC Symbol;Acc:HGNC:11271]	GL018783	224444	225310	-1	protein_coding	ENSG00000168939	SPRY3	X	155612572	155782459	2	2	6	3	5	5	7	14	3	3	4	3	2	8	4	3	4	4.38615	4.3704	4.75862	4.54939	4.65688	4.67849	4.84381	5.13176	4.48649	4.45435	4.59001	4.50677	4.40449	4.83492	4.65825	4.54469	4.62061
gene_976	ENSOCUG00000022253	ensembl	ENSOCUG00000022253	NA	NA	1	71907113	71912910	1	protein_coding	ENSG00000189357	SPATA31D4	9	81928428	81934998	9	15	12	4	6	2	9	4	10	14	12	4	10	10	15	9	13	4.96691	5.23127	5.11574	4.65518	4.73177	4.3779	4.971	4.55053	4.99225	5.12441	5.10645	4.6064	5.06271	4.94623	5.3659	5.03224	5.20611
gene_977	ENSOCUG00000022269	ensembl	ENSOCUG00000022269	CRYBB1	crystallin beta B1 [Source:HGNC Symbol;Acc:HGNC:2397]	GL018723	207428	219756	-1	protein_coding	ENSG00000100122	CRYBB1	22	26599278	26618027	3	0	0	0	3	0	13	5	1	7	6	1	0	3	0	2	1	4.50502	3.84898	3.84898	3.84898	4.47799	3.84898	5.18362	4.63147	4.21903	4.76504	4.75176	4.23094	3.84898	4.45998	3.84898	4.41883	4.23823
gene_978	ENSOCUG00000022310	ensembl	ENSOCUG00000022310	SH2D5	SH2 domain containing 5 [Source:HGNC Symbol;Acc:HGNC:28819]	13	132387692	132392691	1	protein_coding	ENSG00000189410	SH2D5	1	20719731	20732837	2	2	5	7	3	2	13	2	12	4	3	4	3	11	2	5	3	4.38615	4.3704	4.68159	4.90564	4.47799	4.3779	5.18362	4.34747	5.09528	4.54634	4.49246	4.6064	4.52728	4.99718	4.42492	4.74156	4.51919
gene_979	ENSOCUG00000022332	ensembl	ENSOCUG00000022332	IGSF21	immunoglobin superfamily member 21 [Source:HGNC Symbol;Acc:HGNC:28246]	13	134392541	134528715	-1	protein_coding	ENSG00000117154	IGSF21	1	18107798	18378483	0	4	3	4	16	6	2	2	0	0	2	1	4	4	0	0	0	3.84898	4.58248	4.49743	4.65518	5.25665	4.75526	4.38819	4.34747	3.84898	3.84898	4.37581	4.23094	4.62988	4.55279	3.84898	3.84898	3.84898
gene_980	ENSOCUG00000022347	ensembl	ENSOCUG00000022347	HENMT1	HEN methyltransferase 1 [Source:HGNC Symbol;Acc:HGNC:26400]	13	55564569	55580806	1	protein_coding	ENSG00000162639	HENMT1	1	108648290	108661526	1	7	3	2	6	3	3	3	6	5	8	2	10	9	8	6	3	4.22991	4.81183	4.49743	4.42271	4.73177	4.49499	4.5075	4.45801	4.74351	4.62681	4.88604	4.38759	5.06271	4.89231	4.97939	4.82377	4.51919
gene_981	ENSOCUG00000022348	ensembl	ENSOCUG00000022348	ZBTB7C	zinc finger and BTB domain containing 7C [Source:HGNC Symbol;Acc:HGNC:31700]	9	89192675	89434604	-1	protein_coding	ENSG00000184828	ZBTB7C	18	48026672	48410752	26	44	47	29	49	23	27	36	51	49	40	35	49	48	37	28	29	5.67304	6.07922	6.17652	5.87697	6.15713	5.55207	5.70999	5.81802	6.22218	6.08344	6.01031	5.9301	6.30726	6.08172	6.10552	5.83458	5.79953
gene_982	ENSOCUG00000022354	ensembl	ENSOCUG00000022354	CENPX	centromere protein X [Source:HGNC Symbol;Acc:HGNC:11422]	GL018809	511748	511987	-1	protein_coding	ENSG00000169689	CENPX	17	82018702	82024107	11	6	6	4	3	11	8	7	9	11	10	5	6	12	14	4	12	5.0785	4.74268	4.75862	4.65518	4.47799	5.06045	4.90965	4.77048	4.93627	4.98698	5.00259	4.69345	4.7998	5.04555	5.31855	4.6498	5.15629
gene_983	ENSOCUG00000022383	ensembl	ENSOCUG00000022383	OSR2	odd-skipped related transciption factor 2 [Source:HGNC Symbol;Acc:HGNC:15830]	3	114655761	114663192	1	protein_coding	ENSG00000164920	OSR2	8	98944403	98952104	9	18	13	12	5	11	5	6	20	11	16	11	17	7	11	16	5	4.96691	5.35278	5.16421	5.21231	4.65688	5.06045	4.69438	4.70412	5.42839	4.98698	5.2871	5.08166	5.40244	4.7734	5.1628	5.39606	4.70921
gene_984	ENSOCUG00000022392	ensembl	ENSOCUG00000022392	PIGZ	phosphatidylinositol glycan anchor biosynthesis class Z [Source:HGNC Symbol;Acc:HGNC:30596]	14	91866934	91870529	1	protein_coding	ENSG00000119227	PIGZ	3	196946356	196969060	8	17	6	8	7	6	8	8	21	17	3	11	23	10	6	12	2	4.90576	5.31375	4.75862	4.9752	4.80012	4.75526	4.90965	4.83182	5.46381	5.24549	4.49246	5.08166	5.62933	4.94623	4.83393	5.2036	4.39782
gene_985	ENSOCUG00000022506	ensembl	ENSOCUG00000022506	NA	NA	21	4639859	4645658	1	protein_coding	ENSG00000211650	IGLV5-45	22	22375986	22376505	0	0	0	1	1	1	2	3	0	1	0	5	0	0	0	0	1	3.84898	3.84898	3.84898	4.25599	4.21405	4.22402	4.38819	4.45801	3.84898	4.20019	3.84898	4.69345	3.84898	3.84898	3.84898	3.84898	4.23823
gene_986	ENSOCUG00000022513	ensembl	ENSOCUG00000022513	ADGRF1	adhesion G protein-coupled receptor F1 [Source:HGNC Symbol;Acc:HGNC:18990]	12	36372757	36399626	-1	protein_coding	ENSG00000153292	ADGRF1	6	46997708	47042350	4	6	6	6	13	27	19	37	1	12	1	1	0	1	4	1	0	4.60439	4.74268	4.75862	4.83025	5.12661	5.67823	5.43895	5.84157	4.21903	5.03496	4.22253	4.23094	3.84898	4.20349	4.65825	4.25322	3.84898
gene_987	ENSOCUG00000022514	ensembl	ENSOCUG00000022514	SYT2	synaptotagmin 2 [Source:HGNC Symbol;Acc:HGNC:11510]	16	69107427	69114054	1	protein_coding	ENSG00000143858	SYT2	1	202590596	202710454	0	3	5	2	0	0	0	0	2	2	1	1	3	10	1	0	0	3.84898	4.48589	4.68159	4.42271	3.84898	3.84898	3.84898	3.84898	4.3709	4.34446	4.22253	4.23094	4.52728	4.94623	4.25757	3.84898	3.84898
gene_988	ENSOCUG00000022539	ensembl	ENSOCUG00000022539	NA	NA	GL018910	18854	32091	1	protein_coding	ENSG00000134460	IL2RA	10	6010689	6062370	1	7	8	9	1	2	6	7	4	3	17	20	6	3	16	8	7	4.22991	4.81183	4.89385	5.03997	4.21405	4.3779	4.77252	4.77048	4.58317	4.45435	5.32789	5.47475	4.7998	4.45998	5.41135	4.96785	4.86109
gene_989	ENSOCUG00000022551	ensembl	ENSOCUG00000022551	ARTN	artemin [Source:HGNC Symbol;Acc:HGNC:727]	13	122752411	122753479	-1	protein_coding	ENSG00000117407	ARTN	1	43933320	43937240	10	8	5	3	19	8	6	7	7	11	6	17	9	3	5	6	5	5.02431	4.87571	4.68159	4.54939	5.37272	4.89002	4.77252	4.77048	4.81272	4.98698	4.75176	5.35862	5.00362	4.45998	4.75092	4.82377	4.70921
gene_990	ENSOCUG00000022561	ensembl	ENSOCUG00000022561	SULT4A1	sulfotransferase family 4A member 1 [Source:HGNC Symbol;Acc:HGNC:14903]	GL019002	155452	176001	-1	protein_coding	ENSG00000130540	SULT4A1	22	43824509	43862513	7	6	6	9	2	11	8	7	10	10	13	9	9	23	4	5	15	4.84014	4.74268	4.75862	5.03997	4.36391	5.06045	4.90965	4.77048	4.99225	4.93644	5.15461	4.96981	5.00362	5.46726	4.65825	4.74156	5.29928
gene_991	ENSOCUG00000022574	ensembl	ENSOCUG00000022574	FAM163A	family with sequence similarity 163 member A [Source:HGNC Symbol;Acc:HGNC:28274]	13	6855854	6864874	1	protein_coding	ENSG00000143340	FAM163A	1	179743163	179816198	0	19	5	8	2	2	0	0	1	4	12	8	15	2	0	20	11	3.84898	5.3905	4.68159	4.9752	4.36391	4.3779	3.84898	3.84898	4.21903	4.54634	5.10645	4.90851	5.31573	4.34909	3.84898	5.56058	5.10396
gene_992	ENSOCUG00000022621	ensembl	ENSOCUG00000022621	KLHL33	kelch like family member 33 [Source:HGNC Symbol;Acc:HGNC:31952]	17	40874548	40884027	-1	protein_coding	ENSG00000185271	KLHL33	14	20425852	20436166	57	71	46	13	9	11	23	10	68	104	83	54	78	63	62	86	73	6.39132	6.55717	6.15587	5.26397	4.9222	5.06045	5.5821	4.94281	6.51365	6.86158	6.74852	6.34202	6.79845	6.34626	6.62733	6.96688	6.69853
gene_993	ENSOCUG00000022626	ensembl	ENSOCUG00000022626	NA	NA	11	76475332	76477667	1	protein_coding	ENSG00000130638	ATXN10	22	45671798	45845307	9	7	6	4	6	10	6	11	6	15	8	10	10	5	7	7	7	4.96691	4.81183	4.75862	4.65518	4.73177	5.00698	4.77252	4.99362	4.74351	5.16635	4.88604	5.02734	5.06271	4.63397	4.90959	4.89871	4.86109
gene_994	ENSOCUG00000022631	ensembl	ENSOCUG00000022631	ZNF536	zinc finger protein 536 [Source:HGNC Symbol;Acc:HGNC:29025]	GL018722	1056041	1454717	1	protein_coding	ENSG00000198597	ZNF536	19	30228290	30713538	27	18	35	22	14	8	8	4	49	43	54	56	65	76	22	49	43	5.70371	5.35278	5.90429	5.64596	5.17177	4.89002	4.90965	4.55053	6.18335	5.96337	6.29721	6.37883	6.59955	6.53993	5.65218	6.35915	6.15558
gene_995	ENSOCUG00000022752	ensembl	ENSOCUG00000022752	OR9H1P	olfactory receptor family 9 subfamily H member 1 pseudogene [Source:HGNC Symbol;Acc:HGNC:15038]	GL018890	473127	474206	1	protein_coding	ENSG00000228336	OR9H1P	1	247770169	247779524	0	0	1	1	0	0	2	0	1	0	1	3	0	0	1	1	0	3.84898	3.84898	4.22545	4.25599	3.84898	3.84898	4.38819	3.84898	4.21903	3.84898	4.22253	4.50677	3.84898	3.84898	4.25757	4.25322	3.84898
gene_996	ENSOCUG00000022756	ensembl	ENSOCUG00000022756	UPK2	Oryctolagus cuniculus uroplakin 2 (UPK2), mRNA. [Source:RefSeq mRNA;Acc:NM_001195840]	GL018823	459146	460969	1	protein_coding	ENSG00000110375	UPK2	11	118925164	118958559	3	2	3	1	1	2	1	0	8	9	7	9	2	14	4	1	12	4.50502	4.3704	4.49743	4.25599	4.21405	4.3779	4.23136	3.84898	4.87666	4.88296	4.82156	4.96981	4.40449	5.13571	4.65825	4.25322	5.15629
gene_997	ENSOCUG00000022761	ensembl	ENSOCUG00000022761	NA	NA	2	34310596	34318767	1	protein_coding	ENSG00000185291	IL3RA	X	1336616	1382689	32	41	78	64	51	29	60	57	32	37	53	121	28	63	56	58	73	5.84664	6.01382	6.69755	6.65317	6.19567	5.73676	6.45191	6.2402	5.79673	5.83103	6.27864	7.23238	5.79051	6.34626	6.5191	6.53337	6.69853
gene_998	ENSOCUG00000022774	ensembl	ENSOCUG00000022774	NA	NA	5	2387901	2406751	1	protein_coding	ENSG00000099338	CATSPERG	19	38335775	38370943	18	68	22	16	29	26	48	26	26	30	21	19	21	30	19	26	21	5.39481	6.51164	5.52412	5.40581	5.69224	5.6479	6.22736	5.55426	5.62649	5.6568	5.47774	5.43733	5.55841	5.6719	5.53786	5.77154	5.53974
gene_999	ENSOCUG00000022782	ensembl	ENSOCUG00000022782	CHRDL2	chordin like 2 [Source:HGNC Symbol;Acc:HGNC:24168]	1	141914703	141937600	1	protein_coding	ENSG00000054938	CHRDL2	11	74696429	74731426	1	0	2	2	6	45	3	10	3	0	5	2	0	0	2	0	1	4.22991	3.84898	4.3799	4.42271	4.73177	6.1276	4.5075	4.94281	4.48649	3.84898	4.67527	4.38759	3.84898	3.84898	4.42492	3.84898	4.23823
gene_1000	ENSOCUG00000022810	ensembl	ENSOCUG00000022810	USP51	ubiquitin specific peptidase 51 [Source:HGNC Symbol;Acc:HGNC:23086]	X	36769605	36771725	-1	protein_coding	ENSG00000247746	USP51	X	55484616	55489848	26	26	22	15	22	12	19	35	17	39	20	33	24	31	26	27	22	5.67304	5.62498	5.52412	5.36049	5.47796	5.11119	5.43895	5.79403	5.31504	5.87668	5.44207	5.87814	5.66329	5.69851	5.78971	5.80346	5.57541
gene_1001	ENSOCUG00000022817	ensembl	ENSOCUG00000022817	FBXO16	F-box protein 16 [Source:HGNC Symbol;Acc:HGNC:13618]	2	41105100	41168042	1	protein_coding	ENSG00000214050	FBXO16	8	28348287	28490278	14	12	22	8	20	30	21	25	27	23	11	15	14	21	17	7	13	5.2256	5.09416	5.52412	4.9752	5.40888	5.76502	5.51269	5.52445	5.65654	5.45353	5.05589	5.27399	5.26971	5.40163	5.45506	4.89871	5.20611
gene_1002	ENSOCUG00000022884	ensembl	ENSOCUG00000022884	NA	NA	GL019751	15074	25177	1	protein_coding	ENSG00000131019	ULBP3	6	150061053	150069121	3	1	0	3	1	4	5	10	5	3	8	5	0	5	4	2	2	4.50502	4.21868	3.84898	4.54939	4.21405	4.59291	4.69438	4.94281	4.66768	4.45435	4.88604	4.69345	3.84898	4.63397	4.65825	4.41883	4.39782
gene_1003	ENSOCUG00000022938	ensembl	ENSOCUG00000022938	TRARG1	trafficking regulator of GLUT4 (SLC2A4) 1 [Source:HGNC Symbol;Acc:HGNC:29592]	19	17699271	17709067	1	protein_coding	ENSG00000184811	TRARG1	17	1279662	1300978	6	11	4	2	4	3	6	2	4	3	10	2	3	6	2	5	4	4.7691	5.04404	4.5957	4.42271	4.57343	4.49499	4.77252	4.34747	4.58317	4.45435	5.00259	4.38759	4.52728	4.70685	4.42492	4.74156	4.62061
gene_1004	ENSOCUG00000022947	ensembl	ENSOCUG00000022947	FCER1A	Fc fragment of IgE receptor Ia [Source:HGNC Symbol;Acc:HGNC:3609]	13	33924982	33932370	-1	protein_coding	ENSG00000179639	FCER1A	1	159289714	159308224	6	44	15	29	3	16	28	26	19	23	9	34	8	14	29	10	12	4.7691	6.07922	5.2549	5.87697	4.47799	5.29242	5.73999	5.55426	5.39185	5.45353	4.94615	5.90438	4.94064	5.13571	5.88379	5.09264	5.15629
gene_1005	ENSOCUG00000022989	ensembl	ENSOCUG00000022989	RNF32	ring finger protein 32 [Source:HGNC Symbol;Acc:HGNC:17118]	13	10588833	10631634	-1	protein_coding	ENSG00000105982	RNF32	7	156640281	156677130	27	26	27	16	23	18	33	24	34	39	31	47	33	51	43	23	30	5.70371	5.62498	5.68444	5.40581	5.51103	5.37281	5.8801	5.49386	5.8487	5.87668	5.7859	6.20466	5.93336	6.13899	6.25032	5.67059	5.8285
gene_1006	ENSOCUG00000022994	ensembl	ENSOCUG00000022994	NA	NA	GL019218	91157	96716	-1	protein_coding	ENSG00000105370	LIM2	19	51379909	51387974	3	3	5	2	8	0	4	2	2	7	4	0	2	7	3	1	5	4.50502	4.48589	4.68159	4.42271	4.86329	3.84898	4.60723	4.34747	4.3709	4.76504	4.59001	3.84898	4.40449	4.7734	4.55207	4.25322	4.70921
gene_1007	ENSOCUG00000023007	ensembl	ENSOCUG00000023007	SEC14L5	SEC14 like lipid binding 5 [Source:HGNC Symbol;Acc:HGNC:29032]	GL019027	17257	36189	1	protein_coding	ENSG00000103184	SEC14L5	16	4958330	5019157	7	21	17	11	24	7	10	11	15	10	17	11	16	21	8	8	7	4.84014	5.46241	5.33858	5.15801	5.54319	4.82531	5.0286	4.99362	5.2325	4.93644	5.32789	5.08166	5.35992	5.40163	4.97939	4.96785	4.86109
gene_1008	ENSOCUG00000023093	ensembl	ENSOCUG00000023093	HOXB5	homeobox B5 [Source:HGNC Symbol;Acc:HGNC:5116]	19	38752706	38771463	1	protein_coding	ENSG00000120075	HOXB5	17	48591257	48593779	8	8	15	4	5	14	11	8	13	8	10	10	6	5	11	5	5	4.90576	4.87571	5.2549	4.65518	4.65688	5.20567	5.08296	4.83182	5.14307	4.82604	5.00259	5.02734	4.7998	4.63397	5.1628	4.74156	4.70921
gene_1009	ENSOCUG00000023106	ensembl	ENSOCUG00000023106	SUN3	Sad1 and UNC84 domain containing 3 [Source:HGNC Symbol;Acc:HGNC:22429]	GL018745	110326	142824	-1	protein_coding	ENSG00000164744	SUN3	7	47987148	48029119	1	4	3	1	4	0	2	1	11	5	6	6	0	1	3	1	5	4.22991	4.58248	4.49743	4.25599	4.57343	3.84898	4.38819	4.20234	5.04512	4.62681	4.75176	4.77152	3.84898	4.20349	4.55207	4.25322	4.70921
gene_1010	ENSOCUG00000023117	ensembl	ENSOCUG00000023117	TASL	chromosome X open reading frame 21 [Source:HGNC Symbol;Acc:HGNC:25667]	X	16644314	16645210	-1	protein_coding	ENSG00000120280	TASL	X	30558809	30577766	3	1	12	25	15	3	9	5	2	11	16	37	4	13	7	6	31	4.50502	4.21868	5.11574	5.75022	5.21506	4.49499	4.971	4.63147	4.3709	4.98698	5.2871	5.98004	4.62988	5.09164	4.90959	4.82377	5.85681
gene_1011	ENSOCUG00000023203	ensembl	ENSOCUG00000023203	ADGRA1	adhesion G protein-coupled receptor A1 [Source:HGNC Symbol;Acc:HGNC:13838]	GL019486	43462	47774	-1	protein_coding	ENSG00000197177	ADGRA1	10	133087924	133131675	30	21	19	19	23	37	33	35	28	11	22	28	20	33	20	11	13	5.7914	5.46241	5.41642	5.53195	5.51103	5.94692	5.8801	5.79403	5.68588	4.98698	5.51235	5.73813	5.52132	5.75007	5.57718	5.14961	5.20611
gene_1012	ENSOCUG00000023214	ensembl	ENSOCUG00000023214	NA	NA	GL018833	204704	206299	-1	protein_coding	ENSG00000244165	P2RY11	19	10111693	10115372	2	4	15	11	4	5	11	4	3	10	5	28	6	10	8	7	5	4.38615	4.58248	5.2549	5.15801	4.57343	4.67849	5.08296	4.55053	4.48649	4.93644	4.67527	5.73813	4.7998	4.94623	4.97939	4.89871	4.70921
gene_1013	ENSOCUG00000023218	ensembl	ENSOCUG00000023218	NA	NA	16	47873870	47877908	-1	protein_coding	ENSG00000143768	LEFTY2	1	225936598	225941383	16	6	22	24	14	5	7	14	25	32	26	13	29	25	17	17	16	5.31344	4.74268	5.52412	5.71643	5.17177	4.67849	4.84381	5.13176	5.59567	5.70912	5.64153	5.18223	5.82039	5.52939	5.45506	5.43942	5.34305
gene_1014	ENSOCUG00000023239	ensembl	ENSOCUG00000023239	ADORA3	adenosine A3 receptor [Source:HGNC Symbol;Acc:HGNC:268]	13	52710603	52714465	1	protein_coding	ENSG00000282608	ADORA3	1	111499429	111503633	1	4	9	11	4	5	8	9	11	2	7	25	3	7	7	4	6	4.22991	4.58248	4.95437	5.15801	4.57343	4.67849	4.90965	4.88904	5.04512	4.34446	4.82156	5.64593	4.52728	4.7734	4.90959	4.6498	4.78864
gene_1015	ENSOCUG00000023299	ensembl	ENSOCUG00000023299	NA	NA	GL019540	796	4843	-1	protein_coding	ENSG00000167964	RAB26	16	2140803	2154165	36	26	35	20	18	28	21	19	47	47	15	25	23	26	11	8	26	5.95043	5.62498	5.90429	5.57117	5.33536	5.70784	5.51269	5.32753	6.14336	6.04463	5.24473	5.64593	5.62933	5.55927	5.1628	4.96785	5.70841
gene_1016	ENSOCUG00000023363	ensembl	ENSOCUG00000023363	EXOC3L4	exocyst complex component 3 like 4 [Source:HGNC Symbol;Acc:HGNC:20120]	GL018751	591079	598276	-1	protein_coding	ENSG00000205436	EXOC3L4	14	103100144	103110559	36	26	32	16	18	13	32	12	28	30	14	35	21	23	22	28	29	5.95043	5.62498	5.82626	5.40581	5.33536	5.1595	5.85329	5.04185	5.68588	5.6568	5.20063	5.9301	5.55841	5.46726	5.65218	5.83458	5.79953
gene_1017	ENSOCUG00000023377	ensembl	ENSOCUG00000023377	PHACTR3	phosphatase and actin regulator 3 [Source:HGNC Symbol;Acc:HGNC:15833]	GL018755	835109	1059016	1	protein_coding	ENSG00000087495	PHACTR3	20	59577509	59847711	0	5	0	2	1	1	0	0	1	0	1	0	0	8	2	2	3	3.84898	4.66692	3.84898	4.42271	4.21405	4.22402	3.84898	3.84898	4.21903	3.84898	4.22253	3.84898	3.84898	4.83492	4.42492	4.41883	4.51919
gene_1018	ENSOCUG00000023409	ensembl	ENSOCUG00000023409	RAPGEFL1	Rap guanine nucleotide exchange factor like 1 [Source:HGNC Symbol;Acc:HGNC:17428]	19	41360699	41374311	1	protein_coding	ENSG00000108352	RAPGEFL1	17	40177010	40195656	76	94	59	43	30	25	42	43	78	120	57	57	74	70	54	75	44	6.69503	6.86386	6.40238	6.24266	5.71999	5.61679	6.09924	5.97442	6.65995	7.02472	6.35144	6.39687	6.74022	6.45394	6.48105	6.81225	6.17767
gene_1019	ENSOCUG00000023451	ensembl	ENSOCUG00000023451	NA	NA	GL019689	5330	27972	-1	protein_coding	ENSG00000167889	MGAT5B	17	76868404	76950393	6	1	7	7	16	3	3	1	16	6	13	1	6	22	19	0	3	4.7691	4.21868	4.82892	4.90564	5.25665	4.49499	4.5075	4.20234	5.27455	4.69905	5.15461	4.23094	4.7998	5.43491	5.53786	3.84898	4.51919
gene_1020	ENSOCUG00000023566	ensembl	ENSOCUG00000023566	NA	NA	21	4564806	4587133	1	protein_coding	ENSG00000211637	IGLV4-69	22	22030934	22031472	1	0	0	6	1	3	0	0	0	0	0	1	0	2	0	2	1	4.22991	3.84898	3.84898	4.83025	4.21405	4.49499	3.84898	3.84898	3.84898	3.84898	3.84898	4.23094	3.84898	4.34909	3.84898	4.41883	4.23823
gene_1021	ENSOCUG00000023610	ensembl	ENSOCUG00000023610	CPNE5	copine 5 [Source:HGNC Symbol;Acc:HGNC:2318]	12	26657016	26738802	-1	protein_coding	ENSG00000124772	CPNE5	6	36740775	36839444	10	6	3	3	6	2	8	2	14	15	7	6	7	15	8	4	2	5.02431	4.74268	4.49743	4.54939	4.73177	4.3779	4.90965	4.34747	5.18873	5.16635	4.82156	4.77152	4.87304	5.17797	4.97939	4.6498	4.39782
gene_1022	ENSOCUG00000023622	ensembl	ENSOCUG00000023622	PTPRN	protein tyrosine phosphatase receptor type N [Source:HGNC Symbol;Acc:HGNC:9676]	7	160527329	160543366	-1	protein_coding	ENSG00000054356	PTPRN	2	219289623	219309648	8	20	8	13	17	38	33	39	5	10	5	5	5	15	9	7	1	4.90576	5.42702	4.89385	5.26397	5.29671	5.97092	5.8801	5.8874	4.66768	4.93644	4.67527	4.69345	4.71949	5.17797	5.04437	4.89871	4.23823
gene_1023	ENSOCUG00000023638	ensembl	ENSOCUG00000023638	KCNIP3	potassium voltage-gated channel interacting protein 3 [Source:HGNC Symbol;Acc:HGNC:15523]	2	95276646	95360750	-1	protein_coding	ENSG00000115041	KCNIP3	2	95297327	95386077	26	7	13	0	2	0	1	2	19	14	31	13	17	25	25	12	15	5.67304	4.81183	5.16421	3.84898	4.36391	3.84898	4.23136	4.34747	5.39185	5.12441	5.7859	5.18223	5.40244	5.52939	5.75672	5.2036	5.29928
gene_1024	ENSOCUG00000023729	ensembl	ENSOCUG00000023729	NA	NA	GL018855	28017	31262	-1	protein_coding	ENSG00000171643	S100Z	5	76850001	76921650	4	7	8	7	7	6	7	9	3	15	10	9	4	16	11	10	4	4.60439	4.81183	4.89385	4.90564	4.80012	4.75526	4.84381	4.88904	4.48649	5.16635	5.00259	4.96981	4.62988	5.21859	5.1628	5.09264	4.62061
gene_1025	ENSOCUG00000023774	ensembl	ENSOCUG00000023774	FITM1	fat storage inducing transmembrane protein 1 [Source:HGNC Symbol;Acc:HGNC:33714]	17	44179588	44180837	1	protein_coding	ENSG00000139914	FITM1	14	24130659	24132849	0	16	5	15	7	1	4	5	9	6	13	1	6	9	3	5	3	3.84898	5.27329	4.68159	5.36049	4.80012	4.22402	4.60723	4.63147	4.93627	4.69905	5.15461	4.23094	4.7998	4.89231	4.55207	4.74156	4.51919
gene_1026	ENSOCUG00000023797	ensembl	ENSOCUG00000023797	NA	NA	13	126975130	127003260	-1	protein_coding	ENSG00000183682	BMP8A	1	39491636	39529869	4	5	2	6	3	4	1	4	7	3	14	5	4	8	7	3	3	4.60439	4.66692	4.3799	4.83025	4.47799	4.59291	4.23136	4.55053	4.81272	4.45435	5.20063	4.69345	4.62988	4.83492	4.90959	4.54469	4.51919
gene_1027	ENSOCUG00000023836	ensembl	ENSOCUG00000023836	NEFL	neurofilament light [Source:HGNC Symbol;Acc:HGNC:7739]	2	44703376	44707152	1	protein_coding	ENSG00000277586	NEFL	8	24950955	24956721	0	4	2	17	13	1	3	9	0	1	1	0	1	13	0	3	0	3.84898	4.58248	4.3799	5.44939	5.12661	4.22402	4.5075	4.88904	3.84898	4.20019	4.22253	3.84898	4.24299	5.09164	3.84898	4.54469	3.84898
gene_1028	ENSOCUG00000023854	ensembl	ENSOCUG00000023854	NA	NA	GL018740	995605	1004998	-1	protein_coding	ENSG00000186115	CYP4F2	19	15878023	15898077	23	28	18	11	22	22	27	16	53	39	28	32	22	23	36	22	15	5.57615	5.68433	5.37816	5.15801	5.47796	5.51835	5.70999	5.21442	6.25991	5.87668	5.70131	5.85135	5.59439	5.46726	6.07977	5.63501	5.29928
gene_1029	ENSOCUG00000023956	ensembl	ENSOCUG00000023956	NA	homeobox D9 [Source:HGNC Symbol;Acc:HGNC:5140]	7	115683285	115685096	1	protein_coding	ENSG00000128709	HOXD9	2	176122719	176124937	2	3	2	3	8	15	6	11	2	2	4	4	7	7	10	7	2	4.38615	4.48589	4.3799	4.54939	4.86329	5.24992	4.77252	4.99362	4.3709	4.34446	4.59001	4.6064	4.87304	4.7734	5.10532	4.89871	4.39782
gene_1030	ENSOCUG00000023977	ensembl	ENSOCUG00000023977	NA	NA	2	173261955	173291524	1	protein_coding	ENSG00000219626	FAM228B	2	24076526	24169640	44	23	22	26	25	22	29	36	59	29	2	6	35	44	48	32	6	6.13601	5.53012	5.52412	5.78312	5.5745	5.51835	5.76929	5.81802	6.36716	5.62978	4.37581	4.77152	5.98633	6.00126	6.36008	5.95202	4.78864
gene_1031	ENSOCUG00000024007	ensembl	ENSOCUG00000024007	WNT6	Wnt family member 6 [Source:HGNC Symbol;Acc:HGNC:12785]	7	160131267	160134358	1	protein_coding	ENSG00000115596	WNT6	2	218859805	218874233	7	9	8	4	4	8	4	6	11	12	7	4	13	9	5	7	13	4.84014	4.93528	4.89385	4.65518	4.57343	4.89002	4.60723	4.70412	5.04512	5.03496	4.82156	4.6064	5.22166	4.89231	4.75092	4.89871	5.20611
gene_1032	ENSOCUG00000024036	ensembl	ENSOCUG00000024036	COL6A5	collagen type VI alpha 5 chain [Source:HGNC Symbol;Acc:HGNC:26674]	14	969026	1063926	-1	protein_coding	ENSG00000172752	COL6A5	3	130345516	130484844	8	12	11	4	14	0	26	9	9	31	15	22	11	4	9	11	11	4.90576	5.09416	5.06485	4.65518	5.17177	3.84898	5.67925	4.88904	4.93627	5.68324	5.24473	5.54619	5.11847	4.55279	5.04437	5.14961	5.10396
gene_1033	ENSOCUG00000024115	ensembl	ENSOCUG00000024115	ASGR2	asialoglycoprotein receptor 2 [Source:HGNC Symbol;Acc:HGNC:743]	19	11976402	11985670	1	protein_coding	ENSG00000161944	ASGR2	17	7101322	7115700	14	13	5	21	12	11	9	19	10	9	11	19	4	14	16	6	12	5.2256	5.14191	4.68159	5.60914	5.07937	5.06045	4.971	5.32753	4.99225	4.88296	5.05589	5.43733	4.62988	5.13571	5.41135	4.82377	5.15629
gene_1034	ENSOCUG00000024140	ensembl	ENSOCUG00000024140	TLE7	TLE family member 7 [Source:HGNC Symbol;Acc:HGNC:53648]	5	28131626	28134542	1	protein_coding	ENSG00000260734	TLE7	16	71429980	71442054	16	36	9	20	31	30	35	5	51	27	5	9	3	26	13	5	2	5.31344	5.89694	4.95437	5.57117	5.74713	5.76502	5.9321	4.63147	6.22218	5.57387	4.67527	4.96981	4.52728	5.55927	5.26909	4.74156	4.39782
gene_1035	ENSOCUG00000024174	ensembl	ENSOCUG00000024174	KCNB1	Oryctolagus cuniculus potassium voltage-gated channel subfamily B member 1 (KCNB1), mRNA. [Source:RefSeq mRNA;Acc:NM_001082087]	GL018725	3295976	3390629	-1	protein_coding	ENSG00000158445	KCNB1	20	49293394	49484297	8	8	9	64	87	29	33	56	14	13	16	18	9	8	11	19	12	4.90576	4.87571	4.95437	6.65317	6.74946	5.73676	5.8801	6.22288	5.18873	5.08069	5.2871	5.39865	5.00362	4.83492	5.1628	5.52156	5.15629
gene_1036	ENSOCUG00000024206	ensembl	ENSOCUG00000024206	KCNJ3	potassium inwardly rectifying channel subfamily J member 3 [Source:HGNC Symbol;Acc:HGNC:6264]	7	93543374	93717818	1	protein_coding	ENSG00000162989	KCNJ3	2	154697855	154858354	5	1	1	1	0	1	0	2	1	7	1	3	2	5	0	2	2	4.69123	4.21868	4.22545	4.25599	3.84898	4.22402	3.84898	4.34747	4.21903	4.76504	4.22253	4.50677	4.40449	4.63397	3.84898	4.41883	4.39782
[truncated: 12,791 more rows]
[truncated: 10 more columns]
