# Supplementary material for: Longitudinal transcriptomic analysis of the hyperoxia-exposed preterm rabbit as a model of BPD
Source: Front Pediatr. 2025 Apr 25;13:1567091. doi: 10.3389/fped.2025.1567091 (PMC12063497; doi:10.3389/fped.2025.1567091)
Supplement: Supplementary file 2 [file Table2.xlsx]

## Sheet: HT3vsNT3
GeneID	Log2FC	p-adj	deg	link to inflammation
ACTA1	4.57305	0.00056288	UP regulated	FALSE
ACTC1	-2.13548	0.00573858	DOWN regulated	FALSE
AEN	2.0478	2.38906e-15	UP regulated	TRUE
ANGPT2	2.3805	1.07866e-30	UP regulated	TRUE
ATP2A1	4.13947	0.00599593	UP regulated	FALSE
CACNA1E	-2.63214	1.23476e-05	DOWN regulated	FALSE
CCL2	3.71853	0.00532949	UP regulated	TRUE
CCL7	4.11929	5.18736e-07	UP regulated	TRUE
CDKN1A	2.53846	6.32177e-15	UP regulated	TRUE
CHAC1	2.06819	0.00115133	UP regulated	TRUE
EDA2R	2.04286	1.16386e-14	UP regulated	TRUE
ERN2	-2.32953	0.00533546	DOWN regulated	TRUE
FKBP5	2.14983	0.00297691	UP regulated	TRUE
IL1R2	2.63154	0.000161098	UP regulated	TRUE
ISG20	2.0478	2.38906e-15	UP regulated	TRUE
KCNJ2	2.30501	5.06504e-06	UP regulated	FALSE
MYH8	4.79673	0.00290019	UP regulated	FALSE
NQO1	2.16336	5.92083e-07	UP regulated	TRUE
NUPR1	2.03106	0.00224731	UP regulated	TRUE
PRR11	-2.67206	0.000450556	DOWN regulated	FALSE
SLC7A11	4.28672	6.57978e-05	UP regulated	TRUE
SRXN1	2.93577	7.31007e-09	UP regulated	TRUE
TDRD9	-2.34834	0.00553182	DOWN regulated	FALSE

## Sheet: HT5vsNT5
GeneID	Log2FC	p-adj	deg	link to inflammation
AARS1	2.15742	1.91346e-12	UP regulated	FALSE
ABCB11	3.86699	0.00709241	UP regulated	FALSE
ACE	-2.25595	2.46031e-08	DOWN regulated	TRUE
ACSL6	-2.51232	0.00154157	DOWN regulated	FALSE
ACTA1	4.92501	9.77935e-05	UP regulated	FALSE
ACTN3	2.00167	0.000277584	UP regulated	FALSE
ADAMTS4	2.56781	0.00155842	UP regulated	FALSE
ADGRV1	-2.25851	0.00119015	DOWN regulated	FALSE
AEN	3.85027	3.20197e-49	UP regulated	FALSE
AKR1B10	2.11697	0.000158202	UP regulated	FALSE
AMPH	-4.04092	1.06838e-08	DOWN regulated	FALSE
ANGPT2	4.24402	3.78803e-82	UP regulated	FALSE
ANPEP	-3.06458	6.41627e-10	DOWN regulated	TRUE
APLNR	-2.93495	1.70498e-23	DOWN regulated	TRUE
APOA1	-3.03087	3.32239e-06	DOWN regulated	FALSE
AREG	3.70796	0.00395466	UP regulated	FALSE
ARF4	-2.69376	0.00350715	DOWN regulated	FALSE
ARL4D	-2.35434	9.65727e-13	DOWN regulated	FALSE
ATF3	2.44905	3.51834e-05	UP regulated	FALSE
ATP2A1	6.1276	3.5784e-05	UP regulated	FALSE
AWAT2	2.26327	0.0076227	UP regulated	FALSE
BDKRB1	3.5339	0.00216904	UP regulated	FALSE
BIRC3	3.30007	1.51191e-06	UP regulated	FALSE
BTBD19	2.72307	5.50367e-19	UP regulated	FALSE
BTG2	2.44213	0.000308663	UP regulated	FALSE
C19orf18	3.12652	0.00224698	UP regulated	FALSE
C6	2.26841	8.70295e-09	UP regulated	FALSE
CA10	-2.89657	0.00060715	DOWN regulated	FALSE
CA4	-2.51544	0.00014501	DOWN regulated	FALSE
CACNA1E	-2.25083	0.000348925	DOWN regulated	FALSE
CALCRL	-2.13141	3.52593e-14	DOWN regulated	FALSE
CCDC134	2.11123	9.77878e-15	UP regulated	FALSE
CCDC3	-2.1123	5.58002e-05	DOWN regulated	FALSE
CCL2	5.46398	4.54589e-06	UP regulated	TRUE
CCL20	2.28446	0.0059635	UP regulated	TRUE
CCL3L1	3.10503	0.00642806	UP regulated	FALSE
CCL7	5.01937	4.90125e-10	UP regulated	TRUE
CD163	2.12394	0.000177132	UP regulated	TRUE
CD207	2.24604	0.000396827	UP regulated	FALSE
CD300LG	-3.49112	2.26148e-22	DOWN regulated	FALSE
CD8B	5.23304	1.71477e-15	UP regulated	FALSE
CD93	-2.3756	5.08736e-23	DOWN regulated	TRUE
CDCP1	2.00494	4.09926e-14	UP regulated	FALSE
CDH12	-3.07384	7.86912e-05	DOWN regulated	FALSE
CDKN1A	5.39957	2.80436e-59	UP regulated	TRUE
CES2	-3.36925	0.0079087	DOWN regulated	FALSE
CHAC1	2.74583	3.93079e-06	UP regulated	TRUE
CHI3L2	2.92962	0.00178341	UP regulated	FALSE
CHRD	3.47309	1.5762e-29	UP regulated	FALSE
CKM	3.70953	0.0076227	UP regulated	FALSE
CNGA2	-2.44968	2.89043e-14	DOWN regulated	FALSE
CNMD	-3.47367	7.70184e-09	DOWN regulated	FALSE
CNTN1	-2.22921	0.00666216	DOWN regulated	FALSE
CNTN2	3.38173	0.000149655	UP regulated	FALSE
COCH	5.80893	2.44026e-13	UP regulated	FALSE
COL15A1	-2.42857	5.74519e-22	DOWN regulated	FALSE
COL26A1	-2.42062	0.00105565	DOWN regulated	FALSE
COLEC10	-2.45095	0.00123987	DOWN regulated	FALSE
COLEC11	-2.70423	1.22931e-11	DOWN regulated	FALSE
COLGALT2	-4.30291	0.000276917	DOWN regulated	FALSE
CPLX2	-2.75078	0.00540874	DOWN regulated	FALSE
CPVL	-4.45337	0.000747053	DOWN regulated	TRUE
CRYM	-2.94431	0.000463885	DOWN regulated	FALSE
CTH	2.65132	1.96259e-08	UP regulated	FALSE
CXCL8	3.24021	0.00363068	UP regulated	TRUE
CYP1A1	-2.23841	0.00126709	DOWN regulated	TRUE
CYP26A1	-2.52904	0.00748573	DOWN regulated	FALSE
CYP2F1	-2.17863	0.000927945	DOWN regulated	FALSE
DAB1	-3.07559	0.00508173	DOWN regulated	FALSE
DDN	-3.42552	1.37317e-05	DOWN regulated	FALSE
DEFA6	-3.3548	2.13738e-07	DOWN regulated	TRUE
DEPP1	-2.27686	0.00410355	DOWN regulated	FALSE
DIPK1C	-3.31015	0.00439767	DOWN regulated	FALSE
DKK1	6.04616	0.00452738	UP regulated	FALSE
DLEU7	-4.33068	9.22191e-05	DOWN regulated	FALSE
DSCAML1	2.35512	9.42893e-06	UP regulated	FALSE
DUSP9	-3.06323	4.03928e-07	DOWN regulated	FALSE
EDA2R	4.99513	5.54172e-81	UP regulated	TRUE
EFCC1	-2.16173	2.41973e-07	DOWN regulated	FALSE
EGR3	3.35769	6.69112e-05	UP regulated	FALSE
EPHB1	-2.38695	2.19991e-11	DOWN regulated	FALSE
ERCC6	2.2655	2.85663e-17	UP regulated	FALSE
EXTL1	5.08283	7.81683e-10	UP regulated	FALSE
FAM124B	-2.75091	2.9271e-17	DOWN regulated	FALSE
FAM131B	-2.10395	0.000248658	DOWN regulated	FALSE
FAM13C	-2.05877	9.65727e-13	DOWN regulated	FALSE
FBXW12	-2.52089	0.00096167	DOWN regulated	FALSE
FN3K	-2.87726	0.00493065	DOWN regulated	FALSE
FOSB	2.79713	0.00731449	UP regulated	FALSE
FOSL1	3.43069	6.87494e-13	UP regulated	FALSE
FSTL5	-3.68969	0.00566963	DOWN regulated	FALSE
FYB2	-5.58225	0.00223445	DOWN regulated	FALSE
G0S2	-2.66144	5.91604e-10	DOWN regulated	FALSE
GADD45A	2.11792	3.03297e-10	UP regulated	FALSE
GALNT6	2.48272	8.66907e-08	UP regulated	FALSE
GCLM	2.4862	3.80229e-14	UP regulated	FALSE
GLIS1	-4.2029	6.41805e-12	DOWN regulated	FALSE
GLP2R	3.15876	0.000109614	UP regulated	FALSE
GNAO1	-2.79105	0.00098529	DOWN regulated	FALSE
GNG11	-2.12925	1.2544e-17	DOWN regulated	FALSE
GNG3	-2.34018	6.5236e-08	DOWN regulated	FALSE
GPATCH4	2.35769	5.28017e-14	UP regulated	FALSE
GPR37	-2.0816	5.74089e-09	DOWN regulated	FALSE
GPX1	3.21012	0.00434281	UP regulated	FALSE
GREM2	-2.20262	7.95686e-11	DOWN regulated	FALSE
GRHL3	3.25969	6.00929e-06	UP regulated	FALSE
GRM3	-3.241	0.0011536	DOWN regulated	FALSE
GTPBP4	2.06845	2.47023e-05	UP regulated	FALSE
GYG1	-2.42069	8.86717e-08	DOWN regulated	FALSE
GYPC	-2.152	1.06894e-22	DOWN regulated	FALSE
H1-2	2.60632	0.000376902	UP regulated	FALSE
H1-3	2.67816	1.00333e-06	UP regulated	FALSE
H1-4	2.82349	1.11662e-08	UP regulated	FALSE
H3C15	2.10039	0.00743335	UP regulated	FALSE
HES2	3.49917	1.90872e-08	UP regulated	FALSE
HIF3A	-2.03959	5.19651e-06	DOWN regulated	FALSE
HJURP	-2.09806	0.00476426	DOWN regulated	FALSE
HOXD1	3.09463	0.000345979	UP regulated	FALSE
HPGD	-3.05918	2.95235e-12	DOWN regulated	FALSE
HS3ST5	-2.74211	0.00595853	DOWN regulated	FALSE
HS3ST6	2.79544	3.46016e-06	UP regulated	FALSE
HSPB2-C11orf52	-2.60238	2.62702e-12	DOWN regulated	FALSE
HTR1B	-2.01429	5.01698e-07	DOWN regulated	FALSE
IBSP	3.23229	0.00135971	UP regulated	FALSE
IFI27L2	-5.09465	0.0097609	DOWN regulated	FALSE
IGSF1	-2.14353	0.00012748	DOWN regulated	FALSE
IGSF9B	3.15489	1.12524e-14	UP regulated	FALSE
IL17RD	2.09962	2.29153e-12	UP regulated	TRUE
IL1B	2.37238	4.48423e-06	UP regulated	TRUE
IL1F10	-3.60823	0.000334018	DOWN regulated	TRUE
IL1RL2	3.72658	6.33503e-06	UP regulated	TRUE
INSC	-2.03992	1.6445e-05	DOWN regulated	FALSE
ISG20	3.85027	3.20197e-49	UP regulated	TRUE
ITIH6	-2.59958	4.92893e-05	DOWN regulated	FALSE
JAKMIP2	3.54194	0.00303253	UP regulated	FALSE
JPH2	-2.05656	1.03625e-13	DOWN regulated	FALSE
KANK3	-2.3306	8.61515e-18	DOWN regulated	FALSE
KCNA6	-3.82728	1.18463e-13	DOWN regulated	FALSE
KCNB1	2.73772	1.41764e-08	UP regulated	FALSE
KCNH6	-2.4203	0.00049654	DOWN regulated	FALSE
KCNIP3	-4.14277	0.00247205	DOWN regulated	FALSE
KCNQ4	-2.23246	7.33248e-21	DOWN regulated	FALSE
KCP	-2.04098	3.39838e-06	DOWN regulated	FALSE
KIF14	-2.02079	0.00023722	DOWN regulated	FALSE
KIF17	-2.17858	0.000521165	DOWN regulated	FALSE
KIF1A	2.07289	0.00316404	UP regulated	FALSE
KIT	-2.36679	2.8723e-09	DOWN regulated	FALSE
KLHL33	-2.4977	1.1644e-07	DOWN regulated	FALSE
LAMA1	-2.24101	1.72916e-06	DOWN regulated	FALSE
LGI4	-2.7501	0.00120746	DOWN regulated	FALSE
LIF	4.54347	1.43176e-09	UP regulated	TRUE
LRRN3	-2.79875	6.87082e-05	DOWN regulated	FALSE
LUZP2	-2.14694	1.68611e-07	DOWN regulated	FALSE
MAP3K7CL	3.94474	0.00291614	UP regulated	FALSE
MATN2	-2.07054	3.1756e-12	DOWN regulated	FALSE
MDM2	2.71762	8.59991e-24	UP regulated	FALSE
MEI1	2.11123	9.77878e-15	UP regulated	FALSE
MELTF	3.3744	0.000738828	UP regulated	FALSE
MFSD4A	-2.26987	2.2339e-14	DOWN regulated	FALSE
MIR24-2	3.49709	0.000179719	UP regulated	FALSE
MMP11	-2.22739	6.0884e-06	DOWN regulated	FALSE
MPP3	2.19357	4.11412e-22	UP regulated	FALSE
MPPED2	-2.32994	5.38185e-13	DOWN regulated	FALSE
MST1R	2.37765	1.42223e-10	UP regulated	FALSE
MTHFD2	2.06682	5.19971e-12	UP regulated	FALSE
MYH8	4.42011	0.00363068	UP regulated	FALSE
NALCN	-4.75005	0.000379017	DOWN regulated	FALSE
NCR3LG1	3.21996	4.67259e-11	UP regulated	FALSE
NDUFA4L2	-2.04968	2.37384e-10	DOWN regulated	FALSE
NELL1	-4.54665	0.0094921	DOWN regulated	FALSE
NFASC	-2.56977	4.60454e-10	DOWN regulated	FALSE
NFKBIZ	2.04757	5.55969e-08	UP regulated	TRUE
NLRC5	-2.05356	0.000137686	DOWN regulated	TRUE
NPNT	-2.13415	5.6816e-11	DOWN regulated	FALSE
NPPA	-16.6985	0.0042936	DOWN regulated	FALSE
NQO1	3.00836	3.55253e-12	UP regulated	TRUE
NR1H4	6.78345	0.00123655	UP regulated	FALSE
NR4A3	2.69439	0.00178344	UP regulated	FALSE
NRGN	-2.47353	4.76586e-09	DOWN regulated	FALSE
NRXN1	-2.19375	2.34169e-05	DOWN regulated	FALSE
NSA2	3.34849	0.00082095	UP regulated	FALSE
NTRK2	-2.75246	3.37551e-08	DOWN regulated	FALSE
NXPE1	-2.14266	0.00905213	DOWN regulated	FALSE
OMD	-2.43463	2.15886e-05	DOWN regulated	FALSE
OSBP2	-2.23326	0.000297239	DOWN regulated	FALSE
P2RX5-TAX1BP3	-3.20675	0.0056412	DOWN regulated	FALSE
PAQR7	2.55381	4.05864e-17	UP regulated	FALSE
PCTP	-2.10401	2.3107e-07	DOWN regulated	FALSE
PDE1C	2.26386	2.7204e-06	UP regulated	FALSE
PDGFRL	-2.40901	1.19952e-12	DOWN regulated	FALSE
PENK	-2.51643	0.00103971	DOWN regulated	FALSE
PHEX	-2.50939	0.000409552	DOWN regulated	FALSE
PHLDA3	3.53674	2.38122e-26	UP regulated	FALSE
PHYHIP	3.0542	0.00457243	UP regulated	FALSE
PKD1L3	-3.58867	0.000112111	DOWN regulated	FALSE
PLA2G2F	3.43342	0.00714105	UP regulated	FALSE
PLET1	-2.4821	0.0017514	DOWN regulated	FALSE
PLK3	2.50339	2.68783e-08	UP regulated	TRUE
PLP1	-2.95843	5.07777e-06	DOWN regulated	FALSE
PLPP3	-2.30876	8.69991e-17	DOWN regulated	FALSE
PLPPR1	-2.12898	0.000515237	DOWN regulated	FALSE
PLXDC1	3.82943	6.27569e-08	UP regulated	FALSE
PNP	2.04602	1.29935e-11	UP regulated	FALSE
POLR3D	2.08109	3.07646e-09	UP regulated	FALSE
PPP1R1B	-2.95332	3.55475e-06	DOWN regulated	FALSE
PPP2R2B	-2.55327	0.00221103	DOWN regulated	FALSE
PRCD	3.01707	7.50711e-07	UP regulated	FALSE
PRELP	-2.19387	8.85224e-11	DOWN regulated	FALSE
PROX2	2.27897	5.59184e-05	UP regulated	FALSE
PRR11	-2.03982	0.000464227	DOWN regulated	FALSE
PRR5L	-2.0979	1.96259e-08	DOWN regulated	FALSE
PRRT4	-2.39836	1.80893e-05	DOWN regulated	FALSE
PTGS2	3.08961	8.77964e-06	UP regulated	TRUE
PTN	-2.62387	0.00122322	DOWN regulated	FALSE
QTRT1	2.04688	5.73496e-18	UP regulated	FALSE
RASGRP1	-2.64448	9.11815e-09	DOWN regulated	FALSE
RET	2.19462	0.000618443	UP regulated	FALSE
RGS11	-3.08933	0.000903432	DOWN regulated	FALSE
RGS6	-2.1483	1.76094e-07	DOWN regulated	FALSE
RLBP1	-2.98389	0.00158162	DOWN regulated	FALSE
RNASE8	5.26706	1.41351e-19	UP regulated	FALSE
RPL34	-2.02016	0.00105523	DOWN regulated	FALSE
RRM2B	2.12301	1.33548e-08	UP regulated	FALSE
RXRG	-2.21004	0.000373955	DOWN regulated	FALSE
RYR3	-2.49168	8.77896e-11	DOWN regulated	FALSE
S100A1	-2.06514	2.65504e-12	DOWN regulated	FALSE
SAPCD1	-2.98793	0.00924463	DOWN regulated	FALSE
SCIMP	-3.49023	0.000883195	DOWN regulated	FALSE
SELP	3.30728	2.68999e-05	UP regulated	TRUE
SEMA3G	-2.68653	1.69312e-22	DOWN regulated	FALSE
SEMA6C	-2.09426	2.69546e-09	DOWN regulated	FALSE
SERPINE1	2.54977	0.00192725	UP regulated	TRUE
SESN2	3.25964	3.17962e-21	UP regulated	FALSE
SHC3	-3.81469	0.00869709	DOWN regulated	FALSE
SHC4	2.19089	0.00383623	UP regulated	FALSE
SKA1	-2.01477	0.000406303	DOWN regulated	FALSE
SLC38A11	-2.50693	0.000125824	DOWN regulated	FALSE
SLC6A2	-2.03951	0.00552487	DOWN regulated	FALSE
SLC6A4	-2.43262	9.963e-15	DOWN regulated	FALSE
SLC7A11	7.82573	4.3811e-17	UP regulated	TRUE
SLCO1A2	2.91244	4.52491e-15	UP regulated	FALSE
SNAI1	3.33382	0.000485288	UP regulated	FALSE
SNCB	-2.55734	0.00321187	DOWN regulated	FALSE
SNORA24	2.22101	4.4181e-08	UP regulated	FALSE
SNORA9	2.19104	3.06984e-07	UP regulated	FALSE
SNORD12	2.65716	1.24563e-10	UP regulated	FALSE
SNORD12B	2.65716	1.24563e-10	UP regulated	FALSE
SNORD12C	2.65716	1.24563e-10	UP regulated	FALSE
SNORD22	2.0698	5.74089e-09	UP regulated	FALSE
SNORD22	2.0698	5.74089e-09	UP regulated	FALSE
SNORD26	2.0698	5.74089e-09	UP regulated	FALSE
SNORD27	2.0698	5.74089e-09	UP regulated	FALSE
SNORD28B	2.0698	5.74089e-09	UP regulated	FALSE
SNORD30	2.0698	5.74089e-09	UP regulated	FALSE
SNORD31B	2.0698	5.74089e-09	UP regulated	FALSE
SPATA21	-2.19442	0.000222893	DOWN regulated	FALSE
SPHK1	3.01707	7.50711e-07	UP regulated	FALSE
SPOCK2	-2.61054	0.00440221	DOWN regulated	FALSE
SQSTM1	2.1503	1.01995e-19	UP regulated	TRUE
SRXN1	4.24038	3.32555e-17	UP regulated	TRUE
STK32A	-2.92603	0.00528716	DOWN regulated	FALSE
STMN1	-2.28611	3.30818e-06	DOWN regulated	FALSE
SUSD2	-3.44215	1.56327e-05	DOWN regulated	FALSE
THBS1	2.54536	1.10742e-10	UP regulated	FALSE
TIGAR	3.55567	1.0677e-18	UP regulated	FALSE
TMEM100	-2.62827	3.26374e-19	DOWN regulated	FALSE
TMEM150B	-5.01652	0.00893526	DOWN regulated	FALSE
TMEM178A	-2.14168	2.75355e-05	DOWN regulated	FALSE
TMEM273	-2.13746	2.61344e-06	DOWN regulated	FALSE
TNFRSF12A	2.81792	5.08083e-12	UP regulated	TRUE
TNFSF18	5.98029	0.00350326	UP regulated	TRUE
TNNT3	2.96602	0.00528015	UP regulated	FALSE
TPD52L1	-2.56488	1.16007e-05	DOWN regulated	FALSE
TRIL	-2.70705	1.39134e-11	DOWN regulated	FALSE
TRIM63	2.01926	0.00311792	UP regulated	TRUE
TRPC4	3.3195	0.000601174	UP regulated	FALSE
TRPV2	2.06874	2.46126e-15	UP regulated	TRUE
TRPV5	-3.09592	0.000102526	DOWN regulated	FALSE
TRPV6	-2.50074	3.17396e-11	DOWN regulated	FALSE
TSKS	-2.04702	0.00067529	DOWN regulated	FALSE
TXNRD1	2.30762	5.1733e-25	UP regulated	FALSE
VIPR1	-4.37652	2.74525e-07	DOWN regulated	FALSE
VSIG1	3.16936	0.00535442	UP regulated	FALSE
WNT9B	3.92858	0.00122087	UP regulated	FALSE
XPC	2.1595	1.41351e-19	UP regulated	FALSE
ZMAT3	2.55519	8.59991e-24	UP regulated	FALSE

## Sheet: HT7vsNT7
GeneID	Log2FC	p-adj	deg	link to inflammation
AADAT	2.39582	3.73437e-18	UP regulated	FALSE
AARS1	2.27212	8.66978e-18	UP regulated	FALSE
ABCC1	2.02328	2.09733e-18	UP regulated	FALSE
ABCC3	2.09055	1.01498e-17	UP regulated	FALSE
ABTB2	2.28795	5.69231e-10	UP regulated	FALSE
ACE	-3.75391	6.48269e-28	DOWN regulated	TRUE
ACE2	-3.52761	0.00483762	DOWN regulated	TRUE
ACOXL	-2.21506	9.39506e-06	DOWN regulated	TRUE
ADAMTS17	-2.53468	6.80756e-32	DOWN regulated	TRUE
ADAMTS18	-3.06578	0.00955455	DOWN regulated	TRUE
ADAMTS4	6.00689	9.47101e-20	UP regulated	TRUE
ADGRB3	-2.17325	1.76001e-11	DOWN regulated	FALSE
ADGRE5	-2.214	4.30759e-10	DOWN regulated	TRUE
ADGRF1	3.77325	0.000309569	UP regulated	FALSE
ADHFE1	-2.6176	6.601e-12	DOWN regulated	TRUE
ADORA2B	2.30665	1.27905e-07	UP regulated	TRUE
ADRA1B	-2.80722	3.88738e-12	DOWN regulated	TRUE
AEN	4.13178	5.39913e-69	UP regulated	TRUE
AFF3	-2.36463	1.75613e-15	DOWN regulated	TRUE
AGBL4	-2.03562	2.17266e-19	DOWN regulated	FALSE
AGER	-2.05007	1.1657e-16	DOWN regulated	TRUE
AKAP5	-2.26513	5.32258e-11	DOWN regulated	FALSE
ALB	6.43546	0.00128795	UP regulated	FALSE
ALDH1A1	-2.06637	1.48134e-20	DOWN regulated	FALSE
ALOX15	-2.04043	4.24873e-05	DOWN regulated	TRUE
AMPD3	2.2628	5.48968e-10	UP regulated	TRUE
AMPH	-4.49415	1.67494e-11	DOWN regulated	FALSE
ANGPT1	-2.24289	2.27703e-26	DOWN regulated	TRUE
ANGPT2	3.52648	8.52019e-71	UP regulated	TRUE
ANKRD1	5.06252	1.14905e-05	UP regulated	TRUE
ANO4	-2.18328	2.6157e-07	DOWN regulated	FALSE
ANPEP	-4.05506	5.93707e-18	DOWN regulated	TRUE
APLNR	-3.77451	7.82208e-49	DOWN regulated	TRUE
AQP8	-5.6353	0.00160373	DOWN regulated	FALSE
ARG2	2.02086	1.83095e-14	UP regulated	TRUE
ARHGEF15	-2.91163	1.02956e-36	DOWN regulated	FALSE
ARL4D	-2.31641	6.87785e-17	DOWN regulated	FALSE
ARRB1	-2.02402	2.28516e-27	DOWN regulated	TRUE
ART1	-2.3438	0.000291625	DOWN regulated	TRUE
ATF3	2.39763	2.24466e-06	UP regulated	TRUE
ATP6V0D2	2.22872	0.00603431	UP regulated	TRUE
AVP	4.85329	0.000279962	UP regulated	TRUE
AVPI1	2.55432	6.90301e-22	UP regulated	FALSE
AVPR2	4.47877	3.38124e-06	UP regulated	FALSE
BDKRB1	4.93186	1.14534e-07	UP regulated	TRUE
BEND5	-2.03562	2.17266e-19	DOWN regulated	FALSE
BHLHE40	2.08369	4.16038e-10	UP regulated	TRUE
BIRC3	4.14567	1.22848e-12	UP regulated	TRUE
BTBD19	2.83811	1.87893e-25	UP regulated	FALSE
BTG2	2.40701	3.16784e-05	UP regulated	TRUE
BTN2A2	-2.47943	0.00924347	DOWN regulated	FALSE
BTNL9	-4.01069	0.00362496	DOWN regulated	TRUE
C10orf90	-2.29535	0.00648153	DOWN regulated	FALSE
C1orf167	-2.15992	1.20406e-07	DOWN regulated	FALSE
C1orf54	-2.01466	4.85387e-29	DOWN regulated	FALSE
C1QL1	-2.26404	0.000107908	DOWN regulated	FALSE
C1QTNF3-AMACR	-2.71155	2.59806e-11	DOWN regulated	TRUE
C1QTNF4	-3.38717	5.19591e-05	DOWN regulated	TRUE
C20orf96	-2.1219	2.96769e-06	DOWN regulated	FALSE
C5AR2	2.09943	4.06091e-05	UP regulated	TRUE
CA10	-3.45302	0.000100969	DOWN regulated	FALSE
CA12	4.49456	0.00120605	UP regulated	FALSE
CA14	-6.98043	4.5776e-06	DOWN regulated	FALSE
CA4	-2.45617	1.39097e-05	DOWN regulated	FALSE
CACNA1E	-4.15179	7.60039e-15	DOWN regulated	FALSE
CALCRL	-2.8779	1.28327e-32	DOWN regulated	TRUE
CALHM5	-2.20865	8.58573e-16	DOWN regulated	FALSE
CALHM6	-2.4249	0.00589661	DOWN regulated	FALSE
CAMK1G	-4.06437	0.000104638	DOWN regulated	TRUE
CAMK2A	-2.34767	1.15826e-07	DOWN regulated	TRUE
CATSPER2	-2.07194	3.6086e-05	DOWN regulated	FALSE
CAV1	-2.4056	1.40668e-31	DOWN regulated	TRUE
CAV3	-3.3158	9.48358e-06	DOWN regulated	FALSE
CAVIN2	-2.75651	4.18403e-27	DOWN regulated	FALSE
CCDC3	-3.20419	3.22557e-13	DOWN regulated	FALSE
CCL2	4.37464	2.35104e-05	UP regulated	TRUE
CCL20	2.12701	0.00252597	UP regulated	TRUE
CCL7	4.37048	3.86352e-10	UP regulated	TRUE
CCM2L	-2.44469	4.90167e-19	DOWN regulated	FALSE
CCN1	2.65719	6.40565e-06	UP regulated	TRUE
CD109	2.38105	1.59817e-30	UP regulated	TRUE
CD2	-3.68519	0.00243464	DOWN regulated	TRUE
CD207	2.30122	2.60013e-05	UP regulated	TRUE
CD300LG	-5.31217	6.13183e-62	DOWN regulated	TRUE
CD36	-2.02766	0.000248487	DOWN regulated	TRUE
CD3D	-2.82076	0.00107397	DOWN regulated	TRUE
CD3D	-3.32991	0.00784883	DOWN regulated	TRUE
CD4	-2.42744	0.000299339	DOWN regulated	TRUE
CD5	-2.49231	0.000218105	DOWN regulated	TRUE
CD79B	-2.38021	8.94096e-06	DOWN regulated	TRUE
CD8B	5.74898	1.58985e-11	UP regulated	TRUE
CD93	-3.17525	1.08262e-52	DOWN regulated	TRUE
CDCP1	2.36748	5.23548e-25	UP regulated	TRUE
CDH12	-5.52022	5.47927e-05	DOWN regulated	FALSE
CDH6	-2.47223	4.53651e-17	DOWN regulated	FALSE
CDKN1A	5.50194	3.81537e-77	UP regulated	TRUE
CEACAM1	4.06024	9.62846e-12	UP regulated	TRUE
CEP72	-2.25634	2.07735e-12	DOWN regulated	FALSE
CES2	-3.40028	0.00409432	DOWN regulated	FALSE
CGNL1	-2.21089	5.98791e-16	DOWN regulated	FALSE
CHI3L2	2.87119	0.000319897	UP regulated	TRUE
CHP2	-2.28744	0.000102045	DOWN regulated	FALSE
CHRD	3.0629	1.15335e-28	UP regulated	FALSE
CHRDL2	4.03954	0.0046481	UP regulated	FALSE
CHST1	-2.71732	5.9895e-25	DOWN regulated	FALSE
CIART	-2.01466	4.85387e-29	DOWN regulated	FALSE
CITED1	-2.35209	4.33745e-10	DOWN regulated	TRUE
CLDN10	-3.04599	0.00235068	DOWN regulated	FALSE
CLDN4	2.17674	1.42165e-12	UP regulated	FALSE
CLEC14A	-2.29612	1.88058e-14	DOWN regulated	TRUE
CLGN	-2.31007	6.23133e-08	DOWN regulated	FALSE
CLIC5	-2.44869	2.81586e-21	DOWN regulated	FALSE
CNGA2	-2.90497	3.56688e-25	DOWN regulated	FALSE
CNMD	-3.02366	1.11423e-08	DOWN regulated	FALSE
CNTN2	3.6391	7.40244e-06	UP regulated	FALSE
CNTN3	-2.12915	2.82572e-19	DOWN regulated	FALSE
CNTN6	-3.83095	2.46169e-08	DOWN regulated	FALSE
COCH	4.43994	4.77934e-13	UP regulated	FALSE
COL13A1	-2.0833	3.31052e-14	DOWN regulated	FALSE
COL15A1	-2.09476	1.9564e-21	DOWN regulated	FALSE
COL19A1	-2.12346	0.00104203	DOWN regulated	FALSE
COL23A1	-2.8415	2.29329e-24	DOWN regulated	FALSE
COL4A3	-2.13734	2.05083e-26	DOWN regulated	FALSE
COL4A4	-2.17289	7.97842e-15	DOWN regulated	FALSE
COL5A3	2.15097	3.15135e-09	UP regulated	FALSE
COLEC10	-3.77307	2.93919e-09	DOWN regulated	TRUE
COLEC11	-2.85064	8.79911e-20	DOWN regulated	TRUE
COLGALT2	-4.97914	3.94822e-06	DOWN regulated	FALSE
CORO2B	-2.83157	1.19406e-31	DOWN regulated	FALSE
COX4I2	-2.51325	5.0293e-58	DOWN regulated	FALSE
COX7A1	-2.61903	1.26661e-05	DOWN regulated	FALSE
CPLX2	-3.09836	0.000193313	DOWN regulated	FALSE
CR2	-3.07521	1.89344e-09	DOWN regulated	TRUE
CREB3L1	2.31635	6.28754e-16	UP regulated	TRUE
CREM	2.13429	5.88521e-11	UP regulated	TRUE
CRHBP	7.20543	1.30762e-09	UP regulated	TRUE
CRISPLD2	2.22751	3.37221e-14	UP regulated	TRUE
CRYM	-4.0837	7.95515e-09	DOWN regulated	FALSE
CSDC2	-2.06572	1.43527e-06	DOWN regulated	FALSE
CSF3	6.32485	1.5761e-11	UP regulated	TRUE
CSRNP1	2.21225	1.31734e-07	UP regulated	TRUE
CTH	3.13181	4.21937e-15	UP regulated	FALSE
CUX2	-2.52154	1.70049e-05	DOWN regulated	FALSE
CX3CR1	-2.66574	3.42031e-06	DOWN regulated	TRUE
CXCL5	2.78744	0.00542795	UP regulated	TRUE
CXCL8	3.30648	0.00045299	UP regulated	TRUE
CYP1A1	-4.48725	3.69532e-15	DOWN regulated	TRUE
CYP26A1	-2.81851	0.00212725	DOWN regulated	FALSE
CYP26B1	-2.7289	2.62893e-40	DOWN regulated	FALSE
CYP2B6	-2.2265	1.02557e-13	DOWN regulated	FALSE
CYP2F1	-3.72736	7.60772e-12	DOWN regulated	FALSE
CYP4X1	-2.90903	2.05037e-07	DOWN regulated	FALSE
DACH1	-2.1808	8.73035e-18	DOWN regulated	FALSE
DAPL1	-3.10623	0.00868618	DOWN regulated	FALSE
DCLK2	2.61042	9.90908e-31	UP regulated	FALSE
DCLK3	-2.31902	4.54616e-17	DOWN regulated	FALSE
DDAH1	2.19894	2.58344e-12	UP regulated	FALSE
DDIT3	-2.37308	1.1902e-12	DOWN regulated	TRUE
DDN	-2.62822	2.15352e-05	DOWN regulated	FALSE
DDO	-3.59584	0.00434211	DOWN regulated	FALSE
DEFA6	-3.92455	1.05348e-12	DOWN regulated	TRUE
DGKB	-3.57762	9.07599e-45	DOWN regulated	FALSE
DHH	-2.47852	1.21127e-08	DOWN regulated	FALSE
DHRS7C	2.28408	0.0059867	UP regulated	FALSE
DIPK1C	-2.93449	0.000341361	DOWN regulated	FALSE
DIPK2B	-2.44525	1.59511e-54	DOWN regulated	FALSE
DKK1	7.28948	3.00449e-07	UP regulated	TRUE
DLEU7	-4.09262	1.93464e-06	DOWN regulated	TRUE
DLG2	-2.56816	2.76545e-08	DOWN regulated	FALSE
DLK1	-2.10286	0.000892811	DOWN regulated	FALSE
DLL4	-2.63477	1.38523e-19	DOWN regulated	TRUE
DNASE1L3	-2.67491	2.711e-05	DOWN regulated	FALSE
DPF1	-2.72283	1.28731e-06	DOWN regulated	FALSE
DPP10	-4.24034	0.00255387	DOWN regulated	FALSE
DSCAML1	2.22599	1.23471e-06	UP regulated	FALSE
DUOX2	3.21295	0.000949196	UP regulated	TRUE
DUSP4	2.0978	3.14753e-16	UP regulated	TRUE
DUSP5	2.08819	9.09728e-07	UP regulated	TRUE
DUSP9	-2.02155	0.000105123	DOWN regulated	TRUE
ECM2	-2.31535	4.20635e-25	DOWN regulated	FALSE
ECRG4	-3.20789	5.11502e-20	DOWN regulated	FALSE
EDA2R	4.8348	7.87482e-90	UP regulated	TRUE
EDIL3	-2.43427	2.39313e-10	DOWN regulated	TRUE
EDN3	-2.67931	1.65114e-63	DOWN regulated	TRUE
EDNRB	-2.39187	7.15953e-12	DOWN regulated	TRUE
EFCC1	-3.74018	1.08427e-22	DOWN regulated	FALSE
EFNB3	-2.27636	6.74967e-10	DOWN regulated	FALSE
EGFLAM	-2.70194	2.76137e-08	DOWN regulated	FALSE
EGR1	3.40204	0.000157245	UP regulated	TRUE
EGR3	4.45356	9.48461e-09	UP regulated	TRUE
EMP2	-2.60981	1.43943e-24	DOWN regulated	FALSE
ENPP2	-3.51542	1.82053e-11	DOWN regulated	TRUE
ENTPD8	6.59416	0.000134795	UP regulated	FALSE
EPHB1	-3.79018	6.01998e-29	DOWN regulated	FALSE
EPHX4	2.62058	4.22206e-09	UP regulated	FALSE
ERBB4	-3.85992	1.35521e-17	DOWN regulated	FALSE
ERCC6	2.28899	1.244e-22	UP regulated	FALSE
EREG	5.97442	6.82527e-05	UP regulated	TRUE
ESYT3	3.21605	5.52632e-05	UP regulated	FALSE
ETV4	2.51558	1.74179e-08	UP regulated	FALSE
EXTL1	3.27932	2.2186e-05	UP regulated	FALSE
F3	2.36691	4.99027e-20	UP regulated	TRUE
FAM124B	-3.71519	7.64664e-38	DOWN regulated	FALSE
FAM131B	-2.03016	4.30452e-06	DOWN regulated	FALSE
FAM131C	-2.25043	0.00691634	DOWN regulated	FALSE
FAM13C	-2.7022	1.15572e-21	DOWN regulated	FALSE
FAM162B	-3.34389	1.35851e-19	DOWN regulated	FALSE
FAM171A2	-2.11443	1.8157e-22	DOWN regulated	FALSE
FAM180B	-2.40681	0.00281222	DOWN regulated	FALSE
FAM83G	2.46275	7.50627e-13	UP regulated	FALSE
FBLN2	-2.45092	1.24357e-14	DOWN regulated	TRUE
FCGR2B	2.07364	0.00110165	UP regulated	TRUE
FFAR2	-2.87081	0.00271968	DOWN regulated	TRUE
FGF1	-2.39493	3.8026e-23	DOWN regulated	TRUE
FGF18	-2.3202	1.26125e-13	DOWN regulated	TRUE
FGFBP1	3.55516	0.000207034	UP regulated	FALSE
FGFR4	-2.35165	3.18188e-20	DOWN regulated	TRUE
FHL1	-2.24712	4.10205e-24	DOWN regulated	FALSE
FMO2	-2.86419	3.74091e-26	DOWN regulated	FALSE
FMO3	-2.11612	0.000100977	DOWN regulated	FALSE
FMOD	-2.18119	1.17071e-10	DOWN regulated	FALSE
FN3K	-2.55834	0.00288236	DOWN regulated	FALSE
FNDC1	-2.46215	1.58321e-25	DOWN regulated	FALSE
FOLH1	-2.1028	6.55822e-15	DOWN regulated	TRUE
FOSB	3.10676	0.000362405	UP regulated	TRUE
FOSL1	4.01571	8.6527e-22	UP regulated	TRUE
FOXF2	-2.14506	9.29554e-20	DOWN regulated	FALSE
FREM1	-2.90215	4.66543e-21	DOWN regulated	FALSE
FSTL5	-3.27805	0.00399103	DOWN regulated	TRUE
FTL	2.6932	1.40355e-20	UP regulated	FALSE
FUT1	2.10694	3.98175e-08	UP regulated	FALSE
GABRA3	-3.35261	0.00702598	DOWN regulated	FALSE
GABRG1	-2.31762	0.00309621	DOWN regulated	FALSE
GABRP	2.03626	3.61812e-05	UP regulated	FALSE
GADD45A	3.189	7.94307e-29	UP regulated	TRUE
GADD45G	3.46586	3.52338e-24	UP regulated	TRUE
GAL3ST1	-2.37308	0.000159234	DOWN regulated	FALSE
GALNT14	-2.43505	0.00273635	DOWN regulated	FALSE
GALNT16	-2.13922	1.58765e-20	DOWN regulated	FALSE
GALNT6	2.13516	1.23607e-07	UP regulated	FALSE
GAREM2	3.08733	3.78609e-14	UP regulated	FALSE
GATA3	-2.60623	5.95793e-17	DOWN regulated	TRUE
GCLC	2.17031	3.08784e-21	UP regulated	TRUE
GCLM	2.8145	4.34055e-23	UP regulated	TRUE
GDPD2	3.55783	3.3612e-07	UP regulated	FALSE
GFRA3	-2.12652	9.81298e-06	DOWN regulated	FALSE
GIMAP5	-2.21129	0.000672661	DOWN regulated	TRUE
GJA3	-3.03793	2.36763e-13	DOWN regulated	FALSE
GKN2	-3.55864	4.4734e-06	DOWN regulated	FALSE
GLI1	-2.1342	1.07569e-15	DOWN regulated	TRUE
GLIS1	-2.95883	5.48524e-09	DOWN regulated	FALSE
GLP2R	2.57691	0.000363892	UP regulated	FALSE
GM2A	-5.5604	0.000356676	DOWN regulated	FALSE
GMNC	-2.35507	1.58257e-08	DOWN regulated	FALSE
GNG11	-2.79774	2.24369e-38	DOWN regulated	FALSE
GNG3	-3.04102	2.73341e-13	DOWN regulated	FALSE
GNGT2	-2.1284	2.22337e-21	DOWN regulated	FALSE
GPATCH4	2.02248	1.33467e-13	UP regulated	FALSE
GPM6A	-2.19812	2.9301e-19	DOWN regulated	FALSE
GPR156	-2.45169	1.92428e-17	DOWN regulated	FALSE
GPR17	-3.45576	0.00714628	DOWN regulated	TRUE
GPR37	-3.13454	3.47821e-23	DOWN regulated	TRUE
GREM2	-3.39459	8.18561e-30	DOWN regulated	TRUE
GRHL3	3.25151	1.48293e-06	UP regulated	TRUE
GRM3	-4.86108	6.78042e-07	DOWN regulated	FALSE
GSTA5	-2.08255	0.00639357	DOWN regulated	TRUE
GSTO1	2.49609	1.36831e-28	UP regulated	TRUE
GSTP1	2.08993	4.17709e-27	UP regulated	TRUE
GUCY1A2	-2.07582	4.89719e-13	DOWN regulated	FALSE
GYG1	-2.04927	3.10766e-08	DOWN regulated	FALSE
GYPC	-2.448	1.26847e-37	DOWN regulated	FALSE
H1-2	3.41847	2.95089e-08	UP regulated	FALSE
H1-3	3.46648	1.7627e-13	UP regulated	FALSE
H1-4	2.59751	1.14171e-09	UP regulated	FALSE
H2AC19	3.03919	2.01827e-07	UP regulated	FALSE
H3C15	3.42657	1.05536e-06	UP regulated	FALSE
HAS2	2.22127	3.0176e-08	UP regulated	TRUE
HCAR1	-7.18702	1.0257e-06	DOWN regulated	TRUE
HEG1	-2.08776	4.17445e-22	DOWN regulated	FALSE
HES2	2.97067	3.89224e-08	UP regulated	FALSE
HES7	-2.14673	0.00168459	DOWN regulated	FALSE
HEYL	-2.11677	5.51353e-21	DOWN regulated	FALSE
HIGD1B	-2.12335	1.92948e-15	DOWN regulated	FALSE
HOXD1	4.00824	1.85606e-06	UP regulated	FALSE
HPGD	-3.08709	3.09818e-16	DOWN regulated	TRUE
HPR	2.3578	0.000274921	UP regulated	FALSE
HS3ST2	-2.78683	8.4808e-06	DOWN regulated	FALSE
HS3ST6	2.93403	2.95511e-08	UP regulated	FALSE
HSPA12B	-2.17966	2.73235e-53	DOWN regulated	TRUE
HSPA9	2.00697	2.60298e-24	UP regulated	TRUE
HSPB2-C11orf52	-3.26401	1.09082e-22	DOWN regulated	FALSE
HTR1B	-2.8291	5.16236e-16	DOWN regulated	FALSE
IGFL1	6.29775	0.00126119	UP regulated	TRUE
IGFL1	5.52317	0.0016084	UP regulated	TRUE
IGFL4	-2.46899	0.00205175	DOWN regulated	TRUE
IGFL4	-2.41185	0.00408952	DOWN regulated	TRUE
IGLON5	-2.35878	3.72501e-08	DOWN regulated	FALSE
IGSF1	-3.00196	1.16252e-10	DOWN regulated	FALSE
IGSF9B	3.72448	7.40746e-25	UP regulated	FALSE
IHH	-2.99333	4.65047e-05	DOWN regulated	FALSE
IL1F10	-4.50831	3.1688e-05	DOWN regulated	TRUE
IL1R2	2.81857	9.70182e-07	UP regulated	TRUE
IL1RAPL2	-2.55392	3.71592e-10	DOWN regulated	TRUE
IL1RL2	5.06021	7.90491e-13	UP regulated	TRUE
IL22RA2	2.3672	0.00254153	UP regulated	TRUE
IL6	4.29121	0.00233608	UP regulated	TRUE
INHBA	2.42054	3.20061e-05	UP regulated	TRUE
INPP1	-2.14455	7.63127e-19	DOWN regulated	FALSE
INSC	-3.24113	2.97876e-13	DOWN regulated	FALSE
INSRR	-2.23452	0.00387709	DOWN regulated	FALSE
ISG20	4.13178	5.39913e-69	UP regulated	TRUE
ITGA8	-2.61761	1.05555e-16	DOWN regulated	FALSE
ITIH6	-3.78973	4.66683e-10	DOWN regulated	FALSE
IVL	4.47521	3.63376e-05	UP regulated	FALSE
JAKMIP2	3.44651	0.00104556	UP regulated	FALSE
JCAD	-2.06822	2.05774e-18	DOWN regulated	FALSE
JPH2	-2.63861	2.86363e-25	DOWN regulated	FALSE
KANK3	-3.12069	1.61622e-40	DOWN regulated	FALSE
KBTBD7	-2.15866	1.54762e-13	DOWN regulated	FALSE
KCNA4	-3.32117	3.17054e-08	DOWN regulated	FALSE
KCNA6	-4.20457	6.94168e-20	DOWN regulated	FALSE
KCNH6	-5.02087	2.46781e-17	DOWN regulated	FALSE
KCNIP3	-4.37474	4.99428e-05	DOWN regulated	FALSE
KCNK1	2.34849	1.48188e-12	UP regulated	FALSE
KCNK17	-3.0282	7.03237e-09	DOWN regulated	FALSE
KCNK3	-2.83847	2.32003e-19	DOWN regulated	FALSE
KCNQ4	-2.51506	2.03412e-31	DOWN regulated	FALSE
KCP	-2.23829	4.02754e-09	DOWN regulated	FALSE
KCTD19	-2.52877	4.99201e-09	DOWN regulated	FALSE
KDR	-2.61099	1.21579e-21	DOWN regulated	TRUE
KEL	-2.02224	0.000499986	DOWN regulated	FALSE
KIAA0408	-2.56537	9.40752e-13	DOWN regulated	FALSE
KIAA0895L	-2.01959	1.30712e-09	DOWN regulated	FALSE
KIF17	-2.06986	2.50885e-05	DOWN regulated	FALSE
KIF1A	3.42778	1.00398e-08	UP regulated	FALSE
KIF5C	2.00967	2.40195e-06	UP regulated	FALSE
KIT	-2.66187	5.76411e-15	DOWN regulated	TRUE
KLHDC4	2.18363	3.08002e-15	UP regulated	FALSE
KLHL14	-2.84146	0.0089563	DOWN regulated	FALSE
KLHL31	-2.38	1.872e-06	DOWN regulated	FALSE
KLHL33	-2.5559	2.12196e-12	DOWN regulated	FALSE
KLHL35	-3.09506	9.47374e-12	DOWN regulated	FALSE
KRBOX1	-2.40592	0.00115942	DOWN regulated	FALSE
KRT6C	3.7826	0.00873631	UP regulated	FALSE
KY	-2.20257	0.00107894	DOWN regulated	FALSE
LAD1	2.18081	2.13824e-07	UP regulated	FALSE
LAMA1	-2.12556	1.61566e-07	DOWN regulated	TRUE
LAMA2	-2.28288	1.64067e-13	DOWN regulated	TRUE
LEPR	-2.07273	3.82521e-10	DOWN regulated	TRUE
LGI4	-2.05696	0.00111889	DOWN regulated	FALSE
LGR5	2.22897	4.16934e-05	UP regulated	FALSE
LGR6	-2.12559	1.79457e-10	DOWN regulated	FALSE
LIF	6.64676	4.2082e-25	UP regulated	TRUE
LIFR	-2.01898	1.02566e-16	DOWN regulated	TRUE
LIMCH1	-2.19805	5.66463e-14	DOWN regulated	FALSE
LMO1	2.04648	0.00399105	UP regulated	FALSE
LMO2	-2.07834	2.20791e-13	DOWN regulated	FALSE
LRP1B	-2.26402	0.00909153	DOWN regulated	FALSE
LRP4	-2.01403	1.79102e-35	DOWN regulated	FALSE
LRP8	2.11818	9.81623e-09	UP regulated	FALSE
LRRC14B	-2.54332	1.22986e-10	DOWN regulated	FALSE
LRRN3	-2.83609	5.51866e-05	DOWN regulated	FALSE
LUZP2	-4.05348	1.80572e-28	DOWN regulated	FALSE
MAGIX	-2.42025	1.28864e-10	DOWN regulated	FALSE
MALRD1	-4.90297	0.00466743	DOWN regulated	FALSE
MAMDC2	-2.43009	4.77337e-29	DOWN regulated	FALSE
MAP3K7CL	5.11271	1.90562e-05	UP regulated	TRUE
MARCO	-2.20167	0.00109515	DOWN regulated	TRUE
MATN2	-2.16165	3.71139e-17	DOWN regulated	FALSE
MDM2	2.63518	6.23225e-29	UP regulated	FALSE
MELTF	2.40734	0.00659198	UP regulated	FALSE
MEOX2	-2.03687	2.07534e-13	DOWN regulated	FALSE
METTL24	-2.02734	0.000382804	DOWN regulated	FALSE
METTL7A	-2.76292	1.59935e-20	DOWN regulated	FALSE
MFSD4A	-2.39164	1.04932e-20	DOWN regulated	FALSE
MIR22	2.1178	3.32043e-09	UP regulated	FALSE
MIR24-2	2.57551	0.00122365	UP regulated	FALSE
MMP10	14.1293	0.00479588	UP regulated	TRUE
MMP11	-2.42439	7.74684e-09	DOWN regulated	TRUE
MOV10L1	-2.10852	1.52161e-06	DOWN regulated	FALSE
MPO	-2.20019	0.00838012	DOWN regulated	TRUE
MPPED1	-3.68876	8.68377e-10	DOWN regulated	FALSE
MPPED2	-2.53542	1.0315e-19	DOWN regulated	FALSE
MPZ	-2.15596	5.83807e-07	DOWN regulated	FALSE
MS4A1	-3.02715	0.0024141	DOWN regulated	TRUE
MS4A18	-5.43443	0.0043435	DOWN regulated	FALSE
MST1R	2.7222	1.51502e-17	UP regulated	FALSE
MT2A	3.722	3.68409e-06	UP regulated	FALSE
MT2A	3.85709	2.60181e-06	UP regulated	FALSE
MTHFD2	2.47441	9.38083e-22	UP regulated	FALSE
MUC5AC	3.07097	0.00684197	UP regulated	TRUE
MUC5B	2.5547	0.00116915	UP regulated	TRUE
MUCL3	3.38035	3.15061e-06	UP regulated	FALSE
MYBPH	3.02138	0.000682217	UP regulated	FALSE
MYCN	-4.53674	5.27315e-09	DOWN regulated	FALSE
MYOM3	-2.29599	0.000167029	DOWN regulated	FALSE
NALCN	-4.05943	9.32616e-05	DOWN regulated	FALSE
NAV3	3.38438	9.32533e-11	UP regulated	FALSE
NCKAP5	-2.53948	2.36506e-40	DOWN regulated	FALSE
NCR3LG1	3.42126	1.0791e-15	UP regulated	TRUE
NDRG4	-2.57687	5.12127e-15	DOWN regulated	FALSE
NDST1	-2.17925	2.33345e-22	DOWN regulated	FALSE
NDUFA4L2	-2.58261	1.33158e-19	DOWN regulated	FALSE
NELL1	-2.95063	0.00248899	DOWN regulated	FALSE
NFASC	-3.29267	5.81322e-21	DOWN regulated	FALSE
NFIL3	2.48773	9.20723e-20	UP regulated	TRUE
NFKBIE	2.20848	2.85765e-07	UP regulated	TRUE
NKD1	-2.46956	4.00457e-17	DOWN regulated	FALSE
NLE1	2.11813	2.64508e-11	UP regulated	FALSE
NLGN3	-2.92149	1.07672e-08	DOWN regulated	FALSE
NLRC5	-2.4234	1.21332e-07	DOWN regulated	TRUE
NOS2	-3.18633	1.73863e-15	DOWN regulated	TRUE
NOVA2	-2.49585	8.45919e-37	DOWN regulated	FALSE
NPNT	-3.53035	4.65646e-37	DOWN regulated	FALSE
NPR1	-2.34636	1.92089e-32	DOWN regulated	FALSE
NQO1	2.74533	2.5719e-13	UP regulated	TRUE
NR4A3	3.76669	1.54371e-07	UP regulated	TRUE
NREP	-2.08667	1.78305e-21	DOWN regulated	FALSE
NRG2	-3.41954	3.71356e-06	DOWN regulated	FALSE
NRGN	-2.6175	1.42206e-13	DOWN regulated	FALSE
NRXN1	-3.43185	4.73998e-14	DOWN regulated	FALSE
NTM	-5.29599	0.00015999	DOWN regulated	FALSE
NTN1	-2.72375	1.45476e-34	DOWN regulated	FALSE
NTN3	-2.85088	3.87408e-19	DOWN regulated	FALSE
NTRK3	-2.81791	0.00210327	DOWN regulated	FALSE
NUGGC	3.17305	0.000545306	UP regulated	FALSE
NXNL2	-3.36813	0.000123442	DOWN regulated	FALSE
OLFML2A	-3.28807	2.13089e-26	DOWN regulated	FALSE
OMD	-2.8344	1.87524e-09	DOWN regulated	FALSE
OSBP2	-2.57055	5.16107e-07	DOWN regulated	FALSE
OSM	2.3313	0.00809857	UP regulated	TRUE
PAG1	-2.58543	1.52114e-24	DOWN regulated	FALSE
PAPPA	2.66664	1.05133e-28	UP regulated	FALSE
PBX2	-2.05007	1.1657e-16	DOWN regulated	FALSE
PCDH12	-2.80792	8.02598e-44	DOWN regulated	FALSE
PCDH18	-2.08032	4.69417e-25	DOWN regulated	FALSE
PCDHAC2	-2.48897	6.13058e-15	DOWN regulated	FALSE
PDE9A	-2.39948	9.01043e-15	DOWN regulated	FALSE
PDGFRL	-2.67141	5.29907e-20	DOWN regulated	FALSE
PEG3	-2.7218	1.02582e-14	DOWN regulated	FALSE
PGF	2.1012	2.80653e-09	UP regulated	TRUE
PHEX	-4.2388	9.65566e-13	DOWN regulated	FALSE
PHLDA3	3.13045	5.1707e-27	UP regulated	FALSE
PIFO	2.06692	0.00317287	UP regulated	FALSE
PIK3IP1	-2.23569	3.6503e-14	DOWN regulated	TRUE
PKD1L3	-2.47089	0.000187333	DOWN regulated	FALSE
PLA2G4C	-2.26331	0.00203965	DOWN regulated	TRUE
PLA2G5	-2.17498	0.00412427	DOWN regulated	TRUE
PLAUR	2.00301	1.55369e-08	UP regulated	TRUE
PLEKHH2	-2.47733	3.726e-27	DOWN regulated	FALSE
PLET1	-4.71168	7.91976e-13	DOWN regulated	FALSE
PLIN2	2.09969	1.60996e-21	UP regulated	FALSE
PLK3	4.02402	1.37595e-25	UP regulated	TRUE
PLP1	-4.79341	2.81967e-18	DOWN regulated	FALSE
PLPPR1	-3.4721	3.02355e-08	DOWN regulated	FALSE
PLSCR4	-2.41726	3.09864e-30	DOWN regulated	FALSE
PLXDC1	2.30141	0.000361936	UP regulated	FALSE
PLXNC1	-2.32398	5.05259e-07	DOWN regulated	FALSE
PNLIPRP2	7.44723	0.000138799	UP regulated	FALSE
PNO1	2.2099	1.45208e-20	UP regulated	FALSE
PNP	2.00825	1.51306e-14	UP regulated	FALSE
POLR1G	2.00361	7.4041e-08	UP regulated	FALSE
POLR3D	2.44572	4.14719e-16	UP regulated	FALSE
PPEF1	-2.77162	1.32701e-10	DOWN regulated	FALSE
PPP1R1B	-2.82821	1.60785e-07	DOWN regulated	FALSE
PPP2R2B	-2.43472	0.00135468	DOWN regulated	FALSE
PPY	5.11943	6.78329e-06	UP regulated	FALSE
PRCD	3.84154	1.86314e-13	UP regulated	FALSE
PRCP	-2.00163	4.9821e-13	DOWN regulated	FALSE
PRELP	-2.76089	1.34002e-21	DOWN regulated	FALSE
PRF1	-3.4513	0.00870204	DOWN regulated	TRUE
PROS1	-2.25619	5.68062e-20	DOWN regulated	FALSE
PRR5L	-2.29923	9.05254e-13	DOWN regulated	FALSE
PRRT4	-3.76221	7.89921e-15	DOWN regulated	FALSE
PRSS12	-2.42507	6.00812e-10	DOWN regulated	FALSE
PRTFDC1	-2.09613	9.25576e-24	DOWN regulated	FALSE
PRX	-3.23895	1.88376e-34	DOWN regulated	TRUE
PTCD3	3.01616	0.00838325	UP regulated	FALSE
PTGDR2	-2.74727	0.00509776	DOWN regulated	TRUE
PTGFR	-2.09862	0.00430148	DOWN regulated	TRUE
PTGS2	5.16493	8.0016e-19	UP regulated	TRUE
PTN	-2.53072	0.000250573	DOWN regulated	FALSE
PTPRB	-2.7365	1.18313e-25	DOWN regulated	FALSE
PTPRN	2.43011	0.000988361	UP regulated	FALSE
PTPRZ1	2.70172	4.11564e-05	UP regulated	FALSE
PTX3	4.31525	6.56446e-14	UP regulated	TRUE
PVR	2.26898	2.13159e-13	UP regulated	TRUE
PWWP3B	-2.30737	6.88108e-08	DOWN regulated	FALSE
PYGM	-2.15986	4.58547e-14	DOWN regulated	FALSE
PYY	4.32206	0.000572798	UP regulated	FALSE
QTRT1	2.10077	1.85584e-24	UP regulated	FALSE
RAMP1	-2.00523	3.12564e-17	DOWN regulated	FALSE
RAMP2	-2.38027	5.88052e-47	DOWN regulated	FALSE
RARRES1	-2.70061	1.74184e-19	DOWN regulated	TRUE
RASGRP1	-2.72821	5.05787e-12	DOWN regulated	TRUE
RASGRP2	-2.15986	4.58547e-14	DOWN regulated	TRUE
RBP5	-2.45561	7.34479e-08	DOWN regulated	FALSE
REEP4	2.0183	1.92545e-11	UP regulated	FALSE
REM1	-2.33804	4.38485e-23	DOWN regulated	FALSE
RGS6	-2.6715	4.756e-14	DOWN regulated	FALSE
RGS7BP	-2.5572	5.63188e-11	DOWN regulated	FALSE
RHAG	-2.15726	0.00751047	DOWN regulated	FALSE
RIPPLY3	-3.12535	2.5941e-14	DOWN regulated	FALSE
RLBP1	-6.66811	1.02502e-06	DOWN regulated	FALSE
RNASE3	-2.71997	4.77767e-05	DOWN regulated	TRUE
RNASE4	-2.23478	1.56019e-05	DOWN regulated	FALSE
RNASE8	5.58782	1.99582e-28	UP regulated	TRUE
RNF183	-4.5835	0.00713097	DOWN regulated	FALSE
RPP25	2.66733	0.00192489	UP regulated	FALSE
RPRM	2.81534	0.00325712	UP regulated	TRUE
RRAGD	2.87403	5.3549e-31	UP regulated	FALSE
RRM2B	2.03276	3.07532e-10	UP regulated	FALSE
RRP12	2.05066	1.8157e-22	UP regulated	FALSE
RTKN2	-3.00214	4.20149e-11	DOWN regulated	FALSE
RYR2	-2.46915	6.96653e-13	DOWN regulated	FALSE
RYR3	-2.79637	3.71491e-17	DOWN regulated	FALSE
S100A1	-2.89049	2.78739e-28	DOWN regulated	TRUE
SALL3	3.55696	0.00690446	UP regulated	FALSE
SARDH	-2.82392	0.000685438	DOWN regulated	FALSE
SBSPON	-2.01751	1.56013e-17	DOWN regulated	FALSE
SCD5	-2.09209	9.08858e-10	DOWN regulated	FALSE
SCIMP	-3.08173	1.88697e-05	DOWN regulated	TRUE
SCN1B	2.83085	0.00501237	UP regulated	FALSE
SCN8A	-4.14639	0.000882558	DOWN regulated	FALSE
SCUBE1	-2.56754	3.26077e-20	DOWN regulated	FALSE
SELENBP1	-2.07662	4.20406e-16	DOWN regulated	FALSE
SELP	3.05497	5.00731e-06	UP regulated	TRUE
SEMA3G	-2.99604	3.91358e-36	DOWN regulated	TRUE
SEMA6C	-2.0847	4.47584e-12	DOWN regulated	FALSE
SEMA6D	-2.23277	3.11001e-13	DOWN regulated	TRUE
SEPTIN6	-2.21814	2.45475e-29	DOWN regulated	FALSE
SERPINB2	3.31812	9.93584e-05	UP regulated	TRUE
SERPINE1	4.27143	2.96816e-10	UP regulated	TRUE
SESN2	3.44094	3.53657e-30	UP regulated	TRUE
SFRP1	2.46202	7.44685e-10	UP regulated	TRUE
SGIP1	-2.66352	2.29653e-14	DOWN regulated	FALSE
SH2D3C	-2.09454	1.55365e-08	DOWN regulated	FALSE
SHC3	-3.80445	0.00123392	DOWN regulated	FALSE
SLC13A5	3.09416	9.62062e-07	UP regulated	FALSE
SLC14A1	-3.17754	5.9721e-05	DOWN regulated	FALSE
SLC15A2	-2.35361	2.81449e-16	DOWN regulated	FALSE
SLC16A6	2.18417	8.24959e-10	UP regulated	FALSE
SLC25A33	2.08503	1.56885e-21	UP regulated	FALSE
SLC2A1	2.0965	9.96362e-06	UP regulated	TRUE
SLC30A10	-3.71084	3.82454e-05	DOWN regulated	FALSE
SLC35G1	2.12505	0.000105622	UP regulated	FALSE
SLC38A11	-2.58803	3.67975e-06	DOWN regulated	FALSE
SLC39A14	2.06371	3.46143e-10	UP regulated	FALSE
SLC44A5	-2.52662	1.95799e-07	DOWN regulated	FALSE
SLC46A2	-2.11617	2.72075e-09	DOWN regulated	FALSE
SLC51A	2.71353	4.62142e-07	UP regulated	FALSE
SLC5A8	3.36916	5.44972e-05	UP regulated	FALSE
SLC5A9	-4.60022	0.00283245	DOWN regulated	FALSE
SLC6A1	-3.51118	6.22354e-09	DOWN regulated	FALSE
SLC6A1	-2.05374	2.47494e-05	DOWN regulated	FALSE
SLC6A17	6.82126	0.000345708	UP regulated	FALSE
SLC6A2	-3.40276	1.65048e-08	DOWN regulated	FALSE
SLC6A4	-3.15032	1.63675e-31	DOWN regulated	FALSE
SLC6A8	2.11766	7.92807e-15	UP regulated	FALSE
SLC7A11	9.23172	2.44084e-25	UP regulated	TRUE
SLC9A2	2.44819	0.00460402	UP regulated	FALSE
SLCO1A2	3.19516	1.29945e-22	UP regulated	FALSE
SLITRK5	-2.04874	7.55496e-05	DOWN regulated	FALSE
SMIM32	4.72182	0.00510917	UP regulated	FALSE
SNAI1	4.16469	1.41223e-07	UP regulated	TRUE
SNCB	-2.93683	0.000257748	DOWN regulated	FALSE
SNORA16A	2.26904	6.00363e-17	UP regulated	FALSE
SNORA24	2.32039	2.71119e-11	UP regulated	FALSE
SNORA44	2.26904	6.00363e-17	UP regulated	FALSE
SNORA61	2.26904	6.00363e-17	UP regulated	FALSE
SNORA71C	3.32434	0.00540105	UP regulated	FALSE
SNORA9	2.73362	6.96062e-14	UP regulated	FALSE
SNORD12	3.422	3.90381e-22	UP regulated	FALSE
SNORD12B	3.422	3.90381e-22	UP regulated	FALSE
SNORD12C	3.422	3.90381e-22	UP regulated	FALSE
SNORD22	2.60205	9.24042e-18	UP regulated	FALSE
SNORD22	2.60205	9.24042e-18	UP regulated	FALSE
SNORD26	2.60205	9.24042e-18	UP regulated	FALSE
SNORD27	2.60205	9.24042e-18	UP regulated	FALSE
SNORD28B	2.60205	9.24042e-18	UP regulated	FALSE
SNORD30	2.60205	9.24042e-18	UP regulated	FALSE
SNORD31B	2.60205	9.24042e-18	UP regulated	FALSE
SNORD99	2.26904	6.00363e-17	UP regulated	FALSE
SNX22	-2.04484	2.31274e-05	DOWN regulated	FALSE
SOD3	-2.18555	0.000352962	DOWN regulated	TRUE
SOST	-2.68856	3.31167e-05	DOWN regulated	FALSE
SOSTDC1	-2.83012	1.66829e-37	DOWN regulated	FALSE
SOX11	2.47263	7.86652e-08	UP regulated	FALSE
SPHK1	3.84154	1.86314e-13	UP regulated	TRUE
SPOCK1	-2.21335	0.00378761	DOWN regulated	TRUE
SPP1	3.76318	0.000261862	UP regulated	TRUE
SPRED3	2.60516	0.00380414	UP regulated	FALSE
SQSTM1	2.32071	1.5196e-29	UP regulated	TRUE
SRL	-2.90346	1.1294e-08	DOWN regulated	FALSE
SRXN1	4.99401	1.67518e-30	UP regulated	TRUE
SSPN	-2.43787	8.26111e-12	DOWN regulated	FALSE
ST6GAL2	-2.11253	0.0036074	DOWN regulated	TRUE
ST8SIA2	-2.60106	4.01802e-11	DOWN regulated	FALSE
STAC2	2.08426	0.000469006	UP regulated	FALSE
STEAP1	3.07673	1.15743e-14	UP regulated	FALSE
STEAP2	4.0974	2.24052e-10	UP regulated	FALSE
STK32A	-2.88173	0.000901974	DOWN regulated	FALSE
STPG1	-3.97863	0.00267813	DOWN regulated	FALSE
STXBP6	-2.47902	9.01028e-16	DOWN regulated	FALSE
SUSD2	-2.98453	1.34625e-05	DOWN regulated	TRUE
SYPL2	-2.15983	0.00133462	DOWN regulated	FALSE
SYT12	2.42996	0.00968944	UP regulated	FALSE
TBX5	-2.14727	1.95919e-24	DOWN regulated	FALSE
TCF15	-2.38531	0.00431693	DOWN regulated	FALSE
TCF7	-2.23234	1.36957e-13	DOWN regulated	TRUE
TDRD9	-2.62474	7.16364e-05	DOWN regulated	FALSE
TEK	-2.80075	1.0562e-47	DOWN regulated	TRUE
TEX28	-4.17232	5.03447e-05	DOWN regulated	FALSE
TFAP2A	2.60493	0.00369948	UP regulated	FALSE
TFAP2C	2.37549	0.00483014	UP regulated	FALSE
TFRC	2.02234	2.17053e-21	UP regulated	FALSE
TGM6	3.54367	0.00160408	UP regulated	FALSE
THBS1	3.33009	5.88366e-23	UP regulated	TRUE
THSD1	-2.11485	2.09268e-18	DOWN regulated	FALSE
TIE1	-2.2656	6.01873e-80	DOWN regulated	TRUE
TIGAR	2.98838	5.50564e-17	UP regulated	TRUE
TIMP1	2.94725	2.49334e-15	UP regulated	TRUE
TKTL1	-2.97224	1.17093e-15	DOWN regulated	FALSE
TM4SF1	2.06207	3.11217e-08	UP regulated	FALSE
TMED6	-2.1317	0.000145269	DOWN regulated	FALSE
TMEM100	-2.51874	2.74491e-23	DOWN regulated	FALSE
TMEM132E	-2.18733	5.74149e-09	DOWN regulated	FALSE
TMEM150B	-2.60381	0.00884256	DOWN regulated	FALSE
TMEM178A	-2.5066	6.63907e-08	DOWN regulated	FALSE
TMEM26	-2.57459	2.79538e-08	DOWN regulated	FALSE
TMEM266	3.86972	6.95063e-09	UP regulated	FALSE
TNFAIP6	3.18108	7.52959e-15	UP regulated	TRUE
TNFRSF11B	2.18994	1.25201e-10	UP regulated	TRUE
TNFRSF12A	3.25943	1.71899e-20	UP regulated	TRUE
TNFRSF17	-2.50012	0.000531395	DOWN regulated	TRUE
TNFSF10	-2.06326	2.34927e-08	DOWN regulated	TRUE
TPD52L1	-3.23297	7.22972e-11	DOWN regulated	FALSE
TPMT	2.0167	0.00117363	UP regulated	TRUE
TRAT1	-5.76986	0.000655979	DOWN regulated	FALSE
TRBC2	-2.20579	5.41273e-05	DOWN regulated	FALSE
TRDC	-2.37063	0.00483976	DOWN regulated	FALSE
TRIL	-3.45161	1.2967e-22	DOWN regulated	TRUE
TRIM10	-2.03632	0.00483549	DOWN regulated	TRUE
TRIM50	-2.08023	0.00675866	DOWN regulated	TRUE
TRIM63	2.11198	0.000215519	UP regulated	TRUE
TRPC3	-2.65897	3.18477e-14	DOWN regulated	TRUE
TRPV2	2.48261	3.33745e-28	UP regulated	TRUE
TRPV5	-5.39948	4.88116e-07	DOWN regulated	FALSE
TRPV6	-2.853	1.28009e-18	DOWN regulated	FALSE
TSKS	-2.08316	1.06534e-06	DOWN regulated	FALSE
TSPAN2	-2.31721	6.72519e-35	DOWN regulated	FALSE
TSPAN7	-2.29795	1.12593e-24	DOWN regulated	FALSE
TTLL6	-2.41367	1.46189e-08	DOWN regulated	FALSE
TXNRD1	2.81885	6.71879e-48	UP regulated	TRUE
UNC5D	-2.54788	1.93034e-13	DOWN regulated	FALSE
UPK3B	-3.11189	9.59513e-08	DOWN regulated	FALSE
VARS1	2.09224	7.69861e-22	UP regulated	FALSE
VEGFA	-2.21091	2.13897e-30	DOWN regulated	TRUE
VGLL1	-2.18157	2.05309e-06	DOWN regulated	FALSE
VIPR1	-4.74293	4.96796e-11	DOWN regulated	TRUE
VSIG1	4.40418	1.03351e-05	UP regulated	FALSE
VSNL1	-2.69085	1.72462e-07	DOWN regulated	FALSE
VSTM2A	-2.56173	0.0099946	DOWN regulated	FALSE
VWA7	2.09224	7.69861e-22	UP regulated	FALSE
WDR97	-2.10308	0.00178682	DOWN regulated	FALSE
WNT3A	-2.62057	6.66358e-07	DOWN regulated	TRUE
WSCD1	-2.42513	6.99725e-26	DOWN regulated	FALSE
XIRP1	2.28873	0.00850782	UP regulated	FALSE
ZMAT3	2.35175	4.26044e-26	UP regulated	FALSE
ZNF467	-2.25887	4.15555e-15	DOWN regulated	FALSE
ZNF536	-2.731	2.38487e-06	DOWN regulated	FALSE
ZNF713	-2.01514	2.58343e-05	DOWN regulated	FALSE
